# Supplementary material for: Identification of Brassica napus small RNAs responsive to infection by a necrotrophic pathogen
Source: BMC Plant Biol. 2021 Aug 11;21:366. doi: 10.1186/s12870-021-03148-6 (PMC8356391; doi:10.1186/s12870-021-03148-6)
Supplement: Supplementary file 1 — Additional file 1: Supplementary File 1. Output of the software PHAS Tank showing candidate PHAS loci. [file 12870_2021_3148_MOESM1_ESM.txt]

//
>chrC09_1045	excise_beg:43933726	excise_end:43933991	excise_len:266	Phased_ratio:0.400	Phased_num:5	phased_abun:152
................................................................................ACGACGTGGAAGAGACAAGAA....................................................................................................................................................................(t241054_x4	+	492)
.....................................................................................................GAAAGAACTGCAGATCAGGAC...............................................................................................................................................(t288972_x4	+	513)
TATAACGTTGGGGCCAGAACCGCTGGAGGAGGGCATCTTTCTCTACTTCGCCCGTCGCATCAGAGATCGCTTTGGGTGGGACGACGTGGAAGAGACAAGAAGAAAGAACTGCAGATCAGGACCACCTGTACAAGGGGCTCAGGTCACTCGTACGGAAGCGACTATGGAGAGGCCAGAAGGCGATTTGTTTTGCCGACGGAATCACCACCGCGGTGACAACCAGTTCTGTGTCGTGCACTATCTGATTCGTCCGCAGAAGACGATG(excised_seq	chrC09_1045	412	677)
ATATTGCAACCCCGGTCTTGGCGACCTCCTCCCGTAGAAAGAGATGAAGCGGGCAGCGTAGTCTCTAGCGAAACCCACCCTGCTGCACCTTCTCTGTTCTTCTTTCTTGACGTCTAGTCCTGGTGGACATGTTCCCCGAGTCCAGTGAGCATGCCTTCGCTGATACCTCTCCGGTCTTCCGCTAAACAAAACGGCTGCCTTAGTGGTGGCGCCACTGTTGGTCAAGACACAGCACGTGATAGACTAAGCAGGCGTCTTCTGCTAC(anti-seq)
..............................................................................CCTGCTGCACCTTCTCTGTTC......................................................................................................................................................................(t298539_x3	-	490)
...................................................................................................TTCTTTCTTGACGTCTAGTCC.................................................................................................................................................(t223584_x5	-	511)
..................................................................................................................................................................ATACCTCTCCGGTCTTCCGCT..................................................................................(t248131_x4	-	574)

##bin_x	Abundance	Abun_ratio(Abundance/total_abundance)	Phased_pos(21 nt mapped pos)
bin_21	194	0.254	(512,512)
bin_19	111	0.145	(510,573)
bin_3	49	0.064	(494,515,515)
bin_13	45	0.059	(504,504)
bin_2	40	0.052	(493,514)
bin_1	38	0.050	(492,492,513,513,576)
bin_17	35	0.046	(508)
bin_4	34	0.045	(495,516)
bin_5	27	0.035	(496,517,517)
bin_15	26	0.034	(506,506)
bin_20	25	0.033	(511,511,574)
bin_7	20	0.026	(519,519)
bin_18	20	0.026	(509)
bin_6	17	0.022	(518)
bin_11	17	0.022	(502,523)
bin_16	16	0.021	(_)
bin_9	14	0.018	(521,521)
bin_12	12	0.016	(_)
bin_10	9	0.012	(522)
bin_8	7	0.009	(520)
bin_14	7	0.009	(505)


//
>chrC05_811	excise_beg:35479009	excise_end:35479400	excise_len:392	Phased_ratio:0.393	Phased_num:8	phased_abun:559
.....................................................................................................TGACTCAGACAAACTAGGGGT.............................................................................................................................................................................................................................................................................(t12068_x93	+	132)
.........................................................................................................................................................................................GAGACACTTAGAAAGGGATGG.........................................................................................................................................................................................(t37698_x30	+	216)
..............................................................................................................................................................................................................GGTCTTACAAGGTCAAGAAAA....................................................................................................................................................................(t4873_x214	+	237)
...................................................................................................................................................................................................................................GGCCTTACAAGGTCAAGAAAA...............................................................................................................................................(t127977_x9	+	258)
..................................................................................................................................................................................................................................................................................................AAAAAAAAACTGAAAATGAGC................................................................................(t193416_x5	+	321)
AAACTAAGTTCTTTTTTTGAAATTTATATCAACCATACATCAATGGACTAACAAAAAGATGCAAGGACTAGCTCAGGAGGGATAGACAAGGTAGGAGAAGATGACTCAGACAAACTAGGGGTAGATATACATACATATCTTACACCAAAAAAGATAAAAGAAAATCTGTAAAATGATAGAAGAAGGAGACACTTAGAAAGGGATGGGGTCTTACAAGGTCAAGAAAAGGCCTTACAAGGTCAAGAAAATAAAAATCATTCAGTGGGAGAAAGAAGTTTTAATAAAATTTTAAAAAAAAACTGAAAATGAGCTCAAGTTGGGATAACACCAGATTATCAATGTAATTGGAGTTCCGAAAAGAAACTTAATGTTTCAGCACAACGGACCCAAT(excised_seq	chrC05_811	31	422)
TTTGATTCAAGAAAAAAACTTTAAATATAGTTGGTATGTAGTTACCTGATTGTTTTTCTACGTTCCTGATCGAGTCCTCCCTATCTGTTCCATCCTCTTCTACTGAGTCTGTTTGATCCCCATCTATATGTATGTATAGAATGTGGTTTTTTCTATTTTCTTTTAGACATTTTACTATCTTCTTCCTCTGTGAATCTTTCCCTACCCCAGAATGTTCCAGTTCTTTTCCGGAATGTTCCAGTTCTTTTATTTTTAGTAAGTCACCCTCTTTCTTCAAAATTATTTTAAAATTTTTTTTTGACTTTTACTCGAGTTCAACCCTATTGTGGTCTAATAGTTACATTAACCTCAAGGCTTTTCTTTGAATTACAAAGTCGTGTTGCCTGGGTTA(anti-seq)
..............................................................................CCCTATCTGTTCCATCCTCTT....................................................................................................................................................................................................................................................................................................(t7714_x141	-	109)
...................................................................................................CTACTGAGTCTGTTTGATCCC...............................................................................................................................................................................................................................................................................(t17908_x63	-	130)
.......................................................................................................................................................................................TCCTCTGTGAATCTTTCCCTA...........................................................................................................................................................................................(t250125_x4	-	214)

##bin_x	Abundance	Abun_ratio(Abundance/total_abundance)	Phased_pos(21 nt mapped pos)
bin_1	580	0.228	(111,132,132,216,216,237,258,321)
bin_2	422	0.166	(133,217,217,238,259,259)
bin_21	328	0.129	(131,215,236,236)
bin_3	318	0.125	(113,134,218,239,239,260)
bin_4	136	0.053	(219,261)
bin_20	126	0.049	(130,130,214)
bin_17	125	0.049	(127,127)
bin_12	108	0.042	(122,206,248,269,290)
bin_10	91	0.036	(162,204,267,288)
bin_19	89	0.035	(129,234)
bin_11	65	0.026	(247,289)
bin_15	47	0.018	(125,209,293)
bin_13	36	0.014	(123,207,249)
bin_14	26	0.010	(124,124,208,208,250)
bin_8	18	0.007	(202,265,265)
bin_18	15	0.006	(128)
bin_7	8	0.003	(117,285)
bin_16	5	0.002	(126,210)
bin_6	4	0.002	(263)
bin_9	2	0.001	(224)


//
>chrA01_443	excise_beg:19051280	excise_end:19051524	excise_len:245	Phased_ratio:0.790	Phased_num:5	phased_abun:877
.....................................................................................................ATCCCTTTCTAAGTATCTCAA..........................................................................................................................(t583853_x2	+	127)
NNNNNNNNNNNNTTTTTTTTTTTTTAATTTTTTTTTCTGTTCTATTGAATTATTCTATTTTCTTGACCTTGTAAGACATTTTCTTGACCTTGTAAGACCCCATCCCTTTCTAAGTATCTCAACCTTCTATCCTTTTAAAGACTCTCTACTATCTCTTTTTGGTGTTGAGTATGTGTGTATCTCTACTCCTAGTTCATTTGAATCAGTTTTTCTATCTTGTCTATCCCTCCTGAGCTAATGTTTG(excised_seq	chrA01_443	26	270)
NNNNNNNNNNNNAAAAAAAAAAAAATTAAAAAAAAAGACAAGATAACTTAATAAGATAAAAGAACTGGAACATTCTGTAAAAGAACTGGAACATTCTGGGGTAGGGAAAGATTCATAGAGTTGGAAGATAGGAAAATTTCTGAGAGATGATAGAGAAAAACCACAACTCATACACACATAGAGATGAGGATCAAGTAAACTTAGTCAAAAAGATAGAACAGATAGGGAGGACTCGATTACAAAC(anti-seq)
..............................................................................AAAAGAACTGGAACATTCTGG.................................................................................................................................................(t4873_x214	-	104)
...................................................................................................GGTAGGGAAAGATTCATAGAG............................................................................................................................(t44293_x26	-	125)
........................................................................................................................TTGGAAGATAGGAAAATTTCT.......................................................................................................(t230145_x5	-	146)
.............................................................................................................................................GAGAGATGATAGAGAAAAACC..................................................................................(t1494_x630	-	167)

##bin_x	Abundance	Abun_ratio(Abundance/total_abundance)	Phased_pos(21 nt mapped pos)
bin_1	964	0.578	(106,127,127,148,169)
bin_20	353	0.212	(125,146,167)
bin_2	248	0.149	(107,107,128)
bin_21	29	0.017	(126)
bin_3	14	0.008	(129)
bin_4	11	0.007	(109)
bin_11	11	0.007	(_)
bin_19	10	0.006	(_)
bin_12	9	0.005	(159)
bin_9	9	0.005	(_)
bin_10	4	0.002	(157)
bin_15	3	0.002	(_)
bin_14	2	0.001	(119)


//
>chrC01_614	excise_beg:32322552	excise_end:32322882	excise_len:331	Phased_ratio:0.568	Phased_num:7	phased_abun:3417
................................................................................CACGCTTGTCCAATACAACCA.....................................................................................................................................................................................................................................(t248_x3367	+	389)
.....................................................................................................GGCTCGGTTCTGAAACTGGAT................................................................................................................................................................................................................(t102742_x11	+	410)
.........................................................................................................................................................................................CGGTGGAAGTGACAGCAACAA............................................................................................................................(t73627_x15	+	494)
TGCCACTTTATCTTTTTTTTTCTCTGCCATATAAGGAGATCTCACAGTAGGAGCAGGTTTCTTCGCTCGTTTACTCTTTGCACGCTTGTCCAATACAACCAGGCTCGGTTCTGAAACTGGATCGCTTGGCGCGGTGGAAGCGAGGCTCGGTTGTTGATCGGTGGAAGCGAGGCTCGGTTGGTGATCGGTGGAAGTGACAGCAACAATCTCTTTGGAGGTGACACCATCTGCTTTATCCTCCGGTAGGTTTTGTATTGACCTTAGTACCAGTGACTTCCCAGCAATCCATGGTCCACTTCCACGGTCTCCGCTCATACATGACTTTAATGA(excised_seq	chrC01_614	309	639)
ACGGTGAAATAGAAAAAAAAAGAGACGGTATATTCCTCTAGAGTGTCATCCTCGTCCAAAGAAGCGAGCAAATGAGAAACGTGCGAACAGGTTATGTTGGTCCGAGCCAAGACTTTGACCTAGCGAACCGCGCCACCTTCGCTCCGAGCCAACAACTAGCCACCTTCGCTCCGAGCCAACCACTAGCCACCTTCACTGTCGTTGTTAGAGAAACCTCCACTGTGGTAGACGAAATAGGAGGCCATCCAAAACATAACTGGAATCATGGTCACTGAAGGGTCGTTAGGTACCAGGTGAAGGTGCCAGAGGCGAGTATGTACTGAAATTACT(anti-seq)
...................................................................................................GTCCGAGCCAAGACTTTGACC..................................................................................................................................................................................................................(t370461_x3	-	408)
.......................................................................................................................................................................................TAGCCACCTTCACTGTCGTTG..............................................................................................................................(t274174_x4	-	492)
...........................................................................................................................................................................................................................................................................GTCACTGAAGGGTCGTTAGGT..........................................(t75436_x15	-	576)
................................................................................................................................................................................................................................................................................................ACCAGGTGAAGGTGCCAGAGG.....................(t513262_x2	-	597)

##bin_x	Abundance	Abun_ratio(Abundance/total_abundance)	Phased_pos(21 nt mapped pos)
bin_1	4097	0.405	(389,410,410,494,494,578,599)
bin_3	1641	0.162	(391,391,412,412,496)
bin_16	645	0.064	(488,530)
bin_19	628	0.062	(407,491,491)
bin_21	384	0.038	(409,409,493,493,577)
bin_11	329	0.033	(420,462,504)
bin_7	287	0.028	(416,416,458,479)
bin_2	277	0.027	(390,390,411,411,495,495,579)
bin_8	252	0.025	(417,417,459,501,501)
bin_5	220	0.022	(414,414,456,477,498,519)
bin_9	208	0.021	(418,418,460)
bin_13	202	0.020	(443,464,485,506,527)
bin_15	191	0.019	(445,445,466,487,487,529)
bin_10	170	0.017	(419,461,503,503)
bin_4	127	0.013	(392,497)
bin_6	108	0.011	(415,457,499)
bin_20	98	0.010	(408,492,576,597)
bin_18	82	0.008	(469,490)
bin_14	74	0.007	(465,528)
bin_17	56	0.006	(468,489,489)
bin_12	32	0.003	(442,505)


//
>chrA03_random_16	excise_beg:593070	excise_end:593503	excise_len:434	Phased_ratio:0.600	Phased_num:8	phased_abun:630
................................................................................TTGTCTCCATCTCTCAATGTT............................................................................................................................................................................................................................................................................................................................................(t563646_x2	+	128)
....................................................................................................................................................................CACATCAGATGGATCCACTTT........................................................................................................................................................................................................................................................(t2248_x430	+	212)
...................................................................................................................................................................................................................................CTTCATAATCTCCACCAGTTC.........................................................................................................................................................................................(t605778_x2	+	275)
.............................................................................................................................................................................................................................................................................GGCATAGTTCCTAGAGAGCAA...............................................................................................................................................(t5959_x177	+	317)
............................................................................................................................................................................................................................................................................................................................................CGGACCAATATCATCTCCTCT................................................................................(t131605_x8	+	380)
TATAGAGAAAGTGGGAATAAAATAAGAACTAACCAGTTGCTTGAATGATAGCCAGCGATTGTGGCCACTTTTGCCAAAGCTTGTCTCCATCTCTCAATGTTTTCCTTCGTTCTGCCAGCACAAGTTTTTTTAAAGACTCTCCCAAAATCTCCTGCTAGCTTTTTCACATCAGATGGATCCACTTTGTAGAAAATAGCCATTACAGTTTGACCCAACTCTTCTCTGCACTTCATAATCTCCACCAGTTCATCAAGACACCATTTTGAGGAGGCATAGTTCCTAGAGAGCAAGATAATTGCAATCTTAGATCCTCTAATGGCCCTGATGAGCTCCGGACCAATATCATCTCCTCTTTTAATTTCATTATCAATGAATGGTGTGATTCCTTTTCTTTCGAACTCCATCTGAATGTGGCTAAGAAAGTCTTTGCGGA(excised_seq	chrA03_random_16	48	481)
ATATCTCTTTCACCCTTATTTTATTCTTGATTGGTCAACGAACTTACTATCGGTCGCTAACACCGGTGAAAACGGTTTCGAACAGAGGTAGAGAGTTACAAAAGGAAGCAAGACGGTCGTGTTCAAAAAAATTTCTGAGAGGGTTTTAGAGGACGATCGAAAAAGTGTAGTCTACCTAGGTGAAACATCTTTTATCGGTAATGTCAAACTGGGTTGAGAAGAGACGTGAAGTATTAGAGGTGGTCAAGTAGTTCTGTGGTAAAACTCCTCCGTATCAAGGATCTCTCGTTCTATTAACGTTAGAATCTAGGAGATTACCGGGACTACTCGAGGCCTGGTTATAGTAGAGGAGAAAATTAAAGTAATAGTTACTTACCACACTAAGGAAAAGAAAGCTTGAGGTAGACTTACACCGATTCTTTCAGAAACGCCT(anti-seq)
..................................................................................................................................................................AAGTGTAGTCTACCTAGGTGA..........................................................................................................................................................................................................................................................(t161257_x7	-	210)
............................................................................................................................................................................................................CAAACTGGGTTGAGAAGAGAC................................................................................................................................................................................................................(t405180_x2	-	252)
.................................................................................................................................................................................................................................GTGAAGTATTAGAGGTGGTCA...........................................................................................................................................................................................(t398572_x2	-	273)

##bin_x	Abundance	Abun_ratio(Abundance/total_abundance)	Phased_pos(21 nt mapped pos)
bin_1	729	0.482	(128,212,212,254,275,275,317,380)
bin_3	180	0.119	(151,214,256,298,319,319,340,361)
bin_21	159	0.105	(190,211,274,316,379)
bin_20	121	0.080	(147,210,252,273)
bin_2	100	0.066	(213,213,234,255,276,318,360)
bin_11	50	0.033	(201,243)
bin_13	48	0.032	(140,203,224,287)
bin_4	22	0.015	(152,236,257,341,362)
bin_5	19	0.013	(153,300,321,342,342)
bin_10	15	0.010	(221,242,368)
bin_19	15	0.010	(188,272,314)
bin_9	10	0.007	(220)
bin_15	10	0.007	(289)
bin_7	9	0.006	(155)
bin_18	7	0.005	(145)
bin_14	6	0.004	(162)
bin_17	5	0.003	(228)
bin_12	4	0.003	(160)
bin_8	3	0.002	(_)
bin_16	2	0.001	(_)


//
>chrCnn_random_466	excise_beg:20034574	excise_end:20035364	excise_len:791	Phased_ratio:0.398	Phased_num:16	phased_abun:3845
................................................................................TCCAGACGATTTATCTTTAAG.................................................................................................................................................................................................................................................................................................................................................................................................................................................................................................................................................................................................................................................................................................................(t604750_x2	+	90)
..........................................................................................................................TGGACGACTTTGTAGACGACT.......................................................................................................................................................................................................................................................................................................................................................................................................................................................................................................................................................................................................................................................................(t6881_x156	+	132)
...................................................................................................................................................................................................................................CGTGGTTTGTCCTCGGTCTTA..............................................................................................................................................................................................................................................................................................................................................................................................................................................................................................................................................................(t5194_x203	+	237)
............................................................................................................................................................................................................................................................................................................................................CAGTTTTCAACCAATCAGCGA.....................................................................................................................................................................................................................................................................................................................................................................................................................................................(t48777_x24	+	342)
.................................................................................................................................................................................................................................................................................................................................................................GTTCCTTCAACTTATCTTTGT................................................................................................................................................................................................................................................................................................................................................................................................................................(t309062_x3	+	363)
................................................................................................................................................................................................................................................................................................................................................................................................................................TTTTCTCTGCCGTATAAGGAG.................................................................................................................................................................................................................................................................................................................................................................(t88524_x13	+	426)
...............................................................................................................................................................................................................................................................................................................................................................................................................................................................................................CACGCTTGTCCAATACAACCA..................................................................................................................................................................................................................................................................................................(t248_x3367	+	489)
....................................................................................................................................................................................................................................................................................................................................................................................................................................................................................................................GGCTCGGTTCTGAAACTGGAT.............................................................................................................................................................................................................................................................................(t102742_x11	+	510)
........................................................................................................................................................................................................................................................................................................................................................................................................................................................................................................................................................................................................CGGTGGAAGTGACAGCAACAA.........................................................................................................................................................................................(t73627_x15	+	594)
.......................................................................................................................................................................................................................................................................................................................................................................................................................................................................................................................................................................................................................................................................TCTTATATACCGAGTTCGCCT..........................................................................................................................(t43436_x26	+	657)
NNNNNNNNNNNNNNNNNNNNNNNNNNNNNNNNNNNNNNNNNNNNNNNNNNNNNNNNNNNNNNNAACAAGTTAGACGACTTTCCAGACGATTTATCTTTAAGTCGTCTGGAAAGTAGTCTACTTGGACGACTTTGTAGACGACTTAAATCGTGTGCAGAAGACTTACGCAGTCTTCCAGCCATCCTCTGGCTGTCCGGAGGAAGTGGTACCACCTTGTTGGTGATGTACGTGGTTTGTCCTCGGTCTTAGTTAAATAATGACTGCAAACAAAAAAGCAATCAGTTTTGGACGACTAAATCAAGCTATTATGGGTAAAGCAATCACTTACGGATCAGTTTTCAACCAATCAGCGAGTTCCTTCAACTTATCTTTGTTTACTGGCGGAAATGGATTATAGGCTGCCACTTTATCTTTTTTTTTCTCTGCCGTATAAGGAGATCTCACAGTGGGAGCAGGTTTCTTCGCTCGTTTACTCTTTGCACGCTTGTCCAATACAACCAGGCTCGGTTCTGAAACTGGATCGCTTGGCTCGGTGGAAGCGAGGCTCGGTTGTTGATCGGTGGAAGCGAGGCTCGGTTGGTGATCGGTGGAAGTGACAGCAACAATCTCTTTGGAGGTGACACCATCTGCTTTATCCTCCGGCAAGATCTTATATACCGAGTTCGCCTCGGTTGCTGTATCCTCCGGCAACCATCTCTGCAATAAAAGTTGCACACAAGTTAACCCTGGACGACTTAAATAAAAGTTGTCTGGACGACTAGTTGACCCTGGACGACTTAAAATTAAGTCT(excised_seq	chrCnn_random_466	10	800)
NNNNNNNNNNNNNNNNNNNNNNNNNNNNNNNNNNNNNNNNNNNNNNNNNNNNNNNNNNNNNNNTTGTTCAATCTGCTGAAAGGTCTGCTAAATAGAAATTCAGCAGACCTTTCATCAGATGAACCTGCTGAAACATCTGCTGAATTTAGCACACGTCTTCTGAATGCGTCAGAAGGTCGGTAGGAGACCGACAGGCCTCCTTCACCATGGTGGAACAACCACTACATGCACCAAACAGGAGCCAGAATCAATTTATTACTGACGTTTGTTTTTTCGTTAGTCAAAACCTGCTGATTTAGTTCGATAATACCCATTTCGTTAGTGAATGCCTAGTCAAAAGTTGGTTAGTCGCTCAAGGAAGTTGAATAGAAACAAATGACCGCCTTTACCTAATATCCGACGGTGAAATAGAAAAAAAAAGAGACGGCATATTCCTCTAGAGTGTCACCCTCGTCCAAAGAAGCGAGCAAATGAGAAACGTGCGAACAGGTTATGTTGGTCCGAGCCAAGACTTTGACCTAGCGAACCGAGCCACCTTCGCTCCGAGCCAACAACTAGCCACCTTCGCTCCGAGCCAACCACTAGCCACCTTCACTGTCGTTGTTAGAGAAACCTCCACTGTGGTAGACGAAATAGGAGGCCGTTCTAGAATATATGGCTCAAGCGGAGCCAACGACATAGGAGGCCGTTGGTAGAGACGTTATTTTCAACGTGTGTTCAATTGGGACCTGCTGAATTTATTTTCAACAGACCTGCTGATCAACTGGGACCTGCTGAATTTTAATTCAGA(anti-seq)
...................................................................................................TCAGCAGACCTTTCATCAGAT..............................................................................................................................................................................................................................................................................................................................................................................................................................................................................................................................................................................................................................................................................................(t607697_x2	-	109)
..........................................................................................................................................................................................................................................................................................................................................TAGTCAAAAGTTGGTTAGTCG.......................................................................................................................................................................................................................................................................................................................................................................................................................................................(t512219_x2	-	340)
..................................................................................................................................................................................................................................................................................................................................................................................................................................................................................................................GTCCGAGCCAAGACTTTGACC...............................................................................................................................................................................................................................................................................(t370461_x3	-	508)
......................................................................................................................................................................................................................................................................................................................................................................................................................................................................................................................................................................................................TAGCCACCTTCACTGTCGTTG...........................................................................................................................................................................................(t274174_x4	-	592)
..........................................................................................................................................................................................................................................................................................................................................................................................................................................................................................................................................................................................................................................................................................GAGCCAACGACATAGGAGGCC.......................................................................................................(t484212_x2	-	676)
...............................................................................................................................................................................................................................................................................................................................................................................................................................................................................................................................................................................................................................................................................................................GTTGGTAGAGACGTTATTTTC..................................................................................(t95271_x12	-	697)

##bin_x	Abundance	Abun_ratio(Abundance/total_abundance)	Phased_pos(21 nt mapped pos)
bin_1	5210	0.259	(90,111,132,237,342,342,363,426,489,510,510,594,594,657,678,699)
bin_3	2804	0.139	(92,134,134,155,197,239,281,344,344,365,491,491,512,512,596)
bin_5	1257	0.062	(136,136,157,283,514,514,556,577,598,619,640)
bin_7	1198	0.059	(138,138,222,264,285,348,369,432,516,516,537,558,579,642,684)
bin_19	1014	0.050	(108,150,360,507,528,591,591,633,675,696)
bin_8	903	0.045	(139,160,160,265,286,286,349,370,433,517,517,538,559,601,601,643,685)
bin_16	826	0.041	(105,105,126,126,294,357,357,462,462,525,525,588,630)
bin_9	825	0.041	(98,140,266,287,350,350,371,455,518,518,539,560,644,686)
bin_21	724	0.036	(110,110,152,236,341,362,488,509,509,530,593,593,635,677,698,698)
bin_4	692	0.034	(93,135,198,282,282,345,492,534,597,639)
bin_10	682	0.034	(99,141,267,288,351,351,372,519,540,561,603,603)
bin_11	667	0.033	(100,100,352,352,373,520,520,541,562,604,688)
bin_6	634	0.031	(137,137,158,200,263,284,284,347,515,536,557,599,641,683)
bin_13	484	0.024	(102,102,123,333,354,354,375,522,522,543,564,585,606,627)
bin_15	478	0.024	(104,125,230,335,335,356,524,545,545,566,587,587,629)
bin_2	463	0.023	(91,280,343,364,490,490,511,511,595,595,637,679)
bin_14	305	0.015	(103,103,124,124,334,355,376,460,523,565,628,691)
bin_18	303	0.015	(107,107,128,170,296,359,380,464,527,569,590,632)
bin_12	295	0.015	(101,101,122,353,542,605,689)
bin_17	229	0.011	(337,358,568,589,589)
bin_20	153	0.008	(109,172,235,340,361,382,487,508,592,634,676,697)


//
>chrA07_478	excise_beg:23668257	excise_end:23668543	excise_len:287	Phased_ratio:0.621	Phased_num:6	phased_abun:823
................................................................................AGTACACATCTCAAACGCATC.........................................................................................................................................................................................(t272693_x4	+	277)
.....................................................................................................AAACCTTGTGCTCTTTGTAGC....................................................................................................................................................................(t444513_x2	+	298)
....................................................................................................................................................................TGATTGCTTCAACTTTGGACT.....................................................................................................(t144638_x8	+	361)
.........................................................................................................................................................................................CTCTCTTGGATCTCTAGTCTT................................................................................(t383898_x3	+	382)
ATGGTTTTTGTCTCTCTGGAGCTCCATCTGAGGTTCCACTCTTTTCTTCTTGAATCTTGCTTAGAGCGAGAGAGGCTTGCAGTACACATCTCAAACGCATCAAACCTTGTGCTCTTTGTAGCAAATTTTTATGCTTCTGTGGAGAGTAGATAGACCTATGGCTGTGATTGCTTCAACTTTGGACTCTCTCTTGGATCTCTAGTCTTGATTTATTCTATGGTTTACTGCAAATGAATAGTTTAGAGTTTATTCTCGATTTAGTTGATTTATATTATCAGAATGAGGT(excised_seq	chrA07_478	197	483)
TACCAAAAACAGAGAGACCTCGAGGTAGACTCCAAGGTGAGAAAAGAAGAACTTAGAACGAATCTCGCTCTCTCCGAACGTCATGTGTAGAGTTTGCGTAGTTTGGAACACGAGAAACATCGTTTAAAAATACGAAGACACCTCTCATCTATCTGGATACCGACACTAACGAAGTTGAAACCTGAGAGAGAACCTAGAGATCAGAACTAAATAAGATACCAAATGACGTTTACTTATCAAATCTCAAATAAGAGCTAAATCAACTAAATATAATAGTCTTACTCCA(anti-seq)
..............................................................................CGTCATGTGTAGAGTTTGCGT...........................................................................................................................................................................................(t108632_x10	-	275)
..................................................................................................................................................................ACACTAACGAAGTTGAAACCT.......................................................................................................(t84277_x13	-	359)

##bin_x	Abundance	Abun_ratio(Abundance/total_abundance)	Phased_pos(21 nt mapped pos)
bin_4	841	0.543	(280,364)
bin_3	120	0.078	(279,321,363,363)
bin_7	105	0.068	(283,367,367)
bin_9	73	0.047	(369,369)
bin_1	66	0.043	(277,277,298,361,361,382)
bin_5	47	0.030	(365)
bin_11	45	0.029	(371,371)
bin_16	41	0.026	(355,355,376)
bin_21	39	0.025	(297,360)
bin_18	37	0.024	(294,357,357)
bin_12	24	0.016	(309,330,372,372)
bin_10	20	0.013	(349,370,370)
bin_20	18	0.012	(359)
bin_19	16	0.010	(358)
bin_14	16	0.010	(353,374)
bin_6	12	0.008	(366,366)
bin_15	8	0.005	(375,375)
bin_2	7	0.005	(278,362)
bin_13	7	0.005	(373,373)
bin_8	4	0.003	(368)
bin_17	2	0.001	(377)


//
>chrC09_1169	excise_beg:47647558	excise_end:47647949	excise_len:392	Phased_ratio:0.747	Phased_num:4	phased_abun:1217
....................................................................................................................................................................TTCGTTTCTGTTTAGTAAATC..............................................................................................................................................................................................................(t754_x1182	+	164)
..................................................................................................................................................................................................................................................................................................CGGACGAAGCCGCACGAGCCT................................................................................(t289212_x4	+	290)
AAAGAAAGAGAAAGAGAGAGAAAGAGAGAGAGAAGAAGGAGAAGAAGAGAGAAAGCTCACCTGAGCTCGTCGCCGGAGCAACCGTGCGCCGTGACCACGTTCAGCTTGCCGCCACCGATAAACACCCTAGGTAATCGCCGAAAACCGCATTCCTTAAGCTCAGTTTCGTTTCTGTTTAGTAAATCGCCCATAACTTTCTAACCGTGATGAATCTCGTGAATCCAAGACTACCATCGTGTTCCTCTCGTCGAGACGAATCCGTAACTACCAAAAACGCCTCAATCGGAGTCCGGACGAAGCCGCACGAGCCTCCGGAAGTTTCGACTCTGCGCGCGCGTGAGGTACACGCGCCACCGCCGGAAATCGCCTCCGCCGTCGCGCCGCCTTCGCC(excised_seq	chrC09_1169	0	391)
TTTCTTTCTCTTTCTCTCTCTTTCTCTCTCTCTTCTTCCTCTTCTTCTCTCTTTCGAGTGGACTCGAGCAGCGGCCTCGTTGGCACGCGGCACTGGTGCAAGTCGAACGGCGGTGGCTATTTGTGGGATCCATTAGCGGCTTTTGGCGTAAGGAATTCGAGTCAAAGCAAAGACAAATCATTTAGCGGGTATTGAAAGATTGGCACTACTTAGAGCACTTAGGTTCTGATGGTAGCACAAGGAGAGCAGCTCTGCTTAGGCATTGATGGTTTTTGCGGAGTTAGCCTCAGGCCTGCTTCGGCGTGCTCGGAGGCCTTCAAAGCTGAGACGCGCGCGCACTCCATGTGCGCGGTGGCGGCCTTTAGCGGAGGCGGCAGCGCGGCGGAAGCGG(anti-seq)
..............................................................................GTTGGCACGCGGCACTGGTGC....................................................................................................................................................................................................................................................................................................(t194580_x5	-	78)
.......................................................................................................................................................................................AGCGGGTATTGAAAGATTGGC...........................................................................................................................................................................................(t44562_x26	-	183)

##bin_x	Abundance	Abun_ratio(Abundance/total_abundance)	Phased_pos(21 nt mapped pos)
bin_1	1257	0.552	(80,164,185,290)
bin_3	443	0.195	(166)
bin_20	193	0.085	(183,183,288)
bin_21	95	0.042	(247,289)
bin_18	76	0.033	(_)
bin_17	40	0.018	(96)
bin_15	26	0.011	(_)
bin_16	25	0.011	(116)
bin_8	24	0.011	(87,87)
bin_10	19	0.008	(89,257)
bin_19	13	0.006	(182)
bin_2	11	0.005	(_)
bin_12	10	0.004	(259)
bin_4	9	0.004	(_)
bin_14	9	0.004	(_)
bin_5	8	0.004	(105)
bin_9	7	0.003	(88)
bin_11	6	0.003	(90)
bin_13	4	0.002	(_)
bin_7	2	0.001	(_)


//
>chrA02_413	excise_beg:16785157	excise_end:16785611	excise_len:455	Phased_ratio:0.381	Phased_num:7	phased_abun:2189
................................................................................TTTCTGACCTGGTTTGCGCCA.................................................................................................................................................................................................................................................................................................................................................................(t27421_x42	+	2707)
....................................................................................................................................................................TTAAAAAGTCAAGGAGGTCTC.............................................................................................................................................................................................................................................................................(t186799_x6	+	2791)
...................................................................................................................................................................................................................................CCTGTTCAAGTCAACAAAAAA..............................................................................................................................................................................................................(t75572_x15	+	2854)
.............................................................................................................................................................................................................................................................................CCTACTCTCATTCACCACAAT....................................................................................................................................................................(t160863_x7	+	2896)
.................................................................................................................................................................................................................................................................................................................................................................CAAACTCATGTGTTCCGCCTC................................................................................(t592985_x2	+	2980)
TTGATATTCAGTGGTTATATCAGTATATCAACATGCAACTCACCAACTCTCAACGAGGTCACAAGGAATGTCTTGCGACATTTCTGACCTGGTTTGCGCCATTATCTGCCTGGAACGGTAAGTTAAGGAAATCAGCGAAAGCAACAAGCTTATCATTTAAGAAGTTAAAAAGTCAAGGAGGTCTCAACCCTTTCTTCAACCCTCACACAATATACTTCTTCCACCGCCCTGTTCAAGTCAACAAAAAAACCGGCAAAGTCCACGCACTGCCTACTCTCATTCACCACAATGACTACCAACGAGGAGTCATACCAGATTTCAACCTCAACGACAACAAGCCATTTGAAGACTTTCAAACTCATGTGTTCCGCCTCAACAGTGCCACACAATCATTTCCCATTCTCTTCGTCCCAAACTGGTTCTCTTACCCAATAGACTACCAAATGAGTCTCGA(excised_seq	chrA02_413	2627	3081)
AACTATAAGTCACCAATATAGTCATATAGTTGTACGTTGAGTGGTTGAGAGTTGCTCCAGTGTTCCTTACAGAACGCTGTAAAGACTGGACCAAACGCGGTAATAGACGGACCTTGCCATTCAATTCCTTTAGTCGCTTTCGTTGTTCGAATAGTAAATTCTTCAATTTTTCAGTTCCTCCAGAGTTGGGAAAGAAGTTGGGAGTGTGTTATATGAAGAAGGTGGCGGGACAAGTTCAGTTGTTTTTTTGGCCGTTTCAGGTGCGTGACGGATGAGAGTAAGTGGTGTTACTGATGGTTGCTCCTCAGTATGGTCTAAAGTTGGAGTTGCTGTTGTTCGGTAAACTTCTGAAAGTTTGAGTACACAAGGCGGAGTTGTCACGGTGTGTTAGTAAAGGGTAAGAGAAGCAGGGTTTGACCAAGAGAATGGGTTATCTGATGGTTTACTCAGAGCT(anti-seq)
............................................................................................................................................................................................................TGTGTTATATGAAGAAGGTGG.....................................................................................................................................................................................................................................(t630267_x2	-	2831)
.................................................................................................................................................................................................................................CGGGACAAGTTCAGTTGTTTT................................................................................................................................................................................................................(t49397_x23	-	2852)

##bin_x	Abundance	Abun_ratio(Abundance/total_abundance)	Phased_pos(21 nt mapped pos)
bin_15	2982	0.278	(2742,2784,2805,2889,2889,2910,2910,2973)
bin_17	1106	0.103	(2849,2891,2891,2912,2912)
bin_14	1046	0.098	(2741,2888,2909,2972)
bin_13	708	0.066	(2782,2887,2887,2908,2950,2971)
bin_19	657	0.061	(2725,2788,2830,2851,2851,2893,2935,2977)
bin_18	606	0.057	(2850,2850,2892,2913,2976)
bin_20	573	0.053	(2831,2852,2852,2894,2894,2915,2936)
bin_5	440	0.041	(2816,2879,2900,2942)
bin_12	420	0.039	(2865,2886,2949,2970)
bin_16	257	0.024	(2848,2890,2911,2911,2953)
bin_2	246	0.023	(2792,2813,2834,2855,2876,2897,2897)
bin_7	236	0.022	(2818,2839,2839,2860,2881,2881,2902)
bin_1	233	0.022	(2707,2791,2833,2854,2854,2896,2980)
bin_21	212	0.020	(2811,2832,2832,2853,2853,2895,2937)
bin_3	202	0.019	(2856,2898,2940,2940)
bin_4	165	0.015	(2752,2836,2857,2878,2899)
bin_6	139	0.013	(2754,2796,2859,2880,2943)
bin_9	127	0.012	(2841,2862,2862,2883,2883,2904,2904)
bin_11	127	0.012	(2864,2885,2906,2927,2948)
bin_8	124	0.012	(2798,2798,2819,2861,2882,2882,2945,2945)
bin_10	113	0.011	(2800,2863,2884,2947)


//
>chrA09_223	excise_beg:8678848	excise_end:8679323	excise_len:476	Phased_ratio:0.314	Phased_num:10	phased_abun:579
................................................................................GCGAGGCGAATCTGTCGGTCA......................................................................................................................................................................................................................................................................................................................................................................................(t21133_x54	+	179)
.....................................................................................................CGTGCTTGTAGGAGCGATCAG.................................................................................................................................................................................................................................................................................................................................................................(t51003_x23	+	200)
..........................................................................................................................ACAATCAAGGGTAGCCATTGT............................................................................................................................................................................................................................................................................................................................................(t27701_x41	+	221)
....................................................................................................................................................................TTCTTCAAGCTGGTGTCTAGA..................................................................................................................................................................................................................................................................................................(t5795_x183	+	263)
.........................................................................................................................................................................................TGAGTTGGTGGAAATCATGAA.............................................................................................................................................................................................................................................................................(t15754_x71	+	284)
..............................................................................................................................................................................................................GTGCAGGGAAGAGGTTGGTCA........................................................................................................................................................................................................................................................(t80451_x14	+	305)
...................................................................................................................................................................................................................................AACAGCGATGACCAATTTCTA...................................................................................................................................................................................................................................(t9473_x117	+	326)
.............................................................................................................................................................................................................................................................................TAGGAAACAGACCGGAGATTT.........................................................................................................................................................................................(t16244_x69	+	368)
..................................................................................................................................................................................................................................................................................................TGGAAAAGCCTTTGATGAAAC....................................................................................................................................................................(t239511_x4	+	389)
......................................................................................................................................................................................................................................................................................................................................................................................CGGGTATAGCTGGTTGTCACT................................................................................(t378259_x3	+	473)
GTGCGCAAAGGCTTCCTAAGTCACGTTCTGAAAGAGCTCAAAAGCAAGGGAATCATACCTTTCATTGATGACGAGATCAAGCGAGGCGAATCTGTCGGTCACGTGCTTGTAGGAGCGATCAGACAATCAAGGGTAGCCATTGTCTTGCTCTCCCGTAACTACGCTTCTTCAAGCTGGTGTCTAGATGAGTTGGTGGAAATCATGAAGTGCAGGGAAGAGGTTGGTCAAACAGCGATGACCAATTTCTACGAAGTGGATCCATCTGATGTTAGGAAACAGACCGGAGATTTTGGAAAAGCCTTTGATGAAACCTGTGTGGGAAAAACAGAAGAGGTGAAGCAGGCATGGAGGACATGCAGCTTTGAAAGATGTCGCGGGTATAGCTGGTTGTCACTCCAGCAACTGGTTCGTTCACTTTACTTCTCACTTGTGTACTATGTATAGCTACTTTTCTGTTTTAATGGATAGCTTCTGT(excised_seq	chrA09_223	99	574)
CACGCGTTTCCGAAGGATTCAGTGCAAGACTTTCTCGAGTTTTCGTTCCCTTAGTATGGAAAGTAACTACTGCTCTAGTTCGCTCCGCTTAGACAGCCAGTGCACGAACATCCTCGCTAGTCTGTTAGTTCCCATCGGTAACAGAACGAGAGGGCATTGATGCGAAGAAGTTCGACCACAGATCTACTCAACCACCTTTAGTACTTCACGTCCCTTCTCCAACCAGTTTGTCGCTACTGGTTAAAGATGCTTCACCTAGGTAGACTACAATCCTTTGTCTGGCCTCTAAAACCTTTTCGGAAACTACTTTGGACACACCCTTTTTGTCTTCTCCACTTCGTCCGTACCTCCTGTACGTCGAAACTTTCTACAGCGCCCATATCGACCAACAGTGAGGTCGTTGACCAAGCAAGTGAAATGAAGAGTGAACACATGATACATATCGATGAAAAGACAAAATTACCTATCGAAGACA(anti-seq)

##bin_x	Abundance	Abun_ratio(Abundance/total_abundance)	Phased_pos(21 nt mapped pos)
bin_1	2091	0.183	(179,200,221,263,284,305,326,368,389,473)
bin_21	1492	0.131	(199,220,262,283,304,325,367,388,472)
bin_3	866	0.076	(181,202,265,286,307,328,370,391)
bin_17	839	0.073	(195,216,216,363,468)
bin_20	670	0.059	(198,219,261,282,303,324,366,387,471)
bin_2	591	0.052	(180,180,201,222,285,306,327,348,369)
bin_4	524	0.046	(182,203,266,308,308,329,350,371,371,392,455)
bin_6	524	0.046	(184,268,310,331,373,373,394,457)
bin_5	515	0.045	(183,267,330,372,372,393,456)
bin_7	438	0.038	(185,311,332,374,374,395,458)
bin_8	376	0.033	(270,312,333,375,396,459)
bin_14	368	0.032	(192,213,339,360,402,423,465)
bin_13	355	0.031	(191,275,338,380,422,464)
bin_16	342	0.030	(194,215,236,278,362,383,425,467)
bin_10	310	0.027	(188,272,314,335,398,461)
bin_19	284	0.025	(197,218,302,323,365,386,428,470)
bin_15	195	0.017	(193,214,235,340,361,424,466)
bin_12	185	0.016	(190,316,337,379,421,463)
bin_18	179	0.016	(196,217,280,301,322,364,385,427,469)
bin_9	176	0.015	(187,229,271,313,355,376,397,460)
bin_11	99	0.009	(189,273,315,357,378,462)


//
>chrC01_385	excise_beg:16245764	excise_end:16246029	excise_len:266	Phased_ratio:0.444	Phased_num:5	phased_abun:237
................................................................................ACCGTAGCGTCGAAGCTCAGA....................................................................................................................................................................(t200623_x5	+	154)
.....................................................................................................CATCTCTGAACTCACGCCCTC...............................................................................................................................................(t25360_x45	+	175)
....................................................................................................................................................................AGCAGTTCTTAGCATCAATCA................................................................................(t6541_x164	+	238)
CGAAGCTCAAACGTCTCTGAACTCACGTCCCAAACAGTAGCGTCGAAGCTCAAACGTCTCTGAACTCACGCCCATACCACACCGTAGCGTCGAAGCTCAGACATCTCTGAACTCACGCCCTCATCACATAGTCCCTACTCATAACTATGTATATACATATATACAGCAGTTCTTAGCATCAATCATTTCACACAATCGTTGAATCCTCTATTATCCTAATTCCAGTTAACAATCAATATCAATAATGAACAAGCAAGACTCTCAA(excised_seq	chrC01_385	74	339)
GCTTCGAGTTTGCAGAGACTTGAGTGCAGGGTTTGTCATCGCAGCTTCGAGTTTGCAGAGACTTGAGTGCGGGTATGGTGTGGCATCGCAGCTTCGAGTCTGTAGAGACTTGAGTGCGGGAGTAGTGTATCAGGGATGAGTATTGATACATATATGTATATATGTCGTCAAGAATCGTAGTTAGTAAAGTGTGTTAGCAACTTAGGAGATAATAGGATTAAGGTCAATTGTTAGTTATAGTTATTACTTGTTCGTTCTGAGAGTT(anti-seq)
...................................................................................................CTGTAGAGACTTGAGTGCGGG.................................................................................................................................................(t98769_x11	-	173)
........................................................................................................................AGTAGTGTATCAGGGATGAGT............................................................................................................................(t93219_x12	-	194)

##bin_x	Abundance	Abun_ratio(Abundance/total_abundance)	Phased_pos(21 nt mapped pos)
bin_1	705	0.298	(154,175,175,196,238)
bin_3	346	0.146	(177,177)
bin_20	229	0.097	(173,194,194)
bin_21	217	0.092	(174,195,195)
bin_18	203	0.086	(192)
bin_2	164	0.069	(176,176,197)
bin_19	158	0.067	(193)
bin_5	72	0.030	(179,179)
bin_6	66	0.028	(180)
bin_8	50	0.021	(182)
bin_7	43	0.018	(181,181)
bin_4	34	0.014	(178,178)
bin_16	31	0.013	(_)
bin_11	14	0.006	(164,185)
bin_13	13	0.005	(166,187)
bin_17	11	0.005	(_)
bin_9	10	0.004	(183)


//
>chrC09_754	excise_beg:31845113	excise_end:31845733	excise_len:621	Phased_ratio:0.468	Phased_num:11	phased_abun:159
..............................................................................TCGCCTAGCAGCACGACGCTT.........................................................................................................................................................................................................................................................................................................................................................................................................................................................................................................................................(t67408_x17	+	79)
.............................................................................................................................................CCCATTTCGCTCGCCGCTACT..........................................................................................................................................................................................................................................................................................................................................................................................................................................................................(t519544_x2	+	142)
............................................................................................................................................................................................................GTTTCAGTTCGCCAGGTTGTC...........................................................................................................................................................................................................................................................................................................................................................................................................(t136543_x8	+	205)
......................................................................................................................................................................................................................................................GCAGCAGTTCAAAAGGTTAAC.................................................................................................................................................................................................................................................................................................................................................................(t71273_x16	+	247)
..........................................................................................................................................................................................................................................................................................................................................CGCCCTTCCTCGTCTCTGGGT.............................................................................................................................................................................................................................................................................(t508823_x2	+	331)
...................................................................................................................................................................................................................................................................................................................................................................................................................................................GAAAGATCTTATCAACGTCCA....................................................................................................................................................................(t13747_x81	+	436)
CTACTCGGGTCAGAGCATAAGCTAGTGATGCTTTCGGCTACTGGACTCTCGCCATCTAGGGTGCGGCACTCCACCGCTTCGCCTAGCAGCACGACGCTTTTATTGCTCTCCCACAACCCCGTTTTCACGGTTTAGGCTGCTCCCATTTCGCTCGCCGCTACTACGGGAATCGCTTTTGCTTTCTTTTCCTCTGGCTACTAAGATGTTTCAGTTCGCCAGGTTGTCTCTTGCCTGCCCATGGATTCAGCAGCAGTTCAAAAGGTTAACCTATTCGGGAATCTCCGGATCTACGCTTATTTTCAACTCCCCGAAGCATTTCGTCGCTTACTACGCCCTTCCTCGTCTCTGGGTGCCTAGGTATCCACCGTAAGCCTTTCCTCGTTTGAACCTCGCTCTTAACTTTAAGGCTATGCCATCCTAAGGTGCTGCTAAATGGAAAGATCTTATCAACGTCCATGAATGAAAAATAATAGATCGAACTGCCGAATCGGAAAAATTGGGTGCTATCATATAGCTTTGTATCGGCTAAGTTCACGAGTTGGAGATAAGCGGACTCGAACCGCTGACATCCGCCACAGGGTAAACCACCGCCTATCAGGCCCCTGACTGATTCTACCATA(excised_seq	chrC09_754	1	621)
GATGAGCCCAGTCTCGTATTCGATCACTACGAAAGCCGATGACCTGAGAGCGGTAGATCCCACGCCGTGAGGTGGCGAAGCGGATCGTCGTGCTGCGAAAATAACGAGAGGGTGTTGGGGCAAAAGTGCCAAATCCGACGAGGGTAAAGCGAGCGGCGATGATGCCCTTAGCGAAAACGAAAGAAAAGGAGACCGATGATTCTACAAAGTCAAGCGGTCCAACAGAGAACGGACGGGTACCTAAGTCGTCGTCAAGTTTTCCAATTGGATAAGCCCTTAGAGGCCTAGATGCGAATAAAAGTTGAGGGGCTTCGTAAAGCAGCGAATGATGCGGGAAGGAGCAGAGACCCACGGATCCATAGGTGGCATTCGGAAAGGAGCAAACTTGGAGCGAGAATTGAAATTCCGATACGGTAGGATTCCACGACGATTTACCTTTCTAGAATAGTTGCAGGTACTTACTTTTTATTATCTAGCTTGACGGCTTAGCCTTTTTAACCCACGATAGTATATCGAAACATAGCCGATTCAAGTGCTCAACCTCTATTCGCCTGAGCTTGGCGACTGTAGGCGGTGTCCCATTTGGTGGCGGATAGTCCGGGGACTGACTAAGATGGTAT(anti-seq)
....................................................................................................................................................................................................................................................GTCGTCGTCAAGTTTTCCAAT...................................................................................................................................................................................................................................................................................................................................................................(t139587_x8	-	245)
..............................................................................................................................................................................................................................................................................................AGATGCGAATAAAAGTTGAGG.........................................................................................................................................................................................................................................................................................................................(t150982_x7	-	287)
........................................................................................................................................................................................................................................................................................................................................ATGCGGGAAGGAGCAGAGACC...............................................................................................................................................................................................................................................................................(t323277_x3	-	329)
.............................................................................................................................................................................................................................................................................................................................................................CACGGATCCATAGGTGGCATT..........................................................................................................................................................................................................................................................(t91778_x12	-	350)
.....................................................................................................................................................................................................................................................................................................................................................................................................................................................................................................................................ACATAGCCGATTCAAGTGCTC..................................................................................(t342135_x3	-	518)

##bin_x	Abundance	Abun_ratio(Abundance/total_abundance)	Phased_pos(21 nt mapped pos)
bin_1	198262	0.339	(79,142,205,247,247,289,331,331,352,436,520)
bin_3	75573	0.129	(81,81,102,207,249,249,291,333,354,438,438)
bin_2	68066	0.116	(80,101,143,206,206,248,248,290,332,353,437)
bin_4	40923	0.070	(82,82,103,208,208,250,250,271,292,292,334,355,439,439)
bin_21	31490	0.054	(141,141,162,204,204,246,246,267,288,330,330,351)
bin_13	25719	0.044	(133,175,196,259,280,280,301,322,322,343,343,364,427)
bin_8	21230	0.036	(86,86,170,212,233,254,275,275,317,338,338,359,359)
bin_15	17648	0.030	(156,177,198,198,219,282,282,303,324,345,366,366,429)
bin_5	17537	0.030	(83,83,209,209,251,251,272,293,335,356,356,440)
bin_12	13488	0.023	(90,111,195,237,258,279,279,300,321,321,342,342,363,363)
bin_10	11475	0.020	(88,88,109,130,193,277,277,298,319,319,340,340,361,361)
bin_6	11409	0.019	(84,84,210,210,252,252,273,273,336,357,357,420,441,441)
bin_14	11159	0.019	(134,155,197,218,239,260,281,281,302,323,323,344,365)
bin_7	8174	0.014	(85,85,127,211,211,253,253,274,274,316,337,337,358,442)
bin_9	7476	0.013	(87,87,171,213,213,255,276,276,318,318,339,339,360)
bin_11	7059	0.012	(89,89,110,194,215,215,236,278,278,299,320,320,341,341,362,425)
bin_16	6119	0.010	(157,178,199,199,220,241,283,283,325,346,346,367,430)
bin_17	5457	0.009	(95,158,200,200,221,242,284,284,305,305,326,347,368,473)
bin_18	3679	0.006	(96,159,201,201,222,243,243,285,285,306,327,348,348)
bin_20	2103	0.004	(140,182,203,203,245,245,287,287,329,329,350,518)
bin_19	1452	0.002	(139,181,202,202,223,244,244,265,286,286,307,328,328)


//
>chrA01_532	excise_beg:22886462	excise_end:22886832	excise_len:371	Phased_ratio:0.666	Phased_num:7	phased_abun:111
................................................................................CCTGAGCTCAAGAAGGCAATC.............................................................................................................................................................................................................................................................................(t168627_x6	+	540)
.....................................................................................................CAAGGATCAAGAATTGCGATT........................................................................................................................................................................................................................................................(t13531_x83	+	561)
...............................................................................................................................................GCTTCTTCGTCTTGGTGTCTG..............................................................................................................................................................................................................(t367905_x3	+	603)
...................................................................................................................................................................................................................................TATAAAGTGGATCCAACTGAT..........................................................................................................................(t222474_x5	+	687)
........................................................................................................................................................................................................................................................GTCAAGAAGCAGGCCGGTGAG.....................................................................................................(t110272_x10	+	708)
.............................................................................................................................................................................................................................................................................TTTGGGAAAGTCTTTAAAGAA................................................................................(t492271_x2	+	729)
GCCATTTTCTCAAGGAGTGTAGGAGCAAAGCAATCAGCCTGTTCATCGATAACGAGATCACAAGAGGAGAGTATATCGGACCTGAGCTCAAGAAGGCAATCCAAGGATCAAGAATTGCGATTGTGTTGCTCTCGAAAAGATACGCTTCTTCGTCTTGGTGTCTGGACGAGTTAGTGGAGATTATGAAGTGTAAGGAAGAGTTAGGTCAAACGGTGATTCCCGTTTTCTATAAAGTGGATCCAACTGATGTCAAGAAGCAGGCCGGTGAGTTTGGGAAAGTCTTTAAAGAAACTTGTAAAGGTAAAAGAAATGAGGTTATTGTAAAATGGAGTCTAGCTCTAGCAAAAGTGGCCACACTCGCTGGTTACCA(excised_seq	chrA01_532	460	830)
CGGTAAAAGAGTTCCTCACATCCTCGTTTCGTTAGTCGGACAAGTAGCTATTGCTCTAGTGTTCTCCTCTCATATAGCCTGGACTCGAGTTCTTCCGTTAGGTTCCTAGTTCTTAACGCTAACACAACGAGAGCTTTTCTATGCGAAGAAGCAGAACCACAGACCTGCTCAATCACCTCTAATACTTCACATTCCTTCTCAATCCAGTTTGCCACTAAGGGCAAAAGATATTTCACCTAGGTTGACTACAGTTCTTCGTCCGGCCACTCAAACCCTTTCAGAAATTTCTTTGAACATTTCCATTTTCTTTACTCCAATAACATTTTACCTCAGATCGAGATCGTTTTCACCGGTGTGAGCGACCAATGGT(anti-seq)
..............................................................................CTGGACTCGAGTTCTTCCGTT...............................................................................................................................................................................................................................................................................(t409686_x2	-	538)

##bin_x	Abundance	Abun_ratio(Abundance/total_abundance)	Phased_pos(21 nt mapped pos)
bin_1	212	0.472	(540,540,561,603,687,708,729)
bin_3	87	0.194	(542,563,605,689,710)
bin_2	50	0.111	(541,562,562,604,688,709)
bin_21	28	0.062	(560,644,686)
bin_19	17	0.038	(705)
bin_20	9	0.020	(622,685)
bin_17	7	0.016	(_)
bin_8	6	0.013	(694)
bin_4	6	0.013	(690)
bin_13	5	0.011	(552)
bin_11	4	0.009	(613)
bin_12	4	0.009	(572)
bin_15	3	0.007	(554)
bin_5	3	0.007	(691)
bin_16	2	0.004	(_)
bin_10	2	0.004	(_)
bin_7	2	0.004	(_)
bin_18	2	0.004	(704)


//
>chrCnn_random_695	excise_beg:29497147	excise_end:29497537	excise_len:391	Phased_ratio:0.350	Phased_num:5	phased_abun:234
..............................................................................................................................................GCACCACGCCCCAAACAGTAG...................................................................................................................................................................................................................................(t11646_x96	+	143)
..................................................................................................................................................................................................................................TCTCTGAACTCACGCCCTCAT...............................................................................................................................................(t90515_x12	+	227)
TTACAACTCATGCGCTTATAGTACATAGCTACTCTCTGCACCACGCATCTCCTCATAAGGATATATACATATACTCGAAGCGTCACTAGTACAGTCTGTCTCTGTACCCCCGCCCATCGTAGCGTCGAATGCAAACGTCTCTGCACCACGCCCCAAACAGTAGCGTCGAAGCTCAAACGTCTCTGAACTCACGCCCATACCACACTGTAGCGTCGAAGCTCAGACATCTCTGAACTCACGCCCTCATCACATAATCCCTACTCATAACTATGTATATACATATATATAGCAGTTCTTAGCATCAATCATTTCACACAATCGTTGAATCCTCTATTATCCTAATTCCAGTTAACAATCAATATCAATAATGAACAAGCAAGACTCTCAAAT(excised_seq	chrCnn_random_695	1	391)
AATGTTGAGTACGCGAATATCATGTATCGATGAGAGACGTGGTGCGTAGAGGAGTATTCCTATATATGTATATGAGCTTCGCAGTGATCATGTCAGACAGAGACATGGGGGCGGGTAGCATCGCAGCTTACGTTTGCAGAGACGTGGTGCGGGGTTTGTCATCGCAGCTTCGAGTTTGCAGAGACTTGAGTGCGGGTATGGTGTGACATCGCAGCTTCGAGTCTGTAGAGACTTGAGTGCGGGAGTAGTGTATTAGGGATGAGTATTGATACATATATGTATATATATCGTCAAGAATCGTAGTTAGTAAAGTGTGTTAGCAACTTAGGAGATAATAGGATTAAGGTCAATTGTTAGTTATAGTTATTACTTGTTCGTTCTGAGAGTTTA(anti-seq)
...................................GACGTGGTGCGTAGAGGAGTA..............................................................................................................................................................................................................................................................................................................................................(t352480_x3	-	36)
................................................................................................................................................................................................................................GTAGAGACTTGAGTGCGGGAG.................................................................................................................................................(t39951_x29	-	225)
...............................................................................................................................................................................................................................................................................................TCGTCAAGAATCGTAGTTAGT..................................................................................(t11895_x94	-	288)

##bin_x	Abundance	Abun_ratio(Abundance/total_abundance)	Phased_pos(21 nt mapped pos)
bin_1	693	0.178	(38,143,227,227,290)
bin_20	675	0.173	(225,225,288,288)
bin_11	257	0.066	(132,132,216)
bin_19	248	0.064	(140,224,287,287)
bin_16	239	0.061	(137,284)
bin_18	209	0.054	(223,286)
bin_3	189	0.048	(40,145,229,229)
bin_13	178	0.046	(134,134)
bin_2	170	0.044	(228,228)
bin_17	161	0.041	(138,180,285)
bin_21	151	0.039	(226,226,289)
bin_10	119	0.030	(131)
bin_14	114	0.029	(135,135)
bin_8	87	0.022	(129,276)
bin_4	80	0.020	(230)
bin_12	80	0.020	(133,133)
bin_6	69	0.018	(232)
bin_9	60	0.015	(130,214)
bin_5	57	0.015	(42,231,231)
bin_15	39	0.010	(136,178)
bin_7	29	0.007	(233)


//
>chrUnn_random_22	excise_beg:975714	excise_end:976334	excise_len:621	Phased_ratio:0.468	Phased_num:11	phased_abun:159
..............................................................................TCGCCTAGCAGCACGACGCTT.........................................................................................................................................................................................................................................................................................................................................................................................................................................................................................................................................(t67408_x17	+	79)
.............................................................................................................................................CCCATTTCGCTCGCCGCTACT..........................................................................................................................................................................................................................................................................................................................................................................................................................................................................(t519544_x2	+	142)
............................................................................................................................................................................................................GTTTCAGTTCGCCAGGTTGTC...........................................................................................................................................................................................................................................................................................................................................................................................................(t136543_x8	+	205)
......................................................................................................................................................................................................................................................GCAGCAGTTCAAAAGGTTAAC.................................................................................................................................................................................................................................................................................................................................................................(t71273_x16	+	247)
..........................................................................................................................................................................................................................................................................................................................................CGCCCTTCCTCGTCTCTGGGT.............................................................................................................................................................................................................................................................................(t508823_x2	+	331)
...................................................................................................................................................................................................................................................................................................................................................................................................................................................GAAAGATCTTATCAACGTCCA....................................................................................................................................................................(t13747_x81	+	436)
CTACTCGGGTCAGAGCATAAGCTAGTGATGCTTTCGGCTACTGGACTCTCGCCATCTAGGGTGCGGCACTCCACCGCTTCGCCTAGCAGCACGACGCTTTTATTGCTCTCCCACAACCCCGTTTTCACGGTTTAGGCTGCTCCCATTTCGCTCGCCGCTACTACGGGAATCGCTTTTGCTTTCTTTTCCTCTGGCTACTAAGATGTTTCAGTTCGCCAGGTTGTCTCTTGCCTGCCCATGGATTCAGCAGCAGTTCAAAAGGTTAACCTATTCGGGAATCTCCGGATCTACGCTTATTTTCAACTCCCCGAAGCATTTCGTCGCTTACTACGCCCTTCCTCGTCTCTGGGTGCCTAGGTATCCACCGTAAGCCTTTCCTCGTTTGAACCTCGCTCTTAACTTTAAGGCTATGCCATCCTAAGGTGCTGCTAAATGGAAAGATCTTATCAACGTCCATGAATGAAAAATAATAGATCGAACTGCCGAATCGGAAAAATTGGGTGCTATCATATAGCTTTGTATCGGCTAAGTTCACGAGTTGGAGATAAGCGGACTCGAACCGCTGACATCCGCCACAGGGTAAACCACCGCCTATCAGGCCCCTGACTGATTCTACCATA(excised_seq	chrUnn_random_22	1	621)
GATGAGCCCAGTCTCGTATTCGATCACTACGAAAGCCGATGACCTGAGAGCGGTAGATCCCACGCCGTGAGGTGGCGAAGCGGATCGTCGTGCTGCGAAAATAACGAGAGGGTGTTGGGGCAAAAGTGCCAAATCCGACGAGGGTAAAGCGAGCGGCGATGATGCCCTTAGCGAAAACGAAAGAAAAGGAGACCGATGATTCTACAAAGTCAAGCGGTCCAACAGAGAACGGACGGGTACCTAAGTCGTCGTCAAGTTTTCCAATTGGATAAGCCCTTAGAGGCCTAGATGCGAATAAAAGTTGAGGGGCTTCGTAAAGCAGCGAATGATGCGGGAAGGAGCAGAGACCCACGGATCCATAGGTGGCATTCGGAAAGGAGCAAACTTGGAGCGAGAATTGAAATTCCGATACGGTAGGATTCCACGACGATTTACCTTTCTAGAATAGTTGCAGGTACTTACTTTTTATTATCTAGCTTGACGGCTTAGCCTTTTTAACCCACGATAGTATATCGAAACATAGCCGATTCAAGTGCTCAACCTCTATTCGCCTGAGCTTGGCGACTGTAGGCGGTGTCCCATTTGGTGGCGGATAGTCCGGGGACTGACTAAGATGGTAT(anti-seq)
....................................................................................................................................................................................................................................................GTCGTCGTCAAGTTTTCCAAT...................................................................................................................................................................................................................................................................................................................................................................(t139587_x8	-	245)
..............................................................................................................................................................................................................................................................................................AGATGCGAATAAAAGTTGAGG.........................................................................................................................................................................................................................................................................................................................(t150982_x7	-	287)
........................................................................................................................................................................................................................................................................................................................................ATGCGGGAAGGAGCAGAGACC...............................................................................................................................................................................................................................................................................(t323277_x3	-	329)
.............................................................................................................................................................................................................................................................................................................................................................CACGGATCCATAGGTGGCATT..........................................................................................................................................................................................................................................................(t91778_x12	-	350)
.....................................................................................................................................................................................................................................................................................................................................................................................................................................................................................................................................ACATAGCCGATTCAAGTGCTC..................................................................................(t342135_x3	-	518)

##bin_x	Abundance	Abun_ratio(Abundance/total_abundance)	Phased_pos(21 nt mapped pos)
bin_1	198262	0.339	(79,142,205,247,247,289,331,331,352,436,520)
bin_3	75573	0.129	(81,81,102,207,249,249,291,333,354,438,438)
bin_2	68066	0.116	(80,101,143,206,206,248,248,290,332,353,437)
bin_4	40923	0.070	(82,82,103,208,208,250,250,271,292,292,334,355,439,439)
bin_21	31490	0.054	(141,141,162,204,204,246,246,267,288,330,330,351)
bin_13	25719	0.044	(133,175,196,259,280,280,301,322,322,343,343,364,427)
bin_8	21230	0.036	(86,86,170,212,233,254,275,275,317,338,338,359,359)
bin_15	17648	0.030	(156,177,198,198,219,282,282,303,324,345,366,366,429)
bin_5	17537	0.030	(83,83,209,209,251,251,272,293,335,356,356,440)
bin_12	13488	0.023	(90,111,195,237,258,279,279,300,321,321,342,342,363,363)
bin_10	11475	0.020	(88,88,109,130,193,277,277,298,319,319,340,340,361,361)
bin_6	11409	0.019	(84,84,210,210,252,252,273,273,336,357,357,420,441,441)
bin_14	11159	0.019	(134,155,197,218,239,260,281,281,302,323,323,344,365)
bin_7	8174	0.014	(85,85,127,211,211,253,253,274,274,316,337,337,358,442)
bin_9	7476	0.013	(87,87,171,213,213,255,276,276,318,318,339,339,360)
bin_11	7059	0.012	(89,89,110,194,215,215,236,278,278,299,320,320,341,341,362,425)
bin_16	6119	0.010	(157,178,199,199,220,241,283,283,325,346,346,367,430)
bin_17	5457	0.009	(95,158,200,200,221,242,284,284,305,305,326,347,368,473)
bin_18	3679	0.006	(96,159,201,201,222,243,243,285,285,306,327,348,348)
bin_20	2103	0.004	(140,182,203,203,245,245,287,287,329,329,350,518)
bin_19	1452	0.002	(139,181,202,202,223,244,244,265,286,286,307,328,328)


//
>chrA04_52	excise_beg:1566885	excise_end:1567297	excise_len:413	Phased_ratio:0.359	Phased_num:5	phased_abun:206
................................................................................AACGGACCGTTCCTGAGAAGT.......................................................................................................................................................................................................................................................................................................................(t602693_x2	+	885)
........................................................................................................................................................................................................................................................TTGAAGTTGAAGATGAACCTC...............................................................................................................................................(t32187_x36	+	1053)
.............................................................................................................................................................................................................................................................................TTAACCACCGACATAAAGCTC..........................................................................................................................(t88115_x13	+	1074)
.......................................................................................................................................................................................................................................................................................................................TCTGATCCTTGACGAGCTGTA................................................................................(t102550_x11	+	1116)
CGCTCCCCATTTCCACAGGACCTGGACGCACAAACCTCAACGCCATCCGAACTCGCTTTGGCATAAAAGAAGTCCAGAAAAACGGACCGTTCCTGAGAAGTTCCCTCATTTCGATGATATCCTCAGGGAACAGAGCAAGCGGGTTGATGAAGGGACGATCATTCGGCAACCTCTGGAACAGTGGGATACAACTCTCTTCGACAGACGCATCGTCTATTCGAACAAAGAAGAAAAACTTTTTCCACGAGTTGAAGTTGAAGATGAACCTCTTAACCACCGACATAAAGCTCCGAGGGACCAGCCTATACTTGTCTGATCCTTGACGAGCTGTAGCCTTAAAAGTGCTTCAAAGTGATCGACGGAAAGGGATAGACCATGCTCGTAGCTCTTGATCGGGATTCCAATGTGATGC(excised_seq	chrA04_52	805	1217)
GCGAGGGGTAAAGGTGTCCTGGACCTGCGTGTTTGGAGTTGCGGTAGGCTTGAGCGAAACCGTATTTTCTTCAGGTCTTTTTGCCTGGCAAGGACTCTTCAAGGGAGTAAAGCTACTATAGGAGTCCCTTGTCTCGTTCGCCCAACTACTTCCCTGCTAGTAAGCCGTTGGAGACCTTGTCACCCTATGTTGAGAGAAGCTGTCTGCGTAGCAGATAAGCTTGTTTCTTCTTTTTGAAAAAGGTGCTCAACTTCAACTTCTACTTGGAGAATTGGTGGCTGTATTTCGAGGCTCCCTGGTCGGATATGAACAGACTAGGAACTGCTCGACATCGGAATTTTCACGAAGTTTCACTAGCTGCCTTTCCCTATCTGGTACGAGCATCGAGAACTAGCCCTAAGGTTACACTACG(anti-seq)
..................................................................................................................................................................AGCCGTTGGAGACCTTGTCAC.....................................................................................................................................................................................................................................(t14395_x78	-	967)

##bin_x	Abundance	Abun_ratio(Abundance/total_abundance)	Phased_pos(21 nt mapped pos)
bin_20	229	0.211	(967,967,1114)
bin_1	161	0.148	(885,969,1053,1074,1116)
bin_19	147	0.135	(966)
bin_18	145	0.133	(965)
bin_21	107	0.098	(926,968)
bin_7	82	0.075	(891,1059)
bin_8	50	0.046	(976)
bin_3	28	0.026	(929,1076,1076)
bin_2	28	0.026	(886,970,1054,1075)
bin_17	19	0.017	(_)
bin_13	16	0.015	(_)
bin_15	15	0.014	(962,962)
bin_5	11	0.010	(889,1078)
bin_6	11	0.010	(995)
bin_12	8	0.007	(938)
bin_16	8	0.007	(_)
bin_9	6	0.006	(_)
bin_11	6	0.006	(_)
bin_4	4	0.004	(_)
bin_10	4	0.004	(978)
bin_14	2	0.002	(961)


//
>chrAnn_random_753	excise_beg:39723015	excise_end:39723322	excise_len:308	Phased_ratio:0.531	Phased_num:6	phased_abun:547
................................................................................TCTTGACCTTGTAAGACCCCA..............................................................................................................................................................................................................(t221313_x5	+	244)
.........................................................................................................................................................................................CCCTAGTTTGTCTGAGTCATC.....................................................................................................(t17908_x63	+	349)
..............................................................................................................................................................................................................TTCTCCTACCTTGTCTATCCC................................................................................(t7714_x141	+	370)
ATTGTCAATTTTTTTTTTCTTTTTTTAAACTTCTTTCTTCCACTGAATGATTTTTATTTTCTTGACCTTGTAAGGCCTTTTCTTGACCTTGTAAGACCCCATCCCTTTCTAAGTGTCTCCTTCTTCTATCATTTTACAGATTTTCTTTTATCTCTTTTTGGTGTAAGATATGTATGTATATCTACCCCTAGTTTGTCTGAGTCATCTTCTCCTACCTTGTCTATCCCTCCTGAGCTAGTCCTTGTATCTTTTTGTTAGTCCATTGATATAAATTTCAAAAAAAAAGAACTTAGTTTTAACATTTGTT(excised_seq	chrAnn_random_753	164	471)
TAACAGTTAAAAAAAAAAGAAAAAAATTTGAAGAAAGAAGGTGACTTACTAAAAATAAAAGAACTGGAACATTCCGGAAAAGAACTGGAACATTCTGGGGTAGGGAAAGATTCACAGAGGAAGAAGATAGTAAAATGTCTAAAAGAAAATAGAGAAAAACCACATTCTATACATACATATAGATGGGGATCAAACAGACTCAGTAGAAGAGGATGGAACAGATAGGGAGGACTCGATCAGGAACATAGAAAAACAATCAGGTAACTATATTTAAAGTTTTTTTTTCTTGAATCAAAATTGTAAACAA(anti-seq)
..............................................................................AAAGAACTGGAACATTCTGGG................................................................................................................................................................................................................(t4522_x229	-	242)
...................................................................................................GTAGGGAAAGATTCACAGAGG...........................................................................................................................................................................................(t69062_x16	-	263)
.......................................................................................................................................................................................TGGGGATCAAACAGACTCAGT.......................................................................................................(t12068_x93	-	347)

##bin_x	Abundance	Abun_ratio(Abundance/total_abundance)	Phased_pos(21 nt mapped pos)
bin_1	561	0.374	(244,244,265,349,349,370)
bin_20	235	0.157	(263,263,347,368)
bin_3	130	0.087	(246,351,351)
bin_6	129	0.086	(270,354,354)
bin_18	110	0.073	(261)
bin_4	74	0.049	(352)
bin_21	58	0.039	(264,264,348)
bin_19	49	0.033	(262)
bin_8	34	0.023	(272,272,356)
bin_9	29	0.019	(273,357,357)
bin_2	21	0.014	(266,350)
bin_5	15	0.010	(353)
bin_11	14	0.009	(359)
bin_7	13	0.009	(271,355)
bin_10	11	0.007	(274,358)
bin_14	5	0.003	(278)
bin_17	5	0.003	(_)
bin_16	3	0.002	(364)
bin_12	2	0.001	(276)
bin_13	2	0.001	(256)


//
>chrA10_253	excise_beg:13394078	excise_end:13394406	excise_len:329	Phased_ratio:0.376	Phased_num:7	phased_abun:198
................................................................................CCGTGAGCAGCTACAATGTTG...................................................................................................................................................................................................................................(t94164_x12	+	124)
.....................................................................................................TAAGTTTCTTCTTCTTGACCG..............................................................................................................................................................................................................(t8681_x126	+	145)
...............................................................................................................................................GATTCATTTTCTGTGGTTTCC....................................................................................................................................................................(t224907_x5	+	187)
..............................................................................................................................................................................................................AATAGGGAGCCGCCGAATACA.....................................................................................................(t323132_x3	+	250)
...................................................................................................................................................................................................................................CCAGCTACACCTAACATGTGA................................................................................(t43984_x26	+	271)
GTCCAAGTCCAGTAGCAAATGCCATATTTAAATTACTAACGAGAATTGTTGAAACTAAAATGATCAATCGGCCAAAATAACCGTGAGCAGCTACAATGTTGTAAGTTTCTTCTTCTTGACCGAATCTGTAACCTTCATTAGCAGATTCATTTTCTGTGGTTTCCCTGATCAAACTAGAAGTTACCAAAGAACAATGTATAACATTAAATAGGGAGCCGCCGAATACACCAGCTACACCTAACATGTGAAATGGGTGCATAAGAATGTTGTGCGATTACATTAGGAAATGAATAAGTCGTTTAAGAGATTTGAAGGATTTAATTGTTGT(excised_seq	chrA10_253	44	372)
CAGGTTCAGGTCATCGTTTACGGTATAAATTTAATGATTGCTCTTAACAACTTTGATTTTACTAGTTAGCCGGTTTTATTGGCACTCGTCGATGTTACAACATTCAAAGAAGAAGAACTGGCTTAGACATTGGAAGTAATCGTCTAAGTAAAAGACACCAAAGGGACTAGTTTGATCTTCAATGGTTTCTTGTTACATATTGTAATTTATCCCTCGGCGGCTTATGTGGTCGATGTGGATTGTACACTTTACCCACGTATTCTTACAACACGCTAATGTAATCCTTTACTTATTCAGCAAATTCTCTAAACTTCCTAAATTAACAACA(anti-seq)
..............................................................................TTGGCACTCGTCGATGTTACA.....................................................................................................................................................................................................................................(t373148_x3	-	122)
.................................................................................................................................................................................................................................GTGGTCGATGTGGATTGTACA..................................................................................(t48920_x23	-	269)

##bin_x	Abundance	Abun_ratio(Abundance/total_abundance)	Phased_pos(21 nt mapped pos)
bin_1	1576	0.206	(124,124,145,187,250,271,271)
bin_3	1311	0.171	(126,126,147,147,210)
bin_2	981	0.128	(125,125,146)
bin_20	653	0.085	(206,269,269)
bin_4	480	0.063	(127,127,148,148,253)
bin_5	388	0.051	(128,128,149,212,254)
bin_21	384	0.050	(207,270,270)
bin_18	255	0.033	(267)
bin_12	241	0.031	(135,156,198,261)
bin_19	222	0.029	(205,268)
bin_7	216	0.028	(130,151,151)
bin_6	168	0.022	(129,150)
bin_15	158	0.021	(159,201,264)
bin_10	128	0.017	(154)
bin_13	96	0.013	(157)
bin_17	90	0.012	(161)
bin_9	81	0.011	(153)
bin_14	72	0.009	(158,200,263)
bin_11	62	0.008	(134,155,176)
bin_16	56	0.007	(202)
bin_8	51	0.007	(152)


//
>chrA01_533	excise_beg:22887143	excise_end:22887471	excise_len:329	Phased_ratio:0.746	Phased_num:4	phased_abun:288
................................................................................CAGACGACTACACTGTGAAGT...................................................................................................................................................................................................................................(t4050_x252	+	366)
..........................................................................................................................TGTCTCAGTTAACCAACCAGA.........................................................................................................................................................................................(t386322_x3	+	408)
.........................................................................................................................................................................................AAAGACTGAAAGACAAGAAAG..........................................................................................................................(t60725_x19	+	471)
...................................................................................................................................................................................................................................TTGATCGGTTAGTACAACTAG................................................................................(t79290_x14	+	513)
GTTTAATCAACTATCAGATACATTTCAATACAGTGTCTTTATGATGAATGTCAAAACAATGTATACTCCACCGGTTTGTTCAGACGACTACACTGTGAAGTTGCATTTGCAGCAAAAGCTTTTGTCTCAGTTAACCAACCAGAAGGAGGAGGATCTCAAGATTTCTCACTTGGGAGTTGCACAAGAAAGACTGAAAGACAAGAAAGTTCTTGTTGTTCTTGATAACGTTGATCGGTTAGTACAACTAGAAGCCATGGCCAAAAAAACTGGGTGGTTTGGTAATGGAAGTCGGATTATCATTACAACGCAAGATCGAAAGATTTTGAAG(excised_seq	chrA01_533	286	614)
CAAATTAGTTGATAGTCTATGTAAAGTTATGTCACAGAAATACTACTTACAGTTTTGTTACATATGAGGTGGCCAAACAAGTCTGCTGATGTGACACTTCAACGTAAACGTCGTTTTCGAAAACAGAGTCAATTGGTTGGTCTTCCTCCTCCTAGAGTTCTAAAGAGTGAACCCTCAACGTGTTCTTTCTGACTTTCTGTTCTTTCAAGAACAACAAGAACTATTGCAACTAGCCAATCATGTTGATCTTCGGTACCGGTTTTTTTGACCCACCAAACCATTACCTTCAGCCTAATAGTAATGTTGCGTTCTAGCTTTCTAAAACTTC(anti-seq)

##bin_x	Abundance	Abun_ratio(Abundance/total_abundance)	Phased_pos(21 nt mapped pos)
bin_1	378	0.746	(366,408,471,513)
bin_18	26	0.051	(467,509)
bin_9	22	0.043	(458,500)
bin_13	18	0.036	(420,462)
bin_2	11	0.022	(472)
bin_3	11	0.022	(410)
bin_8	10	0.020	(499)
bin_11	8	0.016	(502,502)
bin_7	8	0.016	(498)
bin_17	4	0.008	(403)
bin_5	4	0.008	(412)
bin_16	3	0.006	(465)
bin_19	2	0.004	(426)
bin_20	2	0.004	(511)


//
>chrC07_411	excise_beg:23585624	excise_end:23585973	excise_len:350	Phased_ratio:0.305	Phased_num:4	phased_abun:175
................................................................................TTTGATTGGCAAAATGAAGGT........................................................................................................................................................................................................................................................(t104333_x11	+	344)
...............................................................................................................................................CTTCCTAAACCTTTGTGATCA.........................................................................................................................................................................................(t75249_x15	+	407)
.........................................................................................................................................................................................TGATACTGCTCTCTCCAAGAC...............................................................................................................................................(t7482_x145	+	449)
........................................................................................................................................................................................................................................................AAAGCTTGTGGGTTCTCCTGA................................................................................(t280054_x4	+	512)
ATATCCAAATAGCAACCCAATGATTGTCGTTCAAGTTCACTGGCGCATAGATATCATCAATGTCCTCCCCCCACTTCTTGTTTGATTGGCAAAATGAAGGTATTGATCCGTCATAAAAATACGACGCCCCACCAGGTAGAACTCTTCCTAAACCTTTGTGATCAGGTTCCGATGTTTTGAAGAGCTGATACTGCTCTCTCCAAGACTGAGAAAAGTTGTGATCCAGGAAGCACATTCGCTCGCTCCTGAAAGCTTGTGGGTTCTCCTGATACCTCTGCCTTAGCACATTAATCCAAGCATCTATATGCTGCATATTAAATATAACAAGTTAGAAGTTACCAGACGAAGA(excised_seq	chrC07_411	264	613)
TATAGGTTTATCGTTGGGTTACTAACAGCAAGTTCAAGTGACCGCGTATCTATAGTAGTTACAGGAGGGGGGTGAAGAACAAACTAACCGTTTTACTTCCATAACTAGGCAGTATTTTTATGCTGCGGGGTGGTCCATCTTGAGAAGGATTTGGAAACACTAGTCCAAGGCTACAAAACTTCTCGACTATGACGAGAGAGGTTCTGACTCTTTTCAACACTAGGTCCTTCGTGTAAGCGAGCGAGGACTTTCGAACACCCAAGAGGACTATGGAGACGGAATCGTGTAATTAGGTTCGTAGATATACGACGTATAATTTATATTGTTCAATCTTCAATGGTCTGCTTCT(anti-seq)

##bin_x	Abundance	Abun_ratio(Abundance/total_abundance)	Phased_pos(21 nt mapped pos)
bin_1	202	0.305	(344,407,449,512)
bin_5	59	0.089	(348,390,474)
bin_9	56	0.084	(415)
bin_16	56	0.084	(359,401,485,506)
bin_15	39	0.059	(400)
bin_6	36	0.054	(349,391,496)
bin_21	34	0.051	(448)
bin_13	33	0.050	(482)
bin_17	27	0.041	(507)
bin_12	26	0.039	(481)
bin_4	26	0.039	(347,473)
bin_2	20	0.030	(345,408)
bin_11	13	0.020	(_)
bin_19	13	0.020	(509)
bin_7	5	0.008	(392)
bin_8	5	0.008	(_)
bin_20	4	0.006	(405)
bin_10	4	0.006	(479)
bin_3	3	0.005	(346)
bin_14	2	0.003	(483)


//
>chrC02_807	excise_beg:41635460	excise_end:41635830	excise_len:371	Phased_ratio:0.668	Phased_num:5	phased_abun:109
................................................................................CTTCTGTTTTGTCTTTGCATG.............................................................................................................................................................................................................................................................................(t22864_x50	+	151)
...............................................................................................................................................CCTCAGAGGGATCGACATGGT..............................................................................................................................................................................................................(t39834_x29	+	214)
.........................................................................................................................................................................................GATCCAGATCCTTAAGGCAAT....................................................................................................................................................................(t229100_x5	+	256)
..............................................................................................................................................................................................................TGTGGATCTCCACCAGTTCGT...............................................................................................................................................(t57814_x20	+	277)
.............................................................................................................................................................................................................................................................................CGATTGAGATCCTAGAGTCTT................................................................................(t213567_x5	+	340)
ACAAACGTACCAATTCTTAGAATCCTCTCCGGCCAAATTTGCTACATCAGCAAGTGCTCGAATCCACCTTTCTCTGTCACCTTCTGTTTTGTCTTTGCATGTTTCTTTAAACCTCTCGCCGAATTCTCCAGTCTGCTTTCTAACCTCAGAGGGATCGACATGGTAAAAAATCGGTATGACCATCTGATCCAGATCCTTAAGGCAATTGTGGATCTCCACCAGTTCGTTCAAACACCATGTTGACGAGGCGTAGTTCTTAGAGAAGATGACGATTGAGATCCTAGAGTCTTTTATCGCCAGTAAAAGCTCAGGTCCGATAGGGCGGCTTCTGTCGATGCCATGGTCGATGAATGTAGTGATCAAGTTGCGT(excised_seq	chrC02_807	71	441)
TGTTTGCATGGTTAAGAATCTTAGGAGAGGCCGGTTTAAACGATGTAGTCGTTCACGAGCTTAGGTGGAAAGAGACAGTGGAAGACAAAACAGAAACGTACAAAGAAATTTGGAGAGCGGCTTAAGAGGTCAGACGAAAGATTGGAGTCTCCCTAGCTGTACCATTTTTTAGCCATACTGGTAGACTAGGTCTAGGAATTCCGTTAACACCTAGAGGTGGTCAAGCAAGTTTGTGGTACAACTGCTCCGCATCAAGAATCTCTTCTACTGCTAACTCTAGGATCTCAGAAAATAGCGGTCATTTTCGAGTCCAGGCTATCCCGCCGAAGACAGCTACGGTACCAGCTACTTACATCACTAGTTCAACGCA(anti-seq)

##bin_x	Abundance	Abun_ratio(Abundance/total_abundance)	Phased_pos(21 nt mapped pos)
bin_1	148	0.455	(151,214,256,277,340)
bin_2	69	0.212	(194,278)
bin_13	24	0.074	(184,247,289)
bin_4	21	0.065	(280,280)
bin_3	16	0.049	(279,279)
bin_5	16	0.049	(281)
bin_21	14	0.043	(213,339)
bin_18	5	0.015	(189,210)
bin_17	4	0.012	(188)
bin_7	2	0.006	(_)
bin_14	2	0.006	(290)
bin_11	2	0.006	(287)
bin_19	2	0.006	(211)


//
>chrC09_1044	excise_beg:43932551	excise_end:43932984	excise_len:434	Phased_ratio:0.373	Phased_num:4	phased_abun:788
................................................................................CAGTTCTTTCTTCTTGTCTCT............................................................................................................................................................................................................................................................................................................................................(t34563_x33	+	712)
..........................................................................................................................CGATCTCTGAAGCGACGGGCG..................................................................................................................................................................................................................................................................................................(t13762_x81	+	754)
........................................................................................................................................................................................................................................................TGATTTAGCCAATCGAGCGTG....................................................................................................................................................................(t365591_x3	+	880)
.............................................................................................................................................................................................................................................................................GATCTCTGGAAAACTTCTTCG...............................................................................................................................................(t639777_x2	+	901)
AAAACAAATCGCCTTCTGGCCTCTCCATAGTCGCTTCCGTACGAGTGACCTGAGCCCCTTGTACAGGTGGTCCTGATCTGCAGTTCTTTCTTCTTGTCTCTTCCACGTCGTCCCACCCAAAGCGATCTCTGAAGCGACGGGCGCGGTAGAGAAATATGCCCTCCTCTAGCGGTTCTGGCCCCAACGCTATAAGGCTCTTAGGGAGGGGGATAGTTGCATGCCTGTCGTAGATCGCCACAAGATCGTCTTGATTTAGCCAATCGAGCGTGGATCTCTGGAAAACTTCTTCGATGCCGTCGTCAAAGTTCGTCCTGAAGATTCGTCGCCGCCATGATCTTTCGGAGCGGGAGACTGAAACTTTCGATTAGGTTACAATTGATTTTGGTTCCGGTTCGATTTTACGAGTGTTTCACCGTCTTTTATTCACTGAAAA(excised_seq	chrC09_1044	632	1065)
TTTTGTTTAGCGGAAGACCGGAGAGGTATCAGCGAAGGCATGCTCACTGGACTCGGGGAACATGTCCACCAGGACTAGACGTCAAGAAAGAAGAACAGAGAAGGTGCAGCAGGGTGGGTTTCGCTAGAGACTTCGCTGCCCGCGCCATCTCTTTATACGGGAGGAGATCGCCAAGACCGGGGTTGCGATATTCCGAGAATCCCTCCCCCTATCAACGTACGGACAGCATCTAGCGGTGTTCTAGCAGAACTAAATCGGTTAGCTCGCACCTAGAGACCTTTTGAAGAAGCTACGGCAGCAGTTTCAAGCAGGACTTCTAAGCAGCGGCGGTACTAGAAAGCCTCGCCCTCTGACTTTGAAAGCTAATCCAATGTTAACTAAAACCAAGGCCAAGCTAAAATGCTCACAAAGTGGCAGAAAATAAGTGACTTTT(anti-seq)
..............................................................................ACGTCAAGAAAGAAGAACAGA..............................................................................................................................................................................................................................................................................................................................................(t615808_x2	-	710)
...................................................................................................GAAGGTGCAGCAGGGTGGGTT.........................................................................................................................................................................................................................................................................................................................(t129676_x8	-	731)
...........................................................................................................................................................................................................................................................................ACCTAGAGACCTTTTGAAGAA.................................................................................................................................................(t1431_x656	-	899)
..........................................................................................................................................................................................................................................................................................................................................TACTAGAAAGCCTCGCCCTCT..................................................................................(t387201_x3	-	962)

##bin_x	Abundance	Abun_ratio(Abundance/total_abundance)	Phased_pos(21 nt mapped pos)
bin_1	968	0.231	(712,712,733,754,880,901,901,964)
bin_20	596	0.142	(731,752,899,899,941,962)
bin_17	536	0.128	(728,854,896)
bin_19	412	0.098	(751,856,856,898)
bin_18	370	0.088	(750,876,897,897,918,939)
bin_16	147	0.035	(727,727,748,874,937)
bin_3	138	0.033	(714,882,903,945)
bin_15	134	0.032	(726,747)
bin_9	122	0.029	(720,846,888)
bin_2	104	0.025	(734,902,902,944,944)
bin_21	97	0.023	(753,858)
bin_13	89	0.021	(724,724,745,850)
bin_12	67	0.016	(723,954)
bin_14	64	0.015	(725,725)
bin_5	61	0.015	(737,884,905,947)
bin_7	55	0.013	(886)
bin_8	54	0.013	(_)
bin_11	53	0.013	(722,848,953)
bin_4	47	0.011	(736,736,862,904,946,946)
bin_10	40	0.010	(721,931)
bin_6	40	0.010	(738,864,864)


//
>chrC08_352	excise_beg:20440410	excise_end:20440801	excise_len:392	Phased_ratio:0.460	Phased_num:4	phased_abun:118
.........................................................................................................................................................................................AGGACTTTGTCTCCAGCAGCG.........................................................................................................................................................................................(t172428_x6	+	410)
TGGTTCCTTCTTCGGGTTTTGCATCTGTGAAGTAAGGTTTTAGCCTCTGCCCATTGACGGTGAATTTCCTCCCATTGTCTTCCAAGACAACAGCTCCATAAGGTCTAACCTCTGTGATGGTGAAGGGTCCGGACCAACGAGACTTAAGCTTTCCAGGAAATAGCTTGAGTCTAGAGTTGAACAGAAGGACTTTGTCTCCAGCAGCGAAGTCTCTCGGGATTATCTTTCTGTCATGCCACGCCTTATTTCTTTCCTTGTAGATTTTGGTGTTCTCATAGGCGTTCAACCGAATCTCGTCCAGCTCGTTCAACTGAACCATCCTCCTTTCTGCTGCGGTTTTAATGTCGAAGTTCATCAACTTCGTTGCCCAAAAACCACTGTACTCCAATTC(excised_seq	chrC08_352	225	616)
ACCAAGGAAGAAGCCCAAAACGTAGACACTTCATTCCAAAATCGGAGACGGGTAACTGCCACTTAAAGGAGGGTAACAGAAGGTTCTGTTGTCGAGGTATTCCAGATTGGAGACACTACCACTTCCCAGGCCTGGTTGCTCTGAATTCGAAAGGTCCTTTATCGAACTCAGATCTCAACTTGTCTTCCTGAAACAGAGGTCGTCGCTTCAGAGAGCCCTAATAGAAAGACAGTACGGTGCGGAATAAAGAAAGGAACATCTAAAACCACAAGAGTATCCGCAAGTTGGCTTAGAGCAGGTCGAGCAAGTTGACTTGGTAGGAGGAAAGACGACGCCAAAATTACAGCTTCAAGTAGTTGAAGCAACGGGTTTTTGGTGACATGAGGTTAAG(anti-seq)
..............................................................................GAAGGTTCTGTTGTCGAGGTA....................................................................................................................................................................................................................................................................................................(t196953_x5	-	303)
.......................................................................................................................................................................................CTTCCTGAAACAGAGGTCGTC...........................................................................................................................................................................................(t483863_x2	-	408)
................................................................................................................................................................................................................................................................................................CTTAGAGCAGGTCGAGCAAGT..................................................................................(t10629_x105	-	513)

##bin_x	Abundance	Abun_ratio(Abundance/total_abundance)	Phased_pos(21 nt mapped pos)
bin_1	265	0.289	(305,410,410,515)
bin_20	157	0.171	(492,513)
bin_4	103	0.112	(413)
bin_2	89	0.097	(411)
bin_8	31	0.034	(312,312,354,501)
bin_13	31	0.034	(359,506)
bin_17	29	0.032	(_)
bin_3	27	0.029	(307,412,412)
bin_15	20	0.022	(_)
bin_5	20	0.022	(309,414)
bin_16	17	0.019	(488)
bin_11	17	0.019	(315,357,504)
bin_9	17	0.019	(313,481)
bin_10	16	0.017	(314,503)
bin_18	16	0.017	(490,490)
bin_19	15	0.016	(323)
bin_6	14	0.015	(310,352,352)
bin_7	12	0.013	(479)
bin_21	11	0.012	(325,514)
bin_14	7	0.008	(486)
bin_12	4	0.004	(_)


//
>chrA04_130	excise_beg:4895166	excise_end:4896082	excise_len:917	Phased_ratio:0.448	Phased_num:19	phased_abun:274
.....................................................................................................TTCAACAGGCACGCGGTCAGA..........................................................................................................................................................................................................................................................................................................................................................................................................................................................................................................................................................................................................................................................................................................................................................................................................................(t92547_x12	+	4719)
..........................................................................................................................GCCCAGGGCTCCTCCCACTGC.....................................................................................................................................................................................................................................................................................................................................................................................................................................................................................................................................................................................................................................................................................................................................................................................................(t224890_x5	+	4740)
....................................................................................................................................................................TTCTATTTCACTCCCCGATGG...........................................................................................................................................................................................................................................................................................................................................................................................................................................................................................................................................................................................................................................................................................................................................................(t620110_x2	+	4782)
..............................................................................................................................................................................................................CACGGTACTACTTCGCTATCG.................................................................................................................................................................................................................................................................................................................................................................................................................................................................................................................................................................................................................................................................................................................(t12795_x87	+	4824)
......................................................................................................................................................................................................................................................................................................................................................................................TCGCCTAGCAGCACGACGCTT.........................................................................................................................................................................................................................................................................................................................................................................................................................................................................................................................................(t67408_x17	+	4992)
.....................................................................................................................................................................................................................................................................................................................................................................................................................................................CCCATTTCGCTCGCCGCTACT..........................................................................................................................................................................................................................................................................................................................................................................................................................................................................(t519544_x2	+	5055)
....................................................................................................................................................................................................................................................................................................................................................................................................................................................................................................................GTTTCAGTTCGCCAGGTTGTC...........................................................................................................................................................................................................................................................................................................................................................................................................(t136543_x8	+	5118)
..............................................................................................................................................................................................................................................................................................................................................................................................................................................................................................................................................................GCAGCAGTTCAAAAGGTTAAC.................................................................................................................................................................................................................................................................................................................................................................(t71273_x16	+	5160)
..................................................................................................................................................................................................................................................................................................................................................................................................................................................................................................................................................................................................................................................CGCCCTTCCTCGTCTCTGGGT.............................................................................................................................................................................................................................................................................(t508823_x2	+	5244)
...........................................................................................................................................................................................................................................................................................................................................................................................................................................................................................................................................................................................................................................................................................................................................................GAAAGATCTTATCAACGTCCA....................................................................................................................................................................(t13747_x81	+	5349)
GGTCCATAAGCAGTGACAATTGCCCTATGAAGACTCGCTTTCGCTACGGCTCCGGTGGGTTCCCTTAACCAAGCCACTGCCTATGAGTCGCCGGCTCATTCTTCAACAGGCACGCGGTCAGAGCCCAGGGCTCCTCCCACTGCTTGGGAGCTTACGGTTTCATGTTCTATTTCACTCCCCGATGGGGGTTCTTTTCACCCTTCCCTCACGGTACTACTTCGCTATCGGTCACCCAGGAGTATTTAGCCTTGCAAGGTGGTCCTTGCTGATTCACACGGGATTCCACGTGCCCCATGCTACTCGGGTCAGAGCATAAGCTAGTGATGCTTTCGGCTACTGGACTCTCGCCATCTAGGGTGCGGCACTCCACCGCTTCGCCTAGCAGCACGACGCTTTTATTGCTCCCCCACACCCCCGTTTTCACGGTTTGGGCTGCTCCCATTTCGCTCGCCGCTACTACGGGAATCGCTTTTGCTTTCTTTTCCTCTGGCTACTAAGATGTTTCAGTTCGCCAGGTTGTCTCTTGCCTGCCCATGGATTCAGCAGCAGTTCAAAAGGTTAACCTATTCGGGAATCTCCGGATCTACGCTTATTTTCAACTCCCCGAAGCATTTCGTCGCTTACTACGCCCTTCCTCGTCTCTGGGTGCCTAGGTATCCACCGTAAGCCTTTCCTCGTTTGAACCTCGCTCTTAACTTTAAGGCTATGCCATCCTAAGGTGCTGCTAAATGGAAAGATCTTATCAACGTCCATGAATGAAAAATAATAGATCGAACTGCCGAATCGGAAAAATTGGGTGCTATCATATAGCTTTGTATCGGCTAAGTTCACGAGTTGGAGATAAGCGGACTCGAACCGCTGACATCCGCCACAGGGTAAACCACCGCCTATCAGGCCCCTGACTGATTCTACCATA(excised_seq	chrA04_130	4618	5534)
CCAGGTATTCGTCACTGTTAACGGGATACTTCTGAGCGAAAGCGATGCCGAGGCCACCCAAGGGAATTGGTTCGGTGACGGATACTCAGCGGCCGAGTAAGAAGTTGTCCGTGCGCCAGTCTCGGGTCCCGAGGAGGGTGACGAACCCTCGAATGCCAAAGTACAAGATAAAGTGAGGGGCTACCCCCAAGAAAAGTGGGAAGGGAGTGCCATGATGAAGCGATAGCCAGTGGGTCCTCATAAATCGGAACGTTCCACCAGGAACGACTAAGTGTGCCCTAAGGTGCACGGGGTACGATGAGCCCAGTCTCGTATTCGATCACTACGAAAGCCGATGACCTGAGAGCGGTAGATCCCACGCCGTGAGGTGGCGAAGCGGATCGTCGTGCTGCGAAAATAACGAGGGGGTGTGGGGGCAAAAGTGCCAAACCCGACGAGGGTAAAGCGAGCGGCGATGATGCCCTTAGCGAAAACGAAAGAAAAGGAGACCGATGATTCTACAAAGTCAAGCGGTCCAACAGAGAACGGACGGGTACCTAAGTCGTCGTCAAGTTTTCCAATTGGATAAGCCCTTAGAGGCCTAGATGCGAATAAAAGTTGAGGGGCTTCGTAAAGCAGCGAATGATGCGGGAAGGAGCAGAGACCCACGGATCCATAGGTGGCATTCGGAAAGGAGCAAACTTGGAGCGAGAATTGAAATTCCGATACGGTAGGATTCCACGACGATTTACCTTTCTAGAATAGTTGCAGGTACTTACTTTTTATTATCTAGCTTGACGGCTTAGCCTTTTTAACCCACGATAGTATATCGAAACATAGCCGATTCAAGTGCTCAACCTCTATTCGCCTGAGCTTGGCGACTGTAGGCGGTGTCCCATTTGGTGGCGGATAGTCCGGGGACTGACTAAGATGGTAT(anti-seq)
..............................................................................CGGATACTCAGCGGCCGAGTA.................................................................................................................................................................................................................................................................................................................................................................................................................................................................................................................................................................................................................................................................................................................................................................................................................................................(t526845_x2	-	4696)
.............................................................................................................................................CGAACCCTCGAATGCCAAAGT..................................................................................................................................................................................................................................................................................................................................................................................................................................................................................................................................................................................................................................................................................................................................................................................(t354126_x3	-	4759)
............................................................................................................................................................................................................GAGTGCCATGATGAAGCGATA...................................................................................................................................................................................................................................................................................................................................................................................................................................................................................................................................................................................................................................................................................................................(t420225_x2	-	4822)
................................................................................................................................................................................................................................................................................................CGGGGTACGATGAGCCCAGTC...............................................................................................................................................................................................................................................................................................................................................................................................................................................................................................................................................................................................................................(t581163_x2	-	4906)
............................................................................................................................................................................................................................................................................................................................................................................................................................................................................................................................................................GTCGTCGTCAAGTTTTCCAAT...................................................................................................................................................................................................................................................................................................................................................................(t139587_x8	-	5158)
......................................................................................................................................................................................................................................................................................................................................................................................................................................................................................................................................................................................................AGATGCGAATAAAAGTTGAGG.........................................................................................................................................................................................................................................................................................................................(t150982_x7	-	5200)
................................................................................................................................................................................................................................................................................................................................................................................................................................................................................................................................................................................................................................................ATGCGGGAAGGAGCAGAGACC...............................................................................................................................................................................................................................................................................(t323277_x3	-	5242)
.....................................................................................................................................................................................................................................................................................................................................................................................................................................................................................................................................................................................................................................................................CACGGATCCATAGGTGGCATT..........................................................................................................................................................................................................................................................(t91778_x12	-	5263)
.............................................................................................................................................................................................................................................................................................................................................................................................................................................................................................................................................................................................................................................................................................................................................................................................................................................ACATAGCCGATTCAAGTGCTC..................................................................................(t342135_x3	-	5431)

##bin_x	Abundance	Abun_ratio(Abundance/total_abundance)	Phased_pos(21 nt mapped pos)
bin_1	199715	0.323	(4698,4719,4740,4761,4782,4824,4824,4908,4992,5055,5118,5160,5160,5202,5244,5244,5265,5349,5433)
bin_3	77284	0.125	(4721,4742,4763,4805,4826,4826,4847,4994,4994,5120,5162,5162,5204,5246,5267,5351,5351)
bin_2	68121	0.110	(4720,4720,4741,4762,4804,4825,4825,4846,4993,5056,5119,5119,5161,5161,5203,5245,5266,5350)
bin_4	42577	0.069	(4701,4722,4743,4764,4827,4827,4848,4953,4995,4995,5121,5121,5163,5163,5184,5205,5205,5247,5268,5352,5352)
bin_21	32263	0.052	(4718,4760,4781,4823,4823,4844,4886,5054,5054,5075,5117,5117,5159,5159,5180,5201,5243,5243,5264)
bin_13	28934	0.047	(4710,4710,4773,4773,4836,4836,4899,4920,4920,5088,5109,5172,5193,5193,5214,5235,5235,5256,5256,5277,5340)
bin_8	21939	0.036	(4705,4726,4768,4831,4831,4852,4894,4915,4915,4936,4978,4999,4999,5083,5125,5146,5167,5188,5188,5230,5251,5251,5272,5272)
bin_15	20126	0.033	(4712,4712,4733,4775,4838,4901,4922,4922,4943,4985,5069,5090,5111,5111,5132,5195,5195,5216,5237,5258,5279,5279,5342)
bin_5	18408	0.030	(4702,4744,4744,4765,4828,4828,4849,4849,4891,4933,4996,4996,5122,5122,5164,5164,5185,5206,5248,5269,5269,5353)
bin_14	16344	0.026	(4711,4711,4774,4837,4900,4921,4921,5068,5110,5131,5152,5173,5194,5194,5215,5236,5236,5257,5278)
bin_12	15780	0.026	(4709,4709,4730,4730,4772,4772,4835,4898,4919,4919,4940,5108,5150,5171,5192,5192,5213,5234,5234,5255,5255,5276,5276)
bin_10	12804	0.021	(4707,4728,4728,4770,4770,4833,4854,4896,4896,4917,4917,4980,5001,5001,5106,5190,5190,5211,5232,5232,5253,5253,5274,5274)
bin_6	12038	0.019	(4703,4724,4766,4829,4829,4850,4850,4871,4913,4934,4955,4997,4997,5123,5123,5165,5165,5186,5186,5249,5270,5270,5333,5354,5354)
bin_7	8744	0.014	(4704,4725,4767,4767,4830,4830,4851,4872,4893,4893,4914,4935,4977,4998,4998,5124,5124,5166,5166,5187,5187,5229,5250,5250,5271,5355)
bin_9	8537	0.014	(4706,4727,4727,4769,4832,4853,4853,4874,4874,4895,4916,4937,4958,4979,5000,5000,5084,5126,5126,5168,5189,5189,5231,5231,5252,5252,5273)
bin_11	8303	0.013	(4708,4708,4729,4771,4834,4834,4897,4918,4960,5002,5107,5128,5128,5149,5191,5191,5212,5233,5233,5254,5254,5275,5338)
bin_17	7890	0.013	(4714,4714,4777,4819,4840,4840,4861,4882,4903,4924,4924,4966,4987,5071,5113,5113,5134,5155,5197,5197,5218,5218,5239,5260,5281,5386)
bin_16	7455	0.012	(4713,4713,4839,4860,4902,4902,4923,4923,4944,4986,5070,5091,5112,5112,5133,5154,5196,5196,5238,5259,5259,5280,5343)
bin_18	4575	0.007	(4715,4715,4736,4778,4820,4862,4883,4925,5072,5114,5114,5135,5156,5156,5198,5198,5219,5240,5261,5261)
bin_20	3097	0.005	(4717,4717,4738,4759,4780,4822,4843,4864,4885,4906,5053,5095,5116,5116,5158,5158,5200,5200,5242,5242,5263,5431)
bin_19	2823	0.005	(4716,4716,4737,4758,4821,4842,4884,4884,4989,5052,5094,5115,5115,5136,5157,5157,5178,5199,5199,5220,5241,5241)


//
>chrA01_random_47	excise_beg:2423323	excise_end:2423567	excise_len:245	Phased_ratio:0.769	Phased_num:5	phased_abun:877
................................................................................CCAAAAAGAGATAGTAGAGAG...............................................................................................................................................(t1494_x630	+	143)
.....................................................................................................TCTTTAAAAGGATAGAAGGTT..........................................................................................................................(t230145_x5	+	164)
..........................................................................................................................GAGATACTTAGAAAGGGATGG.....................................................................................................(t44293_x26	+	185)
...............................................................................................................................................GGTCTTACAAGGTCAAGAAAA................................................................................(t4873_x214	+	206)
AACATTAGCTCAGGAGGGATAGACAAGATAGAAAAACTGATTCAAATGAACTAGGAGTAGAGATACACACATACTCAACACCAAAAAGAGATAGTAGAGAGTCTTTAAAAGGATAGAAGGTTGAGATACTTAGAAAGGGATGGGGTCTTACAAGGTCAAGAAAATGTCTTACAAGGTCAAGAAAATAGAATAATTCAATAGAACAGAAAAAAAAATTAAAAAAAAAAAAAACTAAGCTCAGGTA(excised_seq	chrA01_random_47	63	307)
TTGTAATCGAGTCCTCCCTATCTGTTCTATCTTTTTGACTAAGTTTACTTGATCCTCATCTCTATGTGTGTATGAGTTGTGGTTTTTCTCTATCATCTCTCAGAAATTTTCCTATCTTCCAACTCTATGAATCTTTCCCTACCCCAGAATGTTCCAGTTCTTTTACAGAATGTTCCAGTTCTTTTATCTTATTAAGTTATCTTGTCTTTTTTTTTAATTTTTTTTTTTTTTGATTCGAGTCCAT(anti-seq)
........................................................................................................................AACTCTATGAATCTTTCCCTA.......................................................................................................(t583853_x2	-	183)

##bin_x	Abundance	Abun_ratio(Abundance/total_abundance)	Phased_pos(21 nt mapped pos)
bin_1	935	0.550	(143,164,185,185,206)
bin_3	372	0.219	(145,166,187)
bin_21	306	0.180	(184,205,205)
bin_11	20	0.012	(153)
bin_19	18	0.011	(203)
bin_20	15	0.009	(183)
bin_13	13	0.008	(155)
bin_2	11	0.006	(186)
bin_4	5	0.003	(_)
bin_7	3	0.002	(_)
bin_9	2	0.001	(193)


//
>chrAnn_random_716	excise_beg:37844922	excise_end:37845334	excise_len:413	Phased_ratio:0.700	Phased_num:4	phased_abun:182
................................................................................TCTGCCACAGTCTCTACAAAA.......................................................................................................................................................................................................................................................................................................................(t9216_x120	+	91)
...............................................................................................................................................CACAAAACACAAGTCACGGAA........................................................................................................................................................................................................................................................(t24849_x46	+	154)
........................................................................................................................................................................................................................................................CACTTTAACTACTGAATCATA...............................................................................................................................................(t86871_x13	+	259)
.......................................................................................................................................................................................................................................................................................................................CATACCCTCCTCAATCATGTT................................................................................(t316663_x3	+	322)
GCAGATGTAACCAAAAGGTAAAGAGAATAGATACATACATTATAGCATGATGCTTAGTGTAGACTAGGCTACTTAGTAAATCTGCCACAGTCTCTACAAAAAAGAGGTGTAGATTTTCAAAGCCAAATCGACCTCACCTGTTCCACAAAACACAAGTCACGGAAGAATTCATCATCTAAGTATATAGTACAAGAAAATAAAAATAACAAAGTACCTTTTTTAAGAGTAGCATCTCCAAGATCGGAGTACACTTTAACTACTGAATCATAATCAGCCTTGCCTGCCAAGATCTTCATCTGGTTGAATACTATCATACCCTCCTCAATCATGTTCTTTATACCATCGTTTTGGGTCTCAAGGTATAACTTCTCAACCAAACAAGAAAGCAGCAGCGTGCTTACACTGAGAATCG(excised_seq	chrAnn_random_716	11	423)
CGTCTACATTGGTTTTCCATTTCTCTTATCTATGTATGTAATATCGTACTACGAATCACATCTGATCCGATGAATCATTTAGACGGTGTCAGAGATGTTTTTTCTCCACATCTAAAAGTTTCGGTTTAGCTGGAGTGGACAAGGTGTTTTGTGTTCAGTGCCTTCTTAAGTAGTAGATTCATATATCATGTTCTTTTATTTTTATTGTTTCATGGAAAAAATTCTCATCGTAGAGGTTCTAGCCTCATGTGAAATTGATGACTTAGTATTAGTCGGAACGGACGGTTCTAGAAGTAGACCAACTTATGATAGTATGGGAGGAGTTAGTACAAGAAATATGGTAGCAAAACCCAGAGTTCCATATTGAAGAGTTGGTTTGTTCTTTCGTCGTCGCACGAATGTGACTCTTAGC(anti-seq)

##bin_x	Abundance	Abun_ratio(Abundance/total_abundance)	Phased_pos(21 nt mapped pos)
bin_1	235	0.494	(91,154,259,322)
bin_3	98	0.206	(93,156,261)
bin_15	32	0.067	(_)
bin_16	28	0.059	(232,274)
bin_4	18	0.038	(94)
bin_2	16	0.034	(92,260)
bin_14	11	0.023	(272)
bin_18	9	0.019	(_)
bin_7	7	0.015	(244,265)
bin_5	5	0.011	(263)
bin_17	5	0.011	(233)
bin_13	5	0.011	(_)
bin_6	5	0.011	(_)
bin_21	2	0.004	(_)
