# Supplementary material for: Identification of Brassica napus small RNAs responsive to infection by a necrotrophic pathogen
Source: BMC Plant Biol. 2021 Aug 11;21:366. doi: 10.1186/s12870-021-03148-6 (PMC8356391; doi:10.1186/s12870-021-03148-6)
Supplement: Supplementary file 4 — Additional file 4: Supplementary Table 1. All small RNA biogenesis loci identified using the program Sho:rtStack. [file 12870_2021_3148_MOESM4_ESM.xlsx]

## Sheet: Table_S1
Supplementary Table 1. All small RNA biogenesis loci identified using the program ShortStack.
Cluster	Locus	Length	Reads	RPM	UniqueReads	FracTop	Strand	MajorRNA	MajorRNAReads	Complexity	DicerCall	MIRNA	PhaseScore	Short	Long	20	21	22	23	24
Cluster_6	chrA01:54452-54594	143	340	2257	0	0.103	-	AGAGAUUUGUACGACUAGUUCUGC	163	0.309	24	N11	-1	4	4	1	7	9	54	261
Cluster_66	chrA01:518066-518229	164	343	2260	0	0.895	+	AAACGGGCUUAAUAUGGACAAACC	163	0.254	24	N11	-1	7	9	2	10	5	44	266
Cluster_85	chrA01:740460-740689	230	646	534	0	0.988	+	GAUGACGUGGACAUGCUGUAUGGA	144	0.146	24	N11	-1	104	2	17	74	25	103	321
Cluster_121	chrA01:1141123-1141265	143	215	1815	203	0.149	-	AUGUUUGUUCUUGGGCUUUGCCUG	100	0.251	24	N11	-1	9	1	6	9	8	23	159
Cluster_158	chrA01:1369734-1369757	24	125	1189	123	1	+	AAUCUGUGUGAAUAAAACUAAAAC	122	0.024	24	N15	-1	0	0	0	0	0	1	124
Cluster_194	chrA01:1692273-1692405	133	2731	2112	1	0.896	+	UGGACUAGAAUCCGGUCGAA	2331	0.004	20	N11	-1	392	0	2332	5	1	0	1
Cluster_212	chrA01:1837107-1837129	23	542	356	304	0.157	-	UGUCGUAAGAUCUUUGUUCGA	302	0.017	21	N11	-1	9	0	229	304	0	0	0
Cluster_221	chrA01:1914578-1914619	42	155	1219	0	0.006	-	AUAGAUCUGUGUGAAACCCUAAGC	148	0.032	24	N11	-1	0	0	0	0	1	5	149
Cluster_237	chrA01:2139236-2139270	35	430	93	5	0.053	-	UGGAAGGUCUUGGUUUGGAGA	192	0.035	21	N11	-1	55	0	50	196	128	0	1
Cluster_264	chrA01:2348653-2348744	92	413	76	0	0.942	+	GCUCACUGCUCUAUCUGUCAGG	127	0.077	22	Y	-1	16	0	147	12	148	88	2
Cluster_268	chrA01:2376312-2376332	21	103	770	0	1	+	UUUUGGUUGUCUUGAAAGGUC	103	0.01	21	N15	-1	0	0	0	103	0	0	0
Cluster_277	chrA01:2494207-2494553	347	342	2259	333	0.035	-	AAACGUGCUUGGACUGGAGGAGUG	282	0.082	24	N5	-1	4	6	4	7	5	17	299
Cluster_285	chrA01:2528529-2528565	37	281	2130	0	0.996	+	GGUGGCUGUAGUUUAGUGGUGAGA	132	0.093	24	N11	-1	8	2	3	3	46	82	137
Cluster_327	chrA01:2848140-2848223	84	645	533	0	0.633	.	CAUGUGCUCACUCUCUUCUG	274	0.067	20	N6	-1	34	0	498	87	9	9	8
Cluster_397	chrA01:3343579-3343643	65	238	1838	235	0.029	-	AGGACCGGCUCAAGAAAAUUAUGG	141	0.13	24	N11	-1	0	3	4	3	6	34	188
Cluster_429	chrA01:3617124-3617462	339	349	2266	321	0.547	.	AGGACGAGUUGUCACCAGUUGAUC	148	0.215	24	N5	2.7	15	2	7	18	12	75	220
Cluster_436	chrA01:3661462-3661635	174	469	210	0	0.998	+	AGAAUCUUGAUGAUGCUGCAU	365	0.043	21	Y	-1	10	0	17	400	36	6	0
Cluster_445	chrA01:3749199-3749403	205	162	1542	14	0.938	+	UCCAGCUCCUCCUGAUCCUUCC	117	0.074	22	N11	-1	8	0	7	25	117	3	2
Cluster_456	chrA01:3870750-3870940	191	196	1576	2	0.092	-	AACACGUGACUAGUCUGGACCACU	115	0.301	24	N11	-1	9	0	5	7	6	22	147
Cluster_487	chrA01:4160086-4160169	84	469	210	0	0.998	+	AUGCCUGGCUCCCUGUAUGCC	161	0.049	21	N14	-1	13	0	89	325	42	0	0
Cluster_512	chrA01:4338015-4338037	23	471	212	236	0.019	-	UCAUCUUGCUCAUCCUCUGGAUC	215	0.015	23	N12	-1	0	0	19	176	43	233	0
Cluster_531	chrA01:4490037-4490222	186	307	2156	0	0.886	+	AAGAAAACAGCGGUAUUCUGACGG	106	0.254	24	N12	-1	12	2	2	11	2	25	253
Cluster_539	chrA01:4531129-4531236	108	191	1571	2	0.984	+	UGUCUAGGUCUAGUAGAGGC	161	0.031	20	N11	-1	28	0	163	0	0	0	0
Cluster_546	chrA01:4639006-4639322	317	1369	1399	835	0.113	-	UGAAAUGGAUCUUAUAGAAC	218	0.167	24	N5	-1	35	27	261	61	44	270	671
Cluster_576	chrA01:4863039-4863177	139	316	2165	0	0.972	+	AAACUGACUCUGUAAACCAAACUG	122	0.184	24	N11	-1	12	4	6	1	1	29	263
Cluster_589	chrA01:4980166-4980497	332	158	1222	154	0.146	-	AGACUAAAAUUGAUUCAUGAAUUA	101	0.215	24	N5	-1	3	1	2	0	1	14	137
Cluster_595	chrA01:5039328-5039477	150	151	1215	1	0.954	+	AUACGAUCUCUUUGUGGAAUAACU	106	0.185	24	N11	-1	1	4	5	2	1	12	126
Cluster_611	chrA01:5160633-5160913	281	2834	2182	1	0.449	.	AUCAUGAGUCUGUAAAUUCUUUGC	1008	0.097	24	N6	51.4	55	58	25	56	39	301	2300
Cluster_616	chrA01:5207100-5207202	103	211	1811	0	0.095	-	UGAUCUAAAGCAUGAACUGU	190	0.019	20	N11	-1	1	0	206	4	0	0	0
Cluster_622	chrA01:5262066-5262406	341	355	2272	0	0.138	-	AAGAAAACAGCGGUAUUCUGACGG	103	0.251	24	N5	-1	6	9	3	10	6	38	283
Cluster_630	chrA01:5331867-5331992	126	311	2160	267	0.907	+	AGGACCCACAGACCGCUGACGUGU	195	0.158	24	N11	-1	8	8	3	3	6	9	274
Cluster_681	chrA01:5772720-5772904	185	527	341	323	0.761	.	GGAUGGAUCAUCCGGAUGAAGAUG	197	0.214	24	N6	4.9	12	7	7	10	12	133	346
Cluster_708	chrA01:5902686-5903049	364	232	1832	9	0.884	+	AUCCGACGUGGCACAUCUUAGAAG	113	0.228	24	N5	-1	6	2	4	5	9	20	186
Cluster_726	chrA01:5989914-5990367	454	181	1561	16	0.083	-	AGACGGCGUUAACUCUGUUUAACU	108	0.232	24	N5	-1	3	3	3	4	2	36	130
Cluster_745	chrA01:6078135-6078289	155	157	1221	0	0.076	-	AUACGAUCUCUUUGUGGAAUAACU	100	0.229	24	N11	-1	1	1	3	4	2	21	125
Cluster_775	chrA01:6286168-6286201	34	786	727	0	0.031	-	CAAUGCUGAAUCUCUUGAGGUG	180	0.099	22	N11	-1	7	1	7	179	314	17	261
Cluster_831	chrA01:6630778-6631056	279	359	2319	340	0.072	-	AAAGUUCUGUGGACAAGGUUCUGC	273	0.123	24	N11	-1	5	3	6	9	2	34	300
Cluster_862	chrA01:6899784-6899808	25	351	2268	349	0.994	+	AUGAACGACCUAGGUGUAGACA	309	0.014	22	N11	-1	2	0	1	37	311	0	0
Cluster_893	chrA01:7130444-7130504	61	162	1542	146	0.944	+	UCUGUUCUUUUCGUGCGUAGAUA	131	0.123	23	N11	-1	1	0	1	5	5	144	6
Cluster_905	chrA01:7192060-7192083	24	1482	1477	32	0.983	+	UGAUGGAACCUUUGAUCAGA	1197	0.013	20	N11	-1	96	0	1314	71	1	0	0
Cluster_981	chrA01:7844295-7844323	29	215	1815	180	0.014	-	UUAGGUCUGUGUCUUUAAUAAUA	129	0.172	23	N11	-1	4	0	2	6	21	175	7
Cluster_985	chrA01:7913226-7913377	152	239	1963	0	0.017	-	GAACUUGAUCUUUAUACUGAACCA	111	0.13	24	N11	-1	1	2	1	2	6	16	211
Cluster_986	chrA01:7919111-7919362	252	331	2248	16	0.136	-	GAACUUGAUCUUUAUACUGAACCA	130	0.196	24	N11	-1	9	0	3	5	14	35	265
Cluster_988	chrA01:7931890-7932060	171	304	2153	0	0.947	+	AACUGUGGAAACAAUACUGUUCAC	224	0.132	24	N11	-1	0	2	0	4	2	14	282
Cluster_1019	chrA01:8102375-8102544	170	1513	1497	1	0.996	+	GGGGAUGUAGCUCAGAUGGU	1292	0.027	20	N12	-1	180	1	1314	8	5	3	2
Cluster_1050	chrA01:8307398-8307515	118	256	1980	202	0.73	.	AUCUACCGGUGUAGUUUACAGAGU	166	0.184	24	N6	2.2	15	2	5	15	8	22	189
Cluster_1148	chrA01:8858916-8858940	25	2809	2173	2263	0.969	+	UGGACAAGGAAGCUUGAGAAGC	714	0.012	20	N11	-1	486	0	1104	457	753	9	0
Cluster_1187	chrA01:9052030-9052348	319	690	607	122	0.48	.	AUCCAGAUGGUCCAUGUAGAUGUC	122	0.296	24	N5	4.8	29	4	15	39	43	105	455
Cluster_1199	chrA01:9136968-9137113	146	486	269	370	0.008	-	GACUUUUUGACGUGGAUGCUGACG	140	0.134	24	N11	-1	6	12	15	12	10	53	378
Cluster_1204	chrA01:9155746-9155841	96	454	195	0	0.989	+	AUGAUACGCUGCGGAUCUGACGUG	175	0.097	24	N11	-1	9	15	2	23	17	25	363
Cluster_1210	chrA01:9177769-9177815	47	828	817	0	0.999	+	CGGCUCUGAUACCAAUUGAUG	801	0.012	21	N15	-1	1	0	14	812	1	0	0
Cluster_1311	chrA01:9846071-9846112	42	290	2139	263	0.014	-	AUGUAGAUCGAUCCUGAAACGUGU	246	0.066	24	N11	-1	3	0	1	14	10	8	254
Cluster_1342	chrA01:10061979-10062226	248	489	272	452	0.02	-	GAUUAUAAUUGAUGACGUGGAAGC	139	0.164	24	N11	-1	13	3	11	77	33	114	238
Cluster_1422	chrA01:10558926-10559166	241	716	633	4	0.742	.	ACUCGCGUCAGUCUGUAAAAUGCG	350	0.07	24	N6	7	12	0	1	186	103	8	406
Cluster_1448	chrA01:10695354-10695753	400	828	817	130	0.251	.	AGAUGAUGCAGUCAGACGUGAAUC	217	0.232	24	N5	7.8	24	14	8	24	32	164	562
Cluster_1476	chrA01:10835635-10835972	338	320	2237	310	0.025	-	AUAAACUGCCUCUGAAUGUAAUUC	248	0.087	24	N5	-1	1	1	3	2	3	28	282
Cluster_1493	chrA01:10942792-10942868	77	233	1833	0	0	-	UGAUUGAGCCGCGCCAAUAUC	133	0.047	21	Y	-1	3	0	2	222	1	0	5
Cluster_1533	chrA01:11251636-11254883	3248	17503	1670	106	0.374	.	UCGACUACAAACCGCUGAAUCAGU	1394	0.102	24	N5	39.3	177	57	246	4225	3380	492	8926
Cluster_1558	chrA01:11549691-11549971	281	984	991	52	0.113	-	GACCUUUAGGCCUUUGGACUUU	222	0.18	22	N14	-1	19	14	22	214	411	53	251
Cluster_1578	chrA01:11625627-11625804	178	576	407	0	0.017	-	AAGAAUGAUUGUGGUGAAGACAUG	334	0.123	24	N11	-1	24	4	11	18	19	28	472
Cluster_1608	chrA01:11854405-11855059	655	395	2355	311	0.818	+	AAUCAGGCGUGGAUCUUUAUAAGA	126	0.225	24	N5	-1	8	4	5	25	13	98	242
Cluster_1615	chrA01:12018079-12018231	153	151	1215	0	0.927	+	AUACGAUCUCUUUGUGGAAUAACU	107	0.192	24	N11	-1	1	1	5	0	3	11	130
Cluster_1622	chrA01:12156334-12156650	317	519	333	0	0.125	-	AUAUAGACUCUGCGAACCAAACUG	162	0.258	24	N5	-1	11	28	11	16	12	68	373
Cluster_1632	chrA01:12202358-12202609	252	780	721	524	0.247	.	AAUCUGGAUCACUUCUGUGGGGCC	339	0.123	24	N6	6.3	24	8	8	14	14	58	654
Cluster_1675	chrA01:12411056-12411317	262	300	2149	4	0.03	-	AGAAGACGUCAGACUCAUUGAAAG	107	0.11	24	N11	-1	2	3	7	3	3	23	259
Cluster_1801	chrA01:13148173-13148328	156	452	193	2	0.476	.	GAAAUGAUCCAGACUAGUCACGUG	110	0.204	24	N6	3.9	9	2	4	20	21	49	347
Cluster_1872	chrA01:13704974-13705109	136	238	1838	231	0.013	-	AACCGGUUGGGGUAGACAUCAGUG	125	0.105	24	N11	-1	1	4	0	4	3	13	213
Cluster_1912	chrA01:14115231-14115270	40	244	1968	0	0.992	+	AUACUGACUCUGUAAACCAAACUG	149	0.115	24	N11	-1	3	3	1	4	4	26	203
Cluster_1913	chrA01:14134794-14134892	99	368	2328	256	0.293	.	UUGCUGGGUUUGUUCUAAAUC	255	0.052	21	N6	8.6	3	0	2	344	14	0	5
Cluster_1930	chrA01:14249651-14249820	170	562	393	412	0.05	-	GAACCGAACCGAGAACCGAACGUG	185	0.162	24	N11	-1	14	12	1	23	21	37	454
Cluster_1933	chrA01:14258158-14258631	474	1769	1676	0	0.66	.	AUAUGAGUCUGUAAAUUUUCUUGC	1048	0.063	24	N5	26	5	9	17	31	21	98	1588
Cluster_1956	chrA01:14448581-14448744	164	274	1998	6	0.146	-	CAUGUGACUUGUGCUUUAGUAUA	119	0.23	23	N11	-1	7	1	4	13	18	163	68
Cluster_2041	chrA01:14992585-14992983	399	338	2255	49	0.556	.	AUCGGAGUCCGGACGAAGCCG	110	0.32	21	N5	3.4	8	1	10	181	35	12	91
Cluster_2042	chrA01:14993076-14994404	1329	3872	2388	11	0.641	.	CUUCGACGCUACUGUUUGGGGC	262	0.164	24	N5	14.9	47	15	78	981	1329	76	1346
Cluster_2061	chrA01:15094338-15094417	80	131	1195	0	0.992	+	CAUGUGACUUGUGCUUUAGUAUA	104	0.13	23	N11	-1	2	0	2	1	3	118	5
Cluster_2107	chrA01:15303659-15303680	22	970	979	0	0.032	-	AAAGUCGGUCCUGUGAAGGAGU	583	0.018	22	N12	-1	126	0	133	128	583	0	0
Cluster_2112	chrA01:15349457-15349706	250	404	67	3	0.842	+	AUAGGACGGCUCAGAUGAUGCAGU	107	0.265	24	N11	-1	11	4	11	9	6	67	296
Cluster_2126	chrA01:15394159-15394665	507	399	62	13	0.108	-	AGAAGACGUCAGACUCAUUGAAAG	124	0.218	24	N5	-1	10	5	7	10	12	52	303
Cluster_2136	chrA01:15477437-15477904	468	704	621	0	0.912	+	AUACUGACUCUGUGAACCAAACUG	446	0.185	24	N5	-1	6	11	9	18	9	66	585
Cluster_2203	chrA01:15912025-15912128	104	360	2320	329	0.122	-	AUGAUCUUUGUAGGACAGCUCAGG	147	0.214	24	N11	-1	15	7	9	14	14	57	244
Cluster_2211	chrA01:15997967-15998167	201	577	408	0	0.049	-	CACGUUCUUGAGAACACUCUCU	191	0.038	22	N11	-1	47	0	174	133	199	18	6
Cluster_2222	chrA01:16058643-16059344	702	1767	1675	0	0.65	.	AUAUGAGUCUGUAAAUUUUCUUGC	1017	0.078	24	N5	28.9	14	14	15	26	29	119	1550
Cluster_2225	chrA01:16062727-16062793	67	2284	1934	8	1	+	AUCUUGUCGGAGUUUAUGAUC	1862	0.033	21	N11	-1	27	16	53	2090	70	11	17
Cluster_2319	chrA01:16597669-16597831	163	387	2347	15	0.034	-	AGAGAUUUGUACGACUGGUUCUGC	137	0.196	24	N13	-1	3	23	5	5	5	24	322
Cluster_2331	chrA01:16677734-16677898	165	423	86	0	0.255	.	AGAUGAUGCAGUCAGACGUGAAUC	151	0.189	24	N6	5.1	10	8	9	12	10	68	306
Cluster_2353	chrA01:16779542-16779642	101	4403	222	0	0.007	-	UGAAGCUGCCAGCAUGAUCUA	3699	0.008	21	Y	-1	350	2	284	3730	37	0	0
Cluster_2367	chrA01:16844237-16844944	708	974	982	70	0.868	+	AAGAAGAUCAUUGGAUGCGAUCCA	281	0.21	24	N5	-1	23	6	8	20	17	168	732
Cluster_2373	chrA01:16898653-16899014	362	530	344	0	0.525	.	AAGAAAACAGCGGUAUUCUGACGG	100	0.268	24	N5	5.8	17	9	4	17	8	63	412
Cluster_2389	chrA01:17020710-17020792	83	456	197	0	0.917	+	AUACAGACUCUGUGAACCAAACUG	285	0.151	24	N11	-1	5	7	8	19	5	30	382
Cluster_2404	chrA01:17152017-17152133	117	2470	2036	0	1	+	UCGGACCAGGCUUCAUCCCCC	2256	0.011	21	Y	-1	8	0	5	2445	11	1	0
Cluster_2412	chrA01:17196292-17196542	251	704	621	1	0.93	+	AUACUGACUCUGUGAACCAAACUG	483	0.115	24	N11	-1	11	14	6	15	6	44	608
Cluster_2454	chrA01:17586961-17587340	380	622	481	453	0.286	.	AUAUUUCCGAUGUGGGAUCCUCUC	112	0.268	24	N5	6.1	13	8	10	20	25	202	344
Cluster_2498	chrA01:17869673-17870013	341	475	216	0	0.891	+	AUACAGACUCUGUGAACCAAACUG	258	0.194	24	N5	-1	10	3	12	20	10	48	372
Cluster_2590	chrA01:18366309-18366329	21	243	1967	0	0.004	-	UGGUCUUAGAAUCAACUGACA	202	0.029	21	N11	-1	27	0	14	202	0	0	0
Cluster_2592	chrA01:18375026-18375047	22	231	1831	0	0.004	-	UGGUCUUAGAAUCAACUGACA	202	0.035	21	N11	-1	25	0	4	202	0	0	0
Cluster_2633	chrA01:18635116-18635397	282	633	492	12	0.077	-	GUAGACUUUUGGCUGUAGCUUUA	330	0.174	23	N11	-1	9	6	3	20	8	360	227
Cluster_2637	chrA01:18645838-18645958	121	1780	1681	1740	0.762	.	AAGAGGUUCUGGACACGUAGACCC	503	0.093	24	N6	20.2	222	17	79	85	30	415	932
Cluster_2642	chrA01:18670861-18671021	161	326	2243	299	0.466	.	AAUAAGACACAAUCCGCGCGUAGC	162	0.123	24	N6	7.3	4	2	2	4	30	97	187
Cluster_2666	chrA01:18819190-18819213	24	545	359	0	0.998	+	GCUCUCUAUACUUCUGUCAAUA	458	0.029	22	N15	-1	17	0	3	29	468	28	0
Cluster_2674	chrA01:18856203-18856335	133	393	2353	283	0.819	+	AUACAGAUCAAGCAGGACAAGUGC	245	0.155	24	N11	-1	9	0	10	4	11	24	335
Cluster_2705	chrA01:19034983-19035200	218	167	1547	0	0.072	-	AUACGAUCUCUUUGUGGAAUAACU	101	0.198	24	N11	-1	1	0	5	1	2	20	138
Cluster_2707	chrA01:19051308-19051556	249	1293	1318	0	0.353	.	CCAAAAAGAGAUAGUAGAGAG	659	0.084	21	N6	24.5	37	1	30	1084	122	8	11
Cluster_2727	chrA01:19165059-19165322	264	733	666	1	0.999	+	AGCAUUUAUACUCUGAGGAU	454	0.046	20	N15	-1	112	0	478	115	22	3	3
Cluster_2800	chrA01:19492637-19492986	350	323	2240	8	0.232	.	AGAGAUUUGUACGACUGGUUCUGC	107	0.319	24	N5	6.6	11	14	3	14	9	35	237
Cluster_2816	chrA01:19613314-19613370	57	188	1568	1	0.904	+	UAGGACGCUGCGUUUAAAGC	155	0.059	20	N11	-1	18	0	159	0	11	0	0
Cluster_2822	chrA01:19630585-19630761	177	465	206	276	0.178	-	AAUACACUGUAGGCACACCUCUGC	259	0.178	24	N11	-1	24	7	8	14	14	67	331
Cluster_2834	chrA01:19752917-19752943	27	136	1200	0	0	-	CAUGUGACUUGUGCUUUAGUAUA	100	0.11	23	N11	-1	2	0	7	3	1	117	6
Cluster_2845	chrA01:19830414-19830527	114	304	2153	292	0.049	-	AUUUAUAAUGACUGAGAGCAUCUC	185	0.122	24	N11	-1	5	0	8	15	2	25	249
Cluster_2854	chrA01:19867084-19867184	101	215	1815	207	0.028	-	GAUUAAUGUGACUGUUUUUAGGGC	105	0.181	24	N11	-1	25	0	23	9	12	27	119
Cluster_2857	chrA01:19888448-19888477	30	878	884	2	0.241	.	UUUAACUCUGGAUCUUCAAUAA	235	0.058	20	N6	-1	137	0	315	82	272	47	25
Cluster_2869	chrA01:19958247-19958284	38	265	1989	0	0.242	.	AUGUCAUAGUUCGGUGGAGAUGUG	119	0.177	24	N6	-1	0	6	5	4	8	37	205
Cluster_2875	chrA01:19980109-19980414	306	336	2253	0	0.94	+	AACUGUGGAAACAAUACUGUUCAC	235	0.152	24	N5	-1	1	4	1	1	5	17	307
Cluster_2899	chrA01:20127877-20128064	188	410	73	356	0.912	+	AAUUGCUUACUAGAUCUCUAUCCG	295	0.095	24	N11	-1	10	0	10	7	3	11	369
Cluster_2906	chrA01:20175077-20175589	513	1031	1036	253	0.832	+	UAUGAUCUUGUGUUUGGCUGUCA	151	0.24	24	N5	-1	12	17	11	36	32	383	540
Cluster_2938	chrA01:20362607-20362752	146	631	490	1	1	+	GCAAGUUGACCUUGGCUCUGU	343	0.044	21	N15	-1	2	0	69	415	138	7	0
Cluster_2940	chrA01:20366737-20366876	140	874	870	22	0.958	+	AUACUGACUCUGUGAACCAAACUG	535	0.12	24	N11	-1	16	17	17	21	18	48	737
Cluster_3008	chrA01:20849508-20849569	62	2575	2073	0	0.758	.	UAUCCGAACUCUAUUACCCUG	1010	0.024	21	N6	-1	437	0	913	1078	138	9	0
Cluster_3064	chrA01:21188126-21188166	41	555	369	452	0.013	-	AGUGGCGGAUCUAGAACUAUUAUU	428	0.061	24	N11	-1	10	0	8	25	11	50	451
Cluster_3170	chrA01:22343557-22343662	106	701	618	690	0.899	+	ACGUGAAAUGGUGAUUGAAACUCC	497	0.086	24	N11	-1	6	11	12	34	20	34	584
Cluster_3229	chrA01:22886434-22888041	1608	4685	249	2474	0.694	.	CAGACGACUACACUGUGAAGU	494	0.227	21	N5	39.8	77	6	116	3111	1207	57	111
Cluster_3249	chrA01:22995813-22996007	195	491	274	155	0.029	-	AUGAUCGGGGUCUAGGGUAGGACC	152	0.155	24	N11	-1	5	8	4	6	12	65	391
Cluster_3259	chrA01:23059578-23060696	1119	5681	434	0	0.345	.	GGAGAGAUGGCUGAGUGGACUAA	707	0.155	24	N5	25.6	626	364	404	490	432	1456	1909
Cluster_3261	chrA01:23061299-23063032	1734	4446	230	0	0.497	.	UCUGGCUUUAUCCAUGGAUCCUCU	277	0.159	24	N5	26.2	427	75	295	604	771	798	1476
Cluster_3263	chrA01:23063647-23064754	1108	5470	384	0	0.672	.	GGAGAGAUGGCUGAGUGGACUAA	716	0.171	24	N5	115	639	390	424	447	395	1466	1709
Cluster_3270	chrA01:23067786-23070825	3040	859	857	0	0.325	.	ACGGAAGAAUUUUUAAUCUAGAUC	120	0.624	24	N5	7.4	60	70	38	120	82	134	355
Cluster_3279	chrA01:23079611-23085154	5544	1640	1605	0	0.324	.	ACUCAAACUCAUUGUCGAAU	117	0.592	24	N5	18.1	192	134	186	200	177	210	541
Cluster_3335	chrA02:421617-421846	230	169	1549	0	0.929	+	AUACGAUCUCUUUGUGGAAUAACU	118	0.219	24	N11	-1	5	0	2	1	2	16	143
Cluster_3404	chrA02:1072305-1072529	225	204	1804	188	0.064	-	AGUUGUCUUGUUGGUCUAGAACA	101	0.162	23	N11	-1	27	3	31	7	0	110	26
Cluster_3448	chrA02:1523572-1523942	371	363	2323	17	0.055	-	AUUUAGGAUCUGGACUCUGAUACC	194	0.281	24	N5	-1	7	6	15	9	6	46	274
Cluster_3457	chrA02:1597040-1597060	21	151	1215	0	0.132	-	UGAACUUUGUUUAAUCCACAA	110	0.026	21	N11	-1	17	0	24	110	0	0	0
Cluster_3493	chrA02:1836627-1837181	555	1267	1290	531	0.241	.	UGCUUGUAGGAGCGAUCAGACA	177	0.201	21	N5	8.8	17	12	27	690	424	29	68
Cluster_3495	chrA02:1869508-1869560	53	151	1215	0	0.073	-	UAGGACGCUGCGUUUAAAGC	133	0.066	20	N11	-1	13	0	136	2	0	0	0
Cluster_3535	chrA02:2162087-2162247	161	1077	1080	0	0.004	-	UGAGCGAUUGCAGUUCUAUGGG	1053	0.01	22	N11	-1	13	0	10	0	1054	0	0
Cluster_3593	chrA02:2406931-2406955	25	1011	1022	876	0.969	+	CGAUCUGUUGCUGCGGUUAA	849	0.022	20	N15	-1	132	0	864	15	0	0	0
Cluster_3602	chrA02:2448071-2448601	531	822	812	468	0.845	+	AUCUGUGUGCUCUGGUGGUUUUAC	230	0.242	24	N5	-1	23	20	40	46	31	258	404
Cluster_3639	chrA02:2628037-2628186	150	318	2167	0	0.978	+	AUUACUACUGUGUGCUCUGUGAAU	103	0.157	24	N11	-1	7	0	2	7	7	143	152
Cluster_3645	chrA02:2648667-2648906	240	274	1998	0	0.19	-	GAACCCGAAUUUGUAGUUUUCUGC	134	0.208	24	N11	-1	6	4	4	11	31	43	175
Cluster_3703	chrA02:3221783-3221867	85	583	414	580	0.01	-	GAUCUUGAUCUAGUGGACUAGGCC	474	0.045	24	N11	-1	3	7	3	1	4	79	486
Cluster_3736	chrA02:3360522-3360759	238	383	2343	376	0.775	.	AAGAAGGUCCAUCUGUAGAUUACA	258	0.128	24	N6	4.1	5	2	4	6	5	33	328
Cluster_3747	chrA02:3432540-3432661	122	128	1192	13	0.859	+	AAGGAUUCUUGUGAGAAAUGUGUG	100	0.141	24	N11	-1	2	1	0	1	2	9	113
Cluster_3766	chrA02:3569451-3569544	94	398	61	390	0.015	-	CGACUAAAGUAUAUAUGACAAUU	353	0.033	23	N11	-1	0	1	0	0	10	362	25
Cluster_3891	chrA02:4474443-4474465	23	188	1568	2	1	+	UGUGGCAUCAGAGUGAGCUCU	173	0.037	21	N13	-1	7	0	4	173	4	0	0
Cluster_3897	chrA02:4544263-4544331	69	331	2248	325	0.196	-	AAACUGUCGUGCAGCGAUCCAAGC	171	0.118	24	N11	-1	9	5	6	9	0	49	253
Cluster_3944	chrA02:4866941-4866962	22	162	1542	125	0.006	-	UCUUAUAAGGAUUCUAGCUC	124	0.056	20	N11	-1	19	0	127	15	1	0	0
Cluster_3948	chrA02:4943534-4943571	38	160	1540	0	0.013	-	CAUGUGACUUGUGCUUUAGUAUA	100	0.106	23	N11	-1	0	2	1	3	1	120	33
Cluster_3972	chrA02:5134209-5134391	183	309	2158	0	0.039	-	AGAGAUUUGUACGACUGGUUCUGC	126	0.236	24	N13	-1	4	15	5	8	16	39	222
Cluster_3989	chrA02:5193605-5193712	108	10154	1042	6288	0.991	+	UCUUUGAUUCCAAGGAAGUAGAG	4283	0.002	23	N11	-1	5	36	40	1427	3858	4577	211
Cluster_4001	chrA02:5243289-5243326	38	166	1546	149	0.97	+	AACGUGGACAACGAUAUUCUCAGA	120	0.139	24	N11	-1	14	0	2	8	0	11	131
Cluster_4054	chrA02:5655287-5655461	175	333	2250	15	0.865	+	AGAGAUUUGUACGACUAGUUCUGC	185	0.228	24	N15	-1	2	8	3	4	18	49	249
Cluster_4102	chrA02:5963445-5963770	326	2439	2022	1	0.827	+	AUUGUAAACUCUCGAUAACCG	1611	0.073	21	N5	-1	24	1	31	1931	279	13	160
Cluster_4104	chrA02:5968336-5968821	486	2501	2047	0	0.825	+	AUUGUAAACUCUCGAUAACCG	1531	0.087	21	N5	-1	17	0	39	1957	303	20	165
Cluster_4129	chrA02:6157390-6157461	72	437	100	431	0.362	.	AGAAGUGGUCCAGACUAGUUAAGU	164	0.144	24	N6	8.8	1	2	8	11	11	66	338
Cluster_4131	chrA02:6202144-6202287	144	163	1543	9	0.914	+	AGAGAUUUGUAUGACUGGUUCUGC	108	0.233	24	N13	-1	7	1	0	4	3	9	139
Cluster_4137	chrA02:6274087-6274113	27	1839	1711	332	0.07	-	CACGUUCUUGAGAACACUCA	1091	0.034	20	N11	-1	315	0	1245	131	143	3	2
Cluster_4151	chrA02:6380607-6380954	348	319	2236	237	0.959	+	AAGAACCGUAUCUUAACUGAAGCU	170	0.188	24	N5	-1	7	2	14	6	10	74	206
Cluster_4156	chrA02:6447130-6447151	22	1211	1236	2	0.412	.	UAGAGAGUCACUGUUCUGCA	610	0.012	20	N6	-1	200	0	975	36	0	0	0
Cluster_4199	chrA02:6754998-6755250	253	3548	2314	78	0.999	+	GCUCUCUAGCCUUCUGUCAUC	1540	0.021	21	N14	-1	480	5	222	1653	1172	11	5
Cluster_4219	chrA02:6877840-6878099	260	321	2238	0	0.093	-	AAGAAAACAGCGGUAUUCUGACGG	110	0.234	24	N11	-1	9	9	5	10	6	32	250
Cluster_4257	chrA02:7209991-7210298	308	675	562	106	0.418	.	UCUUGUUACUGAGCUCGACA	154	0.289	21	N5	13.3	55	16	215	246	85	32	26
Cluster_4276	chrA02:7320617-7320735	119	599	458	527	0.975	+	CCUGCAACUGGUGAAACCUGAAGC	426	0.06	24	N11	-1	4	37	6	9	6	61	476
Cluster_4315	chrA02:7657773-7658231	459	8275	833	244	0.996	+	AUCUUGUCGGAGUUUAUGAUC	3880	0.036	21	N5	-1	131	36	238	5859	967	166	878
Cluster_4332	chrA02:7751668-7751822	155	348	2265	2	0.914	+	AAACGGGCUUAAUAUGGACAAACC	179	0.244	24	N11	-1	6	10	6	13	6	37	270
Cluster_4365	chrA02:8079949-8080227	279	304	2153	5	0.451	.	AACAUGAGUCUGUAAAUUUCUUGC	118	0.263	24	N6	6.9	11	13	2	5	2	31	240
Cluster_4381	chrA02:8155665-8155714	50	2488	2041	1	0.453	.	CAUCUUUGUCAGCACGAACAA	812	0.031	21	N6	-1	347	0	694	1181	256	10	0
Cluster_4423	chrA02:8367942-8368018	77	262	1986	80	0.626	.	UUUCGGCUAAGAACUGUUUCUUA	113	0.145	23	N6	-1	2	2	0	6	20	164	68
Cluster_4455	chrA02:8593031-8593486	456	536	350	76	0.09	-	UGGAGUCGUGUAGACUUGGAGAGU	134	0.239	24	N5	-1	7	15	3	8	16	144	343
Cluster_4462	chrA02:8608922-8609184	263	571	402	0	0.531	.	AAGAAAACAGCGGUAUUCUGACGG	104	0.224	24	N6	6.7	11	15	14	12	6	46	467
Cluster_4483	chrA02:8720165-8720458	294	519	333	0	0.023	-	AUGAUACGCUGCGGAUCUGACGUG	198	0.102	24	N11	-1	10	16	2	14	17	29	431
Cluster_4502	chrA02:8809272-8809300	29	291	2140	0	0	-	UUUCGUUGUCUGUUCGACCUU	193	0.076	21	N15	-1	9	0	3	263	6	5	5
Cluster_4556	chrA02:9151783-9151899	117	304	2153	1	0.812	+	AUAUAUUCGAUGUGGGAUCUUCUC	111	0.194	24	N11	-1	2	2	2	12	7	52	227
Cluster_4578	chrA02:9287747-9288093	347	566	397	176	0.694	.	AUUCAGGUCUGAGAUUCGAACUCC	322	0.136	24	N5	17.5	5	7	5	9	14	36	490
Cluster_4583	chrA02:9356500-9356585	86	162	1542	0	0.981	+	CAUGUGACUUGUGCUUUAGUAUA	110	0.154	23	N12	-1	3	0	2	3	3	134	17
Cluster_4633	chrA02:9654641-9656750	2110	43938	223	43751	0.406	.	UUAGACGUUGAAGAAAAAUUC	3432	0.071	21	N5	125.2	563	90	726	16558	12984	1319	11698
Cluster_4634	chrA02:9664845-9665158	314	316	2165	2	0.554	.	AAUAUGAGUCUGUGAAUUGUUUGC	106	0.209	24	N5	3.5	4	6	3	9	5	31	258
Cluster_4660	chrA02:9832872-9833050	179	374	2334	102	0.81	+	AGAGAUUUGUACGACUAGUUCUGC	211	0.19	24	N13	-1	5	0	4	13	14	42	296
Cluster_4666	chrA02:9864995-9865186	192	56796	436	4	0	-	UUUGGAUUGAAGGGAGCUCUA	49885	0.004	21	N15	-1	924	30	2933	51152	1595	114	48
Cluster_4711	chrA02:10226538-10227042	505	457	198	24	0.853	+	AAACGGGCUUAAUAUGGACAAACC	207	0.284	24	N5	-1	11	10	6	27	18	45	340
Cluster_4803	chrA02:10709712-10709905	194	181	1561	162	0.11	-	AACUCAACUCUGAUACAACAUGUC	157	0.088	24	N11	-1	8	1	0	0	0	9	163
Cluster_4839	chrA02:10921120-10921465	346	550	364	514	0.045	-	AGUGUCUUGGUAGCAUAAACUGUC	444	0.056	24	N5	-1	15	4	13	0	1	39	478
Cluster_4847	chrA02:10974791-10974965	175	450	191	442	0.031	-	AGGCUUGAACUCGUGAUGGCGAGC	325	0.113	24	N11	-1	11	3	2	17	7	22	388
Cluster_4882	chrA02:11236203-11236337	135	377	2337	175	0.721	.	AACACAUAACUAGUCUGGACCACU	115	0.199	24	N6	3.1	14	6	3	12	7	35	300
Cluster_4883	chrA02:11237088-11237433	346	298	2147	1	0.926	+	AAGAAAACAGCGGUAUUCUGACGG	106	0.221	24	N5	-1	7	5	0	8	4	29	245
Cluster_4894	chrA02:11377304-11377501	198	1325	1357	1084	0.041	-	AAACGGUCUCUUAACUUUUAACUG	854	0.069	24	N11	-1	22	17	16	14	28	132	1096
Cluster_4896	chrA02:11383035-11383137	103	253	1977	183	0.925	+	AAAGUGGCUCUUGGAUCAGAAAUC	110	0.194	24	N11	-1	5	3	3	5	5	60	172
Cluster_4904	chrA02:11428982-11429149	168	530	344	1	0.957	+	CUGAAUUUGUUAACGGGGUUC	188	0.106	21	N11	-1	1	1	6	248	43	19	212
Cluster_4919	chrA02:11478962-11479159	198	550	364	298	0.84	+	UCGAAUCUGGAAUGUGUUUGCAUC	170	0.193	24	N11	-1	6	6	15	6	18	89	410
Cluster_4935	chrA02:11540452-11540618	167	260	1984	254	0.954	+	CGGAUUCGAGAUUGACAUGUG	149	0.192	21	N12	-1	7	2	3	177	36	5	30
Cluster_4937	chrA02:11541698-11541928	231	1338	1366	919	0.24	.	UCAGAUCUCUUGGUGUAGAACCA	309	0.152	23	N6	-1	21	36	19	42	47	646	527
Cluster_4968	chrA02:11679836-11679949	114	699	616	479	0.888	+	AGACUCUGACUCUGUAAACCAAAG	250	0.156	24	N12	-1	16	3	9	19	18	60	574
Cluster_4979	chrA02:11754655-11754940	286	1082	1084	95	0.567	.	AUAUAUUCGAUGUGGGAUCUUCUC	169	0.215	24	N6	4.4	21	16	11	42	42	212	738
Cluster_5002	chrA02:11903828-11903877	50	233	1833	214	0.893	+	UCGAUGUGCGGAUCAAAAUCUAGU	145	0.159	24	N11	-1	2	6	1	2	7	29	186
Cluster_5007	chrA02:11959735-11960075	341	382	2342	18	0.534	.	AACAUGAGUCUGUAAAUUUCUUGC	127	0.217	24	N5	2	6	10	4	11	6	32	313
Cluster_5013	chrA02:11982479-11982909	431	1226	1250	5	0.617	.	AUAUAUUCGAUGUGGGAUCUUCUC	197	0.142	24	N5	9.7	7	11	7	54	51	186	910
Cluster_5044	chrA02:12114021-12115172	1152	5916	454	39	0.256	.	UUGACGUGAAUGCUUUGAAGAG	714	0.103	21	N5	36.9	102	8	119	2342	1871	194	1280
Cluster_5045	chrA02:12115350-12116013	664	3182	2235	3	0.094	-	ACUCGCGUCAGUCUGUAAAAUGCG	513	0.077	24	N5	-1	34	4	24	1001	339	67	1713
Cluster_5101	chrA02:12476599-12476654	56	684	601	631	0.987	+	UGGAGUCAGCGAGCUAGACA	622	0.01	20	N11	-1	52	0	631	1	0	0	0
Cluster_5168	chrA02:12940458-12940614	157	205	1805	8	0.146	-	AGAGAUUUGUAUGACUGGUUCUGC	116	0.298	24	N11	-1	6	4	3	3	4	18	167
Cluster_5193	chrA02:13108822-13109018	197	174	1554	2	0.063	-	AUACGAUCUCUUUGUGGAAUAACU	119	0.19	24	N11	-1	0	11	4	1	2	16	140
Cluster_5206	chrA02:13260355-13260600	246	374	2334	6	0.743	.	AUAGGACGACUCAGAUGAUGCAGU	163	0.171	24	N6	8.6	5	2	9	21	9	32	296
Cluster_5278	chrA02:13691047-13691259	213	541	355	260	0.891	+	AGUAAUGUGGGCCUCUGUAUGUGG	203	0.155	24	N11	-1	53	4	3	10	7	37	427
Cluster_5335	chrA02:13964361-13964660	300	766	708	0	0.911	+	AUACUGACUCUGUGAACCAAACUG	481	0.178	24	N11	-1	16	15	11	13	7	61	643
Cluster_5358	chrA02:14144597-14144922	326	221	1821	41	0.824	+	AACAGACUGCAAGGAACUGAUUGC	106	0.29	24	N5	-1	11	4	4	7	8	17	170
Cluster_5424	chrA02:14636621-14637184	564	1394	1425	0	0.73	.	UAUGGACUCUUGAUAUAACUUG	302	0.14	24	N5	9.3	5	4	7	261	441	47	629
Cluster_5475	chrA02:14915585-14915780	196	298	2147	25	0.839	+	GAACCCGAAUUUGUAGUUUUCUGC	122	0.218	24	N11	-1	7	0	5	7	21	65	193
Cluster_5487	chrA02:14984669-14984718	50	360	2320	1	0	-	UUAGUUGUUUGUGAACUUUGGUGU	254	0.017	24	N11	-1	0	0	0	1	78	26	255
Cluster_5512	chrA02:15108774-15108938	165	278	2002	256	0.964	+	AGCGGAUUGAGCUGAACAAGAGUG	150	0.205	24	N11	-1	16	2	1	5	7	45	202
Cluster_5609	chrA02:15992132-15992590	459	615	474	428	0.924	+	UGGGGCUGUAUAUUUUAAUUGUGC	315	0.135	24	N5	-1	3	12	2	34	34	74	456
Cluster_5634	chrA02:16216734-16216877	144	215	1815	4	0.981	+	AUAUAGACUCUGUAAACCAAACCG	101	0.14	24	N11	-1	6	12	0	7	7	20	163
Cluster_5652	chrA02:16399006-16399249	244	1026	1033	568	0.135	-	UGUUAUAUUCCGGUCUGGUUUCUC	129	0.156	24	N11	-1	124	13	7	120	20	205	537
Cluster_5663	chrA02:16490398-16490422	25	1207	1232	165	0.896	+	CACGUUCUUGAGAACACUCUA	446	0.018	21	N11	-1	103	0	448	490	155	8	3
Cluster_5664	chrA02:16497855-16498458	604	387	2347	381	0.553	.	AUAUCUGUUCUGAACCUUAAUGAC	102	0.302	24	N5	5.6	8	7	5	13	15	65	274
Cluster_5696	chrA02:16778541-16786020	7480	301360	2210	95312	0.727	.	UCUGCGAGAGUAUUCUUUGAGC	5333	0.055	24	N5	347.4	3165	2236	4235	85497	74468	11488	120271
Cluster_5699	chrA02:16800710-16801019	310	750	683	0	0.064	-	AUACUGACUCUGUGAACCAAACUG	500	0.14	24	N5	-1	8	9	22	20	17	57	617
Cluster_5725	chrA02:16994077-16994198	122	421	84	24	0.922	+	AGAGAUCUGUAAAUACUUCAAAAC	330	0.128	24	N13	-1	8	3	11	4	9	27	359
Cluster_5739	chrA02:17071722-17071886	165	203	1803	0	0.783	.	AGAGAUUUGUAUGACUGGUUCUGC	124	0.266	24	N6	2.7	7	3	1	5	3	17	167
Cluster_5762	chrA02:17312788-17313012	225	138	1202	0	0.949	+	AAUCUGUGUGCCGAAAUCUAAAAC	114	0.138	24	N11	-1	1	0	0	3	0	6	128
Cluster_5837	chrA02:17716480-17716642	163	200	1800	0	0.995	+	AUACGAUCUCUUUGUGGAAUAACU	119	0.165	24	N11	-1	4	0	7	5	20	18	146
Cluster_5911	chrA02:18191571-18191859	289	283	2132	3	0.788	.	AAGAAAACAUCGGUAUUCUGACGG	111	0.29	24	N6	6.4	5	3	2	7	0	41	225
Cluster_5922	chrA02:18277712-18277787	76	2747	2120	2741	1	+	AUGAUACUAUGGUAGGACCC	2738	0.002	20	N11	-1	9	0	2738	0	0	0	0
Cluster_5929	chrA02:18334292-18334356	65	290	2139	4	0.762	.	AACGAUAUCUUCAGAACACAACGA	209	0.069	24	N6	-1	3	1	1	4	2	8	271
Cluster_5937	chrA02:18370385-18370539	155	165	1545	118	0.067	-	UACGAUCUCUUUGUGGAAUAACA	100	0.152	23	N11	-1	0	5	3	0	0	111	46
Cluster_5966	chrA02:18646883-18647070	188	266	1990	0	0.102	-	AAUGGAUAUGGGCUAAUGGACAUG	100	0.282	24	N11	-1	22	2	3	14	9	31	185
Cluster_5967	chrA02:18647787-18647974	188	347	2264	0	0.029	-	AAACGGGCUUAAUAUGGACAAACC	182	0.242	24	N11	-1	6	9	5	17	5	43	262
Cluster_6010	chrA02:18883045-18883542	498	425	88	0	0.104	-	AAGAAAACAGCGGUAUUCUGACGG	140	0.24	24	N5	-1	6	8	5	14	9	87	296
Cluster_6013	chrA02:18891800-18891820	21	188	1568	0	0.947	+	AGACUGAGCUAAGCUGAUGAU	148	0.043	21	N11	-1	14	0	26	148	0	0	0
Cluster_6084	chrA02:19278597-19279429	833	380	2340	2	0.892	+	AAGAAAACAGCGGUAUUCUGACGG	122	0.258	24	N5	-1	4	6	8	12	15	26	309
Cluster_6123	chrA02:19573269-19573311	43	1196	1225	0	1	+	GGGGAUGUAGCUCAGAUGGU	1151	0.024	20	N11	-1	11	0	1163	13	5	1	3
Cluster_6145	chrA02:19657181-19657238	58	1330	1360	0	0.013	-	GGGGAUGUAGCUCAGAUGGU	1261	0.021	20	N11	-1	26	0	1284	7	2	2	9
Cluster_6164	chrA02:19741312-19741393	82	158	1222	157	0.032	-	AAGCAGGACCUUGUGGAUGACUAA	107	0.12	24	N11	-1	1	6	1	1	5	18	126
Cluster_6349	chrA02:20835312-20835454	143	13277	1378	6	0.502	.	AAUGUGCUGCAAUAUCUCUGC	5453	0.008	21	N6	80.5	57	3	23	11455	295	36	1408
Cluster_6354	chrA02:20844455-20845480	1026	782	723	88	0.462	.	CUUCUGAGAUUCUGAUUGGUC	103	0.32	21	N5	10.3	26	3	43	525	143	12	30
Cluster_6363	chrA02:20902725-20903093	369	298	2147	8	0.523	.	AAAAGUCGUCGGAAUAUUCCG	126	0.131	21	N5	3.2	5	1	1	254	4	8	25
Cluster_6368	chrA02:20941694-20941942	249	260	1984	3	0.019	-	AUACUGACUCUGUAAACCAAACUG	171	0.177	24	N11	-1	5	3	3	6	2	29	212
Cluster_6370	chrA02:20949098-20949354	257	406	69	0	0.039	-	AUACAGACUCUGUGAACCAAACUG	245	0.15	24	N11	-1	3	5	9	23	6	24	336
Cluster_6388	chrA02:21120045-21120291	247	344	2261	24	0.558	.	AAUAUGAGUCUGUGAAUUGUUUGC	130	0.189	24	N6	3	1	3	3	6	5	27	299
Cluster_6390	chrA02:21134528-21134828	301	281	2130	0	0.089	-	AAUGAUUGUGAGCAUGACAUGUGU	112	0.157	24	N5	-1	5	1	6	4	5	18	242
Cluster_6394	chrA02:21151241-21151681	441	366	2326	0	0.415	.	AUGUAGACUCUGUAAACCAAUGUG	112	0.317	24	N5	2.8	10	5	9	12	14	47	269
Cluster_6403	chrA02:21186072-21186256	185	262	1986	16	0.943	+	AGAGAUUUGUACGACUGGUUCUGC	101	0.336	24	N13	-1	9	15	6	5	9	33	185
Cluster_6409	chrA02:21231831-21232162	332	914	916	3	0.322	.	CAGGCGUGGAUCUUCAUAGGACA	102	0.241	24	N5	14.3	38	16	25	32	41	373	389
Cluster_6446	chrA02:21435541-21435739	199	409	72	0	0.068	-	GACGUGGCUACUGAAAUUGAUGAC	146	0.191	24	N11	-1	5	5	2	11	8	48	330
Cluster_6453	chrA02:21463931-21464481	551	1452	1459	24	0.997	+	GGGGAUGUAGCUCAGAUGGU	1265	0.043	20	N5	-1	48	2	1278	20	5	25	74
Cluster_6475	chrA02:21603665-21603918	254	426	89	0	0.577	.	AAAAGUCGUCGGAAUAUUCCG	134	0.202	21	N6	3.5	11	2	6	267	8	46	86
Cluster_6532	chrA02:21913504-21913551	48	243	1967	0	0	-	ACUGAUGUCACUGUAGUUAAUGGU	121	0.123	24	N11	-1	3	1	1	10	6	64	158
Cluster_6536	chrA02:21924393-21924673	281	395	2355	4	0.722	.	AUAUAUUCGAUGUGGGAUCUUCUC	115	0.253	24	N6	8	10	3	2	20	14	83	263
Cluster_6537	chrA02:21925508-21925801	294	393	2353	1	0.774	.	AUAUAUUCGAUGUGGGAUCUUCUC	124	0.211	24	N6	6.6	6	4	4	19	13	66	281
Cluster_6552	chrA02:21991638-21991871	234	1843	1713	0	0.909	+	AUUGUAAACUCUCGAUAACCG	1410	0.052	21	N11	-1	58	0	20	1552	177	3	33
Cluster_6590	chrA02:22230569-22230682	114	288	2137	0	0.882	+	AAUGGAUAUGGGCUAAUGGACAUG	105	0.253	24	N11	-1	5	4	6	9	9	44	211
Cluster_6594	chrA02:22238798-22238858	61	307	2156	0	0.01	-	GGUGGCUGUAGUUUAGUGGUGAGA	137	0.094	24	N11	-1	11	4	5	3	54	89	141
Cluster_6609	chrA02:22346001-22346115	115	184	1564	182	0.049	-	AGGACCGGUACUGAUCAAAGAUUC	160	0.092	24	N11	-1	1	1	2	0	2	5	173
Cluster_6614	chrA02:22379813-22380015	203	473	214	23	0.875	+	UAGGUCUGUGUCUUUAAUAAACUC	165	0.235	24	N11	-1	16	7	4	20	19	114	293
Cluster_6629	chrA02:22506432-22506503	72	763	705	0	0.009	-	GUGGGCUUAUGCUUUGUAAUAUA	243	0.09	23	N11	-1	4	10	1	10	5	367	366
Cluster_6652	chrA02:22601619-22601703	85	1160	1155	0	1	+	CACGUGUUCUACUACUCCAAC	879	0.023	21	Y	-1	14	0	46	1094	5	1	0
Cluster_6658	chrA02:22618321-22618379	59	148	1212	0	0.986	+	AUGUAAACUCUGUAAACAAAACUG	101	0.169	24	N11	-1	1	6	2	10	5	11	113
Cluster_6674	chrA02:22741185-22741442	258	342	2259	2	0.857	+	AAGAAAACAGCGGUAUUCUGACGG	105	0.231	24	N11	-1	11	3	5	9	10	35	269
Cluster_6679	chrA02:22817742-22818002	261	324	2241	2	0.917	+	AAGAAAACAGCGGUAUUCUGACGG	102	0.198	24	N11	-1	6	2	5	4	9	21	277
Cluster_6742	chrA02:23234568-23234852	285	817	807	449	0.179	-	AUUAAUCCGGUCUGGACAGUGGCC	234	0.202	24	N11	-1	14	8	17	42	68	261	407
Cluster_6768	chrA02:23509466-23509495	30	196	1576	0	0.031	-	UGACUCCACUUCCCCCGCUUCC	114	0.102	22	N12	-1	12	0	17	44	117	6	0
Cluster_6846	chrA02:24151201-24151619	419	315	2164	24	0.108	-	AAACGGGCUUAAUAUGGACAAACC	161	0.254	24	N5	-1	8	6	8	18	2	34	239
Cluster_6871	chrA02:24295200-24295368	169	308	2157	0	0.133	-	AAGAAAACAGCGGUAUUCUGACGG	110	0.227	24	N11	-1	2	8	2	7	2	28	259
Cluster_6896	chrA02:24502016-24502090	75	292	2141	0	0.007	-	GGUGGCUGUAGUUUAGUGGUGAGA	113	0.123	24	N12	-1	14	5	6	7	51	88	121
Cluster_6948	chrA02:24747851-24748258	408	249	1973	75	0.61	.	UUGCUGACUCCUUCUCCAAAG	106	0.273	21	N5	1.9	5	3	29	110	5	23	74
Cluster_6972	chrA03:141861-141889	29	1282	1309	0	1	+	GGGGAUGUAGCUCAGAUGGU	1217	0.021	20	N12	-1	43	0	1228	7	2	2	0
Cluster_7028	chrA03:705091-705233	143	159	1223	155	0.057	-	GAGGAGCAUUGCAAUCUUUGACUG	106	0.157	24	N13	-1	4	2	1	3	0	8	141
Cluster_7050	chrA03:878598-878624	27	682	599	0	0	-	UUUGCUUAUUGAUAUUCUGAUUC	311	0.032	23	N13	-1	56	0	23	46	196	319	42
Cluster_7063	chrA03:973424-973604	181	493	276	4	0.126	-	AAGAAAACAGCGGUAUUCUGACGG	151	0.207	24	N11	-1	17	5	12	12	13	123	311
Cluster_7082	chrA03:1106953-1106978	26	677	594	0	0.068	-	GUUCUGAGAGAACUUAUUGAA	289	0.032	20	N11	-1	19	0	303	299	32	24	0
Cluster_7114	chrA03:1399579-1399600	22	1578	1535	1578	0	-	UAUGUAUAACAACUGGACGC	983	0.002	20	N11	-1	0	0	983	482	113	0	0
Cluster_7115	chrA03:1402967-1403315	349	865	863	257	0.768	.	UUUCGAAAACUGUGUGAACUCUCC	168	0.139	24	N5	3.9	18	5	16	43	29	114	640
Cluster_7125	chrA03:1515892-1516001	110	1704	1643	34	0.006	-	UUGACAGAAGAGAGUGAGCAC	1073	0.027	21	N15	-1	125	0	447	1105	24	1	2
Cluster_7131	chrA03:1549875-1550184	310	218	1818	4	0.936	+	UAUGAUCUUGGAAUGAAAAUUUG	131	0.193	23	N5	-1	4	1	1	9	16	163	24
Cluster_7150	chrA03:1674730-1674751	22	469	210	0	0.959	+	ACAAAGAUCUUACGACAUUA	381	0.013	20	N11	-1	67	0	401	1	0	0	0
Cluster_7154	chrA03:1728991-1729053	63	1020	1027	1013	0.455	.	AAUAAUCAGAUCGUGUGACUAAGC	257	0.12	24	N6	-1	38	6	18	36	33	283	606
Cluster_7217	chrA03:2288833-2288932	100	4423	226	4258	0.999	+	GGGUCGACAUGAGAACACAUG	4084	0.014	21	Y	-1	111	2	126	4156	17	3	8
Cluster_7242	chrA03:2491320-2491488	169	297	2146	0	0.875	+	AAUGGAUAUGGGCUAAUGGACAUG	122	0.29	24	N11	-1	5	3	7	10	7	39	226
Cluster_7248	chrA03:2543784-2543816	33	317	2166	316	0.003	-	UCAACGGAUUGUAGACCAAA	313	0.016	20	N11	-1	1	0	315	0	1	0	0
Cluster_7256	chrA03:2625917-2626494	578	480	263	77	0.081	-	AACAAGAAACAGAACUGAACGUGU	270	0.202	24	N5	-1	9	3	4	17	19	38	390
Cluster_7257	chrA03:2630296-2630509	214	390	2350	0	0.015	-	AACAAGAAACAGAACUGAACGUGU	273	0.082	24	N11	-1	3	1	3	11	7	21	344
Cluster_7259	chrA03:2645036-2645250	215	700	617	24	0.179	-	AUAGGACGGCUCAAGUGAUGCAGU	102	0.247	24	N11	-1	15	7	12	31	29	83	523
Cluster_7288	chrA03:2932424-2932954	531	447	188	35	0.28	.	AUAUAUUCGAUGUGGGAUCUUCUC	117	0.295	24	N5	11.5	2	8	9	20	11	71	326
Cluster_7352	chrA03:3372364-3372385	22	151	1215	0	0.033	-	UAGGACGCUGCGUUUAAAGC	141	0.026	20	N11	-1	4	0	147	0	0	0	0
Cluster_7363	chrA03:3473667-3473726	60	207	1807	0	0.99	+	AGACGAACUGAUUCUCUGAAGAGC	171	0.092	24	N11	-1	2	0	2	0	3	14	186
Cluster_7364	chrA03:3475327-3475492	166	235	1835	0	0.089	-	AGACGAACUGAUUCUCUGAAGAGC	172	0.102	24	N12	-1	1	5	2	2	1	12	212
Cluster_7427	chrA03:4029988-4030063	76	598	457	52	0.002	-	ACGGUAUCUCUCCUACGUAGC	417	0.04	21	Y	-1	11	1	7	460	116	0	3
Cluster_7446	chrA03:4192833-4192981	149	162	1542	0	0.037	-	GAACCCGAAUUUGUAGUUUUCUGC	111	0.173	24	N11	-1	2	0	2	3	11	21	123
Cluster_7472	chrA03:4503021-4503216	196	733	666	233	0.9	+	AUUGCAAGGGCUGGCUCAUCCCGC	127	0.273	24	N11	-1	83	51	60	157	73	36	273
Cluster_7498	chrA03:4686441-4686523	83	218	1818	11	0.119	-	AGAGGAACUCUAUAAUAGAUGUG	112	0.211	23	N12	-1	9	2	2	7	7	130	61
Cluster_7521	chrA03:4910893-4911078	186	355	2272	0	0.127	-	AAGAAAACAGCGGUAUUCUGACGG	105	0.214	24	N11	-1	9	5	6	14	5	37	279
Cluster_7540	chrA03:5083700-5084104	405	206	1806	201	0.728	.	AUAACACUAUAAGACACUUCUUGC	117	0.175	24	N5	5.5	0	0	1	5	4	44	152
Cluster_7544	chrA03:5107263-5107291	29	1295	1320	0	1	+	GGGGAUGUAGCUCAGAUGGU	1255	0.016	20	N11	-1	8	1	1269	8	2	0	7
Cluster_7662	chrA03:6001602-6001821	220	333	2250	3	0.925	+	AGAGAUCUUCAACAUGGUGUACGG	143	0.246	24	N11	-1	8	2	7	14	7	40	255
Cluster_7688	chrA03:6146270-6146312	43	273	1997	1	0	-	AUUCAGGUCUGAGAUUCGAACUCC	258	0.033	24	N11	-1	9	0	3	0	1	0	260
Cluster_7692	chrA03:6186705-6187061	357	1494	1483	0	0.725	.	AUAUAGACUCUGUGAACCAAACUG	583	0.103	24	N5	11.5	18	28	21	52	34	198	1143
Cluster_7701	chrA03:6285308-6285458	151	245	1969	0	0.992	+	AUGAUCGGAUCUAGGGUAGGACCC	182	0.114	24	N11	-1	4	1	6	4	8	18	204
Cluster_7728	chrA03:6472300-6472751	452	251	1975	0	0.235	.	AUAUGAGUCUGUAAAUGUUCUUGC	136	0.227	24	N5	6.6	2	6	1	9	8	16	209
Cluster_7749	chrA03:6657698-6657814	117	456	197	417	0.107	-	GAGGUGUCAUGCUCUGGAAAGAAC	307	0.11	24	N13	-1	4	12	6	10	6	55	363
Cluster_7750	chrA03:6658589-6658610	22	996	1008	994	0	-	UGCAAAGAAGAUAGACUCUAGC	970	0.007	22	N11	-1	1	0	1	20	974	0	0
Cluster_7800	chrA03:7336765-7336962	198	1468	1465	589	0.894	+	UUUUAUAACGGCUCUUUUUUG	696	0.067	21	N11	-1	14	0	103	809	466	56	20
Cluster_7861	chrA03:7920639-7920680	42	418	81	417	0.993	+	AAUCCUUGUUGUAUCAGACUGUGU	362	0.045	24	N11	-1	1	0	1	5	3	41	367
Cluster_7890	chrA03:8113508-8113739	232	1385	1408	818	0.789	.	AGGUGUGAAUUCUCAUAAGACAGA	480	0.159	24	N6	10.5	27	9	15	29	70	251	984
Cluster_7897	chrA03:8231867-8231890	24	217	1817	0	0.995	+	UCAUGGUCGAGGAGAGGGUGA	167	0.028	21	N11	-1	11	0	35	168	3	0	0
Cluster_7911	chrA03:8348451-8348601	151	364	2324	256	0.951	+	AUAAACGUCGUGUAGUUGUUGACA	155	0.058	24	N11	-1	2	4	1	1	2	118	236
Cluster_7917	chrA03:8387399-8387474	76	432	95	0	1	+	CGCUGUCCAUCCUGAGUUUC	219	0.046	20	Y	-1	3	1	236	192	0	0	0
Cluster_7925	chrA03:8499869-8500046	178	279	2128	252	0.061	-	ACAAUAACGAGACGGUAUCACUCC	162	0.154	24	N11	-1	5	2	11	17	31	28	185
Cluster_7933	chrA03:8629349-8629433	85	470	211	0	0.998	+	UGCCUGGCUCCCUGUAUGCCA	161	0.051	21	Y	-1	14	27	93	325	7	1	3
Cluster_7953	chrA03:8885243-8885270	28	1104	1103	0	0.013	-	UGGACAUCUCAAAACAAAAGA	559	0.023	21	N11	-1	24	0	119	576	226	159	0
Cluster_7972	chrA03:8977611-8977631	21	792	732	792	0.001	-	UGUACAAACACUCUAGGAUA	788	0.004	20	N12	-1	0	0	789	3	0	0	0
Cluster_7987	chrA03:9059011-9059033	23	133	1197	0	0.97	+	UCACGGUGUCUUCCCAGACG	107	0.09	20	N13	-1	9	0	122	2	0	0	0
Cluster_7991	chrA03:9084905-9084938	34	1141	1135	0	1	+	UUGGACUGAAGGGAGCUCCUUC	616	0.026	22	N11	-1	14	0	15	388	634	88	2
Cluster_8001	chrA03:9179511-9179652	142	451	192	0	0.049	-	AGAGAUUUGUACGACUGGUUCUGC	136	0.204	24	N13	-1	6	22	4	12	11	27	369
Cluster_8046	chrA03:9593185-9593208	24	145	1209	124	0.048	-	UGGGGCACAAGUUUUGAUCUC	120	0.055	21	N11	-1	8	0	13	122	2	0	0
Cluster_8096	chrA03:10027003-10027186	184	353	2270	0	0.612	.	AACAUGAGUCUGUAAAUUCUUUGC	112	0.266	24	N6	2.8	10	9	3	11	9	39	272
Cluster_8209	chrA03:10836141-10836386	246	346	2263	307	0.136	-	AAGAUUGAAGUGGUCUGGAAAACC	258	0.153	24	N11	-1	6	1	1	10	6	20	302
Cluster_8210	chrA03:10840532-10840764	233	332	2249	331	0.645	.	AAGAAAGAACCGGCUCUACAGAUG	155	0.123	24	N6	4.1	6	0	0	75	13	51	187
Cluster_8212	chrA03:10870758-10870957	200	325	2242	0	0.932	+	UGGUCUUCCAGAAACUCAUGUGGC	149	0.148	24	N11	-1	11	3	2	17	13	55	224
Cluster_8220	chrA03:10913897-10914014	118	341	2258	284	0.1	-	AAAUACUACCAUGAACUCUUGAGU	275	0.114	24	N11	-1	4	5	5	7	4	14	302
Cluster_8228	chrA03:10957889-10957935	47	645	533	355	0.98	+	AUGGAUCUUUUAGGAACGGAAUGA	166	0.105	24	N11	-1	7	14	10	22	16	150	426
Cluster_8265	chrA03:11167454-11167823	370	395	2355	233	0.906	+	AAUUAAAGGACGUGGCAUAGCUCA	107	0.258	24	N5	-1	17	4	15	67	34	81	177
Cluster_8267	chrA03:11175286-11175436	151	466	207	8	0.861	+	UCAAAUCUGUAUGACGUGUAUUA	363	0.079	23	N11	-1	11	1	14	18	3	379	40
Cluster_8275	chrA03:11250782-11250966	185	315	2164	0	0.044	-	AGAGAUUUGUACGACUGGUUCUGC	119	0.267	24	N13	-1	5	34	4	11	5	21	235
Cluster_8290	chrA03:11349664-11349849	186	391	2351	220	0.153	-	AUAGACGGGAUGAGGUAGCUCACU	150	0.276	24	N13	-1	24	5	3	8	9	25	317
Cluster_8301	chrA03:11384548-11384600	53	149	1213	105	0.987	+	GUUGAUCUCUUAGAUGUAUAAUUG	102	0.074	24	N11	-1	0	0	2	1	0	24	122
Cluster_8333	chrA03:11607777-11607940	164	1099	1098	864	0.063	-	AUCUAGACUGAGAAAGAUUCAACU	483	0.09	24	N11	-1	11	34	3	45	42	75	889
Cluster_8345	chrA03:11686135-11686315	181	156	1220	0	0.955	+	AUACGAUCUCUUUGUGGAAUAACU	101	0.199	24	N11	-1	1	1	2	1	2	23	126
Cluster_8346	chrA03:11686769-11686991	223	167	1547	0	0.964	+	AUACGAUCUCUUUGUGGAAUAACU	107	0.156	24	N11	-1	0	2	6	1	3	12	143
Cluster_8352	chrA03:11700370-11700533	164	454	195	348	0.057	-	UAUCUUGUGACAUGAAGACGA	258	0.057	21	N12	-1	43	0	65	293	52	1	0
Cluster_8395	chrA03:11940823-11940917	95	1181	1170	3	0.001	-	GGGGAUGUAGCUCAGAUGGU	1144	0.019	20	N11	-1	14	1	1152	7	4	2	1
Cluster_8398	chrA03:11952052-11952441	390	298	2147	66	0.117	-	AGAGAAAGUGUGUCUGUAUAACA	123	0.272	23	N5	-1	23	0	22	23	4	177	49
Cluster_8417	chrA03:12117182-12117313	132	116	783	112	0.009	-	AUUAGCUGUGGACGGUCAAGACGU	103	0.086	24	N11	-1	2	0	2	0	0	4	108
Cluster_8443	chrA03:12378119-12378425	307	289	2138	74	0.882	+	UUUAGAACUCUAGAGUUAAACGUG	135	0.204	24	N5	-1	2	6	5	9	8	46	213
Cluster_8537	chrA03:13097548-13097791	244	262	1986	250	0.985	+	AUGAUUAAGGAACUCCAUGCUUGG	234	0.088	24	N11	-1	1	0	3	1	7	7	243
Cluster_8585	chrA03:13532088-13532492	405	1002	1014	961	0.124	-	AAGAACGGUCCUGAGAUUUUGAGG	666	0.095	24	N5	-1	14	14	9	23	15	131	796
Cluster_8607	chrA03:13700051-13700381	331	475	216	0	0.741	.	ACUCUUGUAUGUUCUGUUCUACA	181	0.291	23	N5	-1	15	4	17	10	20	232	177
Cluster_8610	chrA03:13713271-13713385	115	206	1806	2	0.019	-	AUACGAUCUCUUUGUGGAAUAACU	131	0.16	24	N11	-1	0	2	2	0	1	33	168
Cluster_8651	chrA03:14022937-14023003	67	1642	1607	15	0.001	-	UAAUACAACGAUGUAGACUG	1625	0.004	20	N15	-1	0	0	1632	9	1	0	0
Cluster_8667	chrA03:14153592-14153864	273	504	287	172	0.446	.	UGCUUGUAGGAGCGAUCAGACA	109	0.22	21	N6	9.5	18	0	16	250	199	9	12
Cluster_8691	chrA03:14342653-14342814	162	229	1829	11	0.157	-	AGAGAUUUGUAUGACUGGUUCUGC	142	0.275	24	N11	-1	11	2	4	5	4	24	179
Cluster_8728	chrA03:14830209-14830441	233	364	2324	343	0.209	.	AUAGAGCAUGACUUUCUGAUGUGU	105	0.242	24	N6	4.6	51	3	36	24	6	65	179
Cluster_8740	chrA03:15035077-15035183	107	194	1574	6	0.974	+	AUACGAUCUCUUUGUGGAAUAACU	121	0.155	24	N11	-1	2	1	2	1	4	22	162
Cluster_8753	chrA03:15153695-15153718	24	434	97	0	0.984	+	UGCACGACGGUGAUACUGGA	340	0.046	20	N13	-1	84	0	343	7	0	0	0
Cluster_8779	chrA03:15319318-15319588	271	134	1198	8	0.993	+	AGGUAGCGUAGGAUCCAUAGACGU	108	0.149	24	N11	-1	1	1	5	1	0	9	117
Cluster_8783	chrA03:15351669-15351771	103	1075	1078	0	0.985	+	AAGACACUUGUGGCUGGAGACACA	791	0.066	24	N11	-1	25	0	7	23	12	81	927
Cluster_8821	chrA03:15677623-15677740	118	268	1992	154	0.03	-	UAGGUCUGUGUCUUUAAUAGAUA	137	0.224	23	N11	-1	15	1	8	31	11	189	13
Cluster_8852	chrA03:15801143-15801167	25	204	1804	9	0.833	+	UCAAACAUGUACCGAACCCUU	122	0.069	21	N11	-1	24	0	43	130	7	0	0
Cluster_8878	chrA03:15971508-15971778	271	403	66	8	0.179	-	UAGGUCUGUGUCUUUAAUAGACA	142	0.241	23	N11	-1	8	12	8	15	14	244	102
Cluster_8917	chrA03:16226351-16226637	287	4840	305	4705	0.01	-	AGGAACAUGGAAGGAUGACGUGGC	3557	0.048	24	N11	-1	71	9	42	91	122	402	4103
Cluster_8919	chrA03:16237092-16237335	244	524	338	0	0.956	+	AUAGCUGUAGGAUAUUUUAAGAGC	132	0.206	24	N13	-1	12	4	8	17	8	33	442
Cluster_8921	chrA03:16250359-16250379	21	323	2240	0	1	+	GAACUGAAGAGUUUGAUCAUG	322	0.006	21	N11	-1	0	0	1	322	0	0	0
Cluster_8922	chrA03:16259144-16259165	22	537	351	0	1	+	GAACUGAAGAGUUUGAUCAUG	440	0.009	21	N12	-1	0	0	2	442	93	0	0
Cluster_9016	chrA03:16963555-16964001	447	206	1806	159	0.68	.	AAAUGUCUGACAAUGAAUUACGUC	123	0.141	24	N5	1.7	3	0	1	6	6	16	174
Cluster_9080	chrA03:17383948-17384109	162	307	2156	45	0.964	+	GAUGUGUCAUUCUCUGGAAAGAAC	166	0.14	24	N12	-1	5	0	6	4	2	44	246
Cluster_9109	chrA03:17549927-17550008	82	133	1197	130	0.008	-	AUGUUUGAUCUGUAUUUGUCUUGC	120	0.09	24	N11	-1	2	0	0	3	0	5	123
Cluster_9123	chrA03:17612521-17612541	21	184	1564	0	0.022	-	UGGAGCGGUCUAAGAACCAA	137	0.06	20	N11	-1	17	0	166	1	0	0	0
Cluster_9132	chrA03:17689168-17689550	383	418	81	8	0.825	+	AAGAAAACAGCGGUAUUCUGACGG	125	0.278	24	N5	-1	13	11	7	7	8	43	329
Cluster_9138	chrA03:17732713-17732734	22	157	1221	142	0.006	-	UGGGCAAGAUGGGUGUCAUA	140	0.025	20	N11	-1	14	0	141	2	0	0	0
Cluster_9139	chrA03:17743209-17743862	654	521	335	144	0.403	.	AUUGGAAGUUUAGACAAAGAGUGU	123	0.353	24	N5	4.7	20	9	9	16	10	83	374
Cluster_9203	chrA03:18100852-18101094	243	6870	638	0	0.996	+	UGAAGCUGCCAGCAUGAUCUA	4608	0.01	21	Y	-1	436	0	435	5890	106	3	0
Cluster_9225	chrA03:18259314-18259335	22	353	2270	13	1	+	UUGACAAGAGAACUCCCACUC	130	0.02	20	N13	-1	53	0	157	139	4	0	0
Cluster_9228	chrA03:18289322-18289399	78	127	1191	0	0.024	-	UCUUGGAAUUUGUGUGAACUUCA	102	0.094	23	N11	-1	1	0	1	4	8	107	6
Cluster_9286	chrA03:18689408-18689542	135	235	1835	2	0.834	+	GAACCCGAAUUUGUAGUUUUCUGC	119	0.204	24	N11	-1	9	1	3	4	28	37	153
Cluster_9293	chrA03:18711696-18711881	186	311	2160	0	0.071	-	AACUGUGGAAACAAUACUGUUCAC	236	0.132	24	N11	-1	2	2	3	0	2	12	290
Cluster_9386	chrA03:19309867-19310426	560	602	461	23	0.269	.	AUGUGGCUGCUCAGAUACCAGAGU	159	0.336	24	N5	5.1	28	8	25	62	32	107	340
Cluster_9399	chrA03:19344204-19344499	296	1160	1155	820	0.891	+	AAUGUAGACUACAAGAAAAAAAGU	733	0.104	24	N11	-1	20	4	8	28	23	45	1032
Cluster_9428	chrA03:19483500-19483885	386	1139	1134	100	0.805	+	UAAUUGUAGAACUUGUAAGUG	340	0.227	21	N5	-1	22	1	22	792	266	12	24
Cluster_9444	chrA03:19588472-19588763	292	355	2272	347	0.932	+	AUACGGGUUUGCUUCUGAACAGGC	255	0.101	24	N13	-1	4	2	3	5	6	9	326
Cluster_9452	chrA03:19622369-19622637	269	474	215	314	0.772	.	GUGGCUCUUGGAUGAGGAAUCUA	126	0.295	24	N6	8	4	7	6	14	10	203	230
Cluster_9469	chrA03:19764950-19765212	263	215	1815	0	0.237	.	AUAUGAGUCUGUAAAUGUUCUUGC	132	0.26	24	N6	5.8	4	7	5	4	6	18	171
Cluster_9471	chrA03:19785184-19785337	154	25766	2077	1	1	+	UCGAUAAACCUCUGCAUCCAG	24423	0.005	21	Y	-1	730	3	44	24841	104	28	16
Cluster_9486	chrA03:19859092-19859366	275	300	2149	8	0.347	.	AUAUAGACUCUGUAAACCAAUGUG	102	0.307	24	N6	4.5	6	13	9	11	6	57	198
Cluster_9498	chrA03:19956051-19956072	22	378	2338	12	0	-	UUGACAAGAGAACUCCCACUC	128	0.029	21	N11	-1	64	0	150	156	8	0	0
Cluster_9525	chrA03:20095938-20096093	156	1254	1277	0	0.999	+	GGGGAUGUAGCUCAGAUGGU	1202	0.032	20	N11	-1	20	0	1216	7	3	6	2
Cluster_9532	chrA03:20170431-20170575	145	363	2323	1	0.989	+	ACAGGACGUGAAGUUUGAGU	250	0.039	20	N11	-1	62	0	255	45	0	1	0
Cluster_9541	chrA03:20219112-20219188	77	185	1565	0	0.043	-	AACGACGUGUAUAGAUCUGUUAGG	144	0.124	24	N11	-1	9	0	0	8	2	8	158
Cluster_9559	chrA03:20317540-20317749	210	454	195	372	0.98	+	AAUUAGGCGUAGAUCUUCAUAAGG	364	0.095	24	N11	-1	4	0	17	18	5	20	390
Cluster_9587	chrA03:20485148-20486088	941	783	724	305	0.138	-	AUUUAGGAUCUGUGCUCUGAUACC	179	0.222	24	N5	-1	18	5	34	31	41	108	546
Cluster_9620	chrA03:20691347-20691434	88	917	926	0	1	+	UAUUGGCCUGGUUCACUCAGA	491	0.035	21	Y	-1	10	4	8	876	6	1	12
Cluster_9629	chrA03:20762577-20762773	197	160	1540	0	0.931	+	AUACGAUCUCUUUGUGGAAUAACU	101	0.219	24	N11	-1	1	4	1	4	0	20	130
Cluster_9651	chrA03:20886534-20886784	251	373	2333	0	0.075	-	AAACGGGCUUAAUAUGGACAAACC	165	0.268	24	N11	-1	1	6	8	29	4	48	277
Cluster_9778	chrA03:21776649-21776701	53	366	2326	0	1	+	UGCCUGGCUCCCUGUAUGCCA	126	0.06	21	N15	-1	12	0	102	235	16	0	1
Cluster_9780	chrA03:21803056-21803536	481	930	938	527	0.776	.	UGAGUGCUGUUAUCUUGUUUGAGC	102	0.306	24	N5	9.1	24	12	12	44	33	234	571
Cluster_9823	chrA03:22146386-22146700	315	245	1969	181	0.135	-	AGUAAAUCUGGUCGUUAAUGGACA	108	0.163	24	N5	-1	9	0	6	37	14	57	122
Cluster_9835	chrA03:22228322-22228427	106	271	1995	0	0.996	+	CCGCCUUGCAUCAACUGAAUC	101	0.111	21	Y	-1	23	0	22	175	51	0	0
Cluster_9858	chrA03:22491781-22492060	280	232	1832	3	0.052	-	AUGAUCGGAUCUAGGGUAGGACCC	174	0.168	24	N11	-1	4	9	3	3	6	10	197
Cluster_9863	chrA03:22545526-22545744	219	153	1217	1	0.961	+	AUACGAUCUCUUUGUGGAAUAACU	106	0.203	24	N11	-1	1	0	4	2	4	16	126
Cluster_9868	chrA03:22576428-22576660	233	244	1968	201	0.041	-	UUAAGGAUCGAUGAUAGAAAGCAU	182	0.119	24	N11	-1	10	1	3	9	3	15	203
Cluster_9924	chrA03:23041907-23041927	21	201	1801	0	0.99	+	UGCGGACUCACCUGGUGACA	180	0.025	20	N11	-1	2	0	181	18	0	0	0
Cluster_9982	chrA03:23663550-23663855	306	1339	1367	0	0.733	.	AUAUAGACUCUGUGAACCAAACUG	551	0.114	24	N5	20.5	23	27	17	55	22	159	1036
Cluster_9983	chrA03:23669829-23669942	114	839	837	0	0.008	-	AUAUGAGUCUGUAAAUUUUCUUGC	768	0.038	24	N11	-1	5	2	10	8	13	14	787
Cluster_9991	chrA03:23707239-23707306	68	1608	1587	1258	0.017	-	UAGAAUCACAAUCAAUCCUUAU	1225	0.006	22	N11	-1	6	0	30	312	1225	34	1
Cluster_10003	chrA03:23809434-23809587	154	630	489	568	0.011	-	AACCGUGUGAACUUCUCGUUAAAC	301	0.116	24	N11	-1	12	19	15	16	10	74	484
Cluster_10006	chrA03:23827738-23828223	486	642	530	416	0.164	-	AGGAUCUAAGAGCAUCUGCAUUAG	334	0.146	24	N5	-1	27	5	14	27	105	68	396
Cluster_10009	chrA03:23836824-23837144	321	606	465	41	0.477	.	AAUAUGAAUCUGUGAAUGUCUUGC	201	0.18	24	N5	6.7	13	26	16	41	5	59	446
Cluster_10020	chrA03:23943032-23943222	191	135	1199	6	0.059	-	CAUGUGACUUGUGCUUUAGUAUA	104	0.141	23	N11	-1	0	0	2	3	0	119	11
Cluster_10043	chrA03:24122828-24122921	94	145	1209	2	0.007	-	UGCACCAUGGAACUGAAGAAG	119	0.055	21	N13	-1	8	0	11	119	5	0	2
Cluster_10053	chrA03:24195478-24195655	178	194	1574	0	0.876	+	GAGGAGUGUGUUUCUUUUAAGAAG	113	0.232	24	N11	-1	5	1	4	6	6	31	141
Cluster_10057	chrA03:24201997-24202118	122	291	2140	282	0.797	.	ACACGUGGCUAAUCUGGACCUAUU	138	0.172	24	N6	3.8	10	6	5	13	1	31	225
Cluster_10103	chrA03:24492401-24492420	20	1101	1100	0	0.025	-	UCCCAGAAGCUGUGCAGAAC	1042	0.004	20	N11	-1	59	0	1042	0	0	0	0
Cluster_10104	chrA03:24493261-24493280	20	1133	1129	0	0.019	-	UCCCAGAAGCUGUGCAGAAC	1079	0.004	20	N11	-1	54	0	1079	0	0	0	0
Cluster_10128	chrA03:24685872-24686018	147	323	2240	3	0.972	+	AUCUGGAUCCGGAUUCGUGGUUUC	228	0.115	24	N13	-1	6	4	2	1	4	48	258
Cluster_10140	chrA03:24750574-24750606	33	1244	1268	0	1	+	GGGGAUGUAGCUCAGAUGGU	1202	0.022	20	N11	-1	19	1	1214	5	4	0	1
Cluster_10176	chrA03:24942263-24942423	161	905	909	0	0.988	+	AUCAAGGAAAGAUCUAAGAAUAUU	644	0.038	24	N11	-1	1	3	5	64	3	97	732
Cluster_10178	chrA03:24946203-24946357	155	275	1999	0	0.055	-	AGAGAUUUGUACGACUGGUUAUA	163	0.204	23	N11	-1	7	2	2	1	2	194	67
Cluster_10227	chrA03:25314134-25314160	27	1076	1079	817	0.391	.	UGGAAACUUCAAAGGAUUGAUC	315	0.034	22	N6	-1	128	0	30	168	366	287	97
Cluster_10288	chrA03:25840047-25840294	248	812	802	87	0.037	-	UGACGUGGAUAGGCUCAAUGGAGC	173	0.17	24	N11	-1	20	15	15	30	48	114	570
Cluster_10303	chrA03:25922779-25923403	625	261	1985	141	0.847	+	UGUGUUUGACUUUAAGUUGUAGGC	120	0.322	24	N5	-1	2	5	1	14	6	30	203
Cluster_10346	chrA03:26163563-26163587	25	438	179	70	0.009	-	UAUAUGAAGACUGUACGUAC	224	0.039	20	N11	-1	80	0	283	20	35	20	0
Cluster_10425	chrA03:26579162-26579329	168	878	884	0	0.444	.	CAUGUGCUCACUCUCUUCUG	313	0.066	20	N6	-1	43	1	520	126	126	43	19
Cluster_10434	chrA03:26635512-26635680	169	255	1979	194	0.765	.	AUCCGGAUCUGGGUGUUGGAUAUC	158	0.176	24	N6	1	9	3	1	2	4	28	208
Cluster_10561	chrA03:27668901-27669568	668	651	538	205	0.226	.	AGAAGACGUCAGACUCAUUGAAAG	123	0.233	24	N5	4.5	26	8	22	17	31	119	428
Cluster_10614	chrA03:27900861-27901226	366	806	796	135	0.834	+	AAGAAAACAUCGGUAUUCUGACGG	238	0.199	24	N5	-1	10	14	11	36	17	114	604
Cluster_10686	chrA03:28369268-28369535	268	54874	385	9802	0.993	+	UUGUGUUGUGAUGAUAAUCC	15239	0.012	21	N14	-1	944	152	19722	32253	975	272	556
Cluster_10719	chrA03:28507388-28507499	112	163	1543	3	0.018	-	AUAUUGACUCUGUAAACCAAACUG	107	0.11	24	N11	-1	1	3	4	1	3	18	133
Cluster_10746	chrA03:28681554-28681984	431	402	65	0	0.072	-	AUGAUGACUCUGUAAACCAAAUCG	108	0.239	24	N5	-1	11	16	4	14	7	60	290
Cluster_10824	chrA03:29096755-29097083	329	493	276	408	0.992	+	CUCGACGAUAGGAACACGAUGGUG	117	0.071	24	N5	-1	11	1	1	36	46	22	376
Cluster_10866	chrA03:29496431-29496470	40	353	2270	253	0.722	.	ACACUGUGAACUUGAUCUUCC	182	0.048	21	N6	-1	40	0	60	249	4	0	0
Cluster_10914	chrA04:71062-71412	351	2188	1900	3	0.005	-	AUCUUGUCGGAGUUUAUGAUC	1780	0.033	21	N5	-1	28	0	72	2024	53	10	1
Cluster_10954	chrA04:363490-363671	182	316	2165	237	0.633	.	ACGAGCCUAUAGAACAAAUCCUGU	165	0.098	24	N6	6.2	2	1	1	3	43	25	241
Cluster_11001	chrA04:544250-544523	274	455	196	442	0.96	+	CGUACUGGAAGAUCCGGAAGAUCC	167	0.143	24	N12	-1	34	3	23	5	5	55	330
Cluster_11029	chrA04:755155-755322	168	128	1192	115	0.977	+	GAUCUGUGAGUUUGACUGUGAUGC	108	0.094	24	N12	-1	0	0	0	0	3	6	119
Cluster_11092	chrA04:1137760-1138756	997	1146	1140	1028	0.772	.	UGAGACUGUGCUACUAGAUGUCAC	265	0.273	24	N5	33.9	30	8	11	44	40	284	729
Cluster_11095	chrA04:1141942-1143294	1353	606	465	561	0.196	-	AGAAUCUCAGUAAGAACUUUCAUG	323	0.274	24	N5	-1	14	7	10	19	9	59	488
Cluster_11116	chrA04:1294338-1294540	203	191	1571	12	0.073	-	AACAGACUGCAAGGAACUGAUUGC	122	0.215	24	N11	-1	4	1	4	5	4	9	164
Cluster_11131	chrA04:1407769-1407955	187	1479	1475	1327	0.839	+	AAAUUAGGUCUGUGUCUUUAACA	383	0.11	23	N11	-1	49	7	81	101	209	658	374
Cluster_11157	chrA04:1565866-1569296	3431	24337	2031	10609	0.91	+	UCCAGGUUCUGUGGAAACGGG	1231	0.118	21	N5	-1	374	85	459	12541	7263	759	2856
Cluster_11193	chrA04:1794715-1794979	265	759	701	536	0.383	.	AUGCCGAAGAUCUCUUGUAAACUU	171	0.157	24	N6	6.9	29	15	20	43	46	120	486
Cluster_11223	chrA04:1949837-1950141	305	1850	1718	0	0.33	.	AUAUGAGUCUGUAAAUUUUCUUGC	1101	0.057	24	N5	41.3	3	18	27	26	23	114	1639
Cluster_11305	chrA04:2404215-2404572	358	318	2167	0	0.843	+	AAGAAAACAGCGGUAUUCUGACGG	117	0.267	24	N5	-1	6	7	10	7	6	31	251
Cluster_11349	chrA04:2617546-2617910	365	318	2167	0	0.858	+	AAGAAAACAGCGGUAUUCUGACGG	104	0.261	24	N5	-1	9	2	6	6	6	25	264
Cluster_11367	chrA04:2789014-2789261	248	1085	1087	2	0.971	+	AUACUGACUCUGUGAACCAAACUG	621	0.121	24	N11	-1	10	19	18	25	10	80	923
Cluster_11377	chrA04:3032192-3032303	112	808	798	3	0	-	UAACAUGUGAUCUAUGAAUAA	654	0.007	21	N11	-1	0	0	150	655	2	1	0
Cluster_11385	chrA04:3066486-3066530	45	861	859	668	0.48	.	UUGUCAGCACGAACAAAGAUC	416	0.015	21	N6	-1	168	0	24	669	0	0	0
Cluster_11417	chrA04:3338741-3338921	181	151	1215	0	0.046	-	AUACGAUCUCUUUGUGGAAUAACU	102	0.199	24	N11	-1	0	2	2	0	0	18	129
Cluster_11429	chrA04:3459416-3459692	277	643	531	0	0.124	-	CGAAGUGGAUCCAUCUGAUGUU	136	0.196	22	N13	-1	15	3	16	282	289	11	27
Cluster_11430	chrA04:3473385-3473584	200	352	2269	0	0.026	-	AUAUUGACUCUGUGAACCAAACUG	252	0.102	24	N11	-1	11	7	5	5	5	24	295
Cluster_11431	chrA04:3479943-3480258	316	298	2147	0	0.607	.	AUGUAGACUCUGUAAACCAAUGUG	109	0.319	24	N5	4.4	13	3	6	10	14	40	212
Cluster_11455	chrA04:3629951-3630136	186	604	463	1	0.005	-	AUACUGACUCUGUGAACCAAACUG	457	0.075	24	N11	-1	3	7	7	8	8	33	538
Cluster_11457	chrA04:3653437-3653636	200	525	339	13	0.354	.	CUGCGGAAUUUACAUGUGGGCUGC	128	0.39	24	N6	3.1	21	8	16	37	12	83	348
Cluster_11471	chrA04:3749481-3749748	268	561	392	342	0.85	+	AAUUAGGCGUAGAUCUUCAGAAGA	176	0.228	24	N11	-1	19	12	4	15	14	74	423
Cluster_11498	chrA04:4010489-4010573	85	724	657	1	0	-	UAACCUUGUUGUGGAAUUUUC	721	0.006	21	N11	-1	1	0	0	722	1	0	0
Cluster_11509	chrA04:4124098-4124136	39	271	1995	270	0.996	+	UGGUGGUGAGGAUUUUCGAUU	269	0.011	21	N13	-1	0	0	0	271	0	0	0
Cluster_11510	chrA04:4126129-4126317	189	20149	1855	1577	0.992	+	UAGUAGAAAACGAACAGGAUG	10431	0.013	21	Y	-1	158	6	465	18945	300	85	190
Cluster_11514	chrA04:4136526-4136604	79	444	185	0	0.486	.	AAUAUGAAUCUGUGAAUGUCUUGC	181	0.164	24	N6	10.8	9	13	4	11	7	30	370
Cluster_11517	chrA04:4148562-4148754	193	276	2000	261	0.851	+	UUCUGUAGGUCUCUUGGUGAUUAG	128	0.178	24	N11	-1	12	0	4	18	47	31	164
Cluster_11536	chrA04:4309602-4310200	599	344	2261	2	0.846	+	AAACGGGCUUAAUAUGGACAAACC	174	0.27	24	N5	-1	9	11	6	13	8	37	260
Cluster_11565	chrA04:4473695-4474115	421	520	334	0	0.513	.	AAAAGUCGUCGGAAUAUUCCG	157	0.262	21	N5	4.9	8	1	7	308	10	42	144
Cluster_11572	chrA04:4552904-4553176	273	442	183	311	0.794	.	GAUGACGUGGCUUAACGAGGAGAG	166	0.24	24	N6	4	14	2	9	20	15	43	339
Cluster_11594	chrA04:4621108-4621297	190	303	2152	0	0.013	-	CAAUAGGACUUCUGAUAUUUUAGG	185	0.092	24	N12	-1	6	21	5	5	8	56	202
Cluster_11615	chrA04:4735561-4735582	22	242	1966	35	0	-	UGUUGCUAUGGACACUCCAU	163	0.033	20	N15	-1	28	0	179	29	6	0	0
Cluster_11630	chrA04:4877921-4878217	297	713	630	0	0.088	-	AUACUGACUCUGUGAACCAAACUG	453	0.168	24	N11	-1	10	16	11	13	11	58	594
Cluster_11651	chrA04:5004088-5004341	254	236	1836	1	0.068	-	ACAAGUUGGGCUUUUCUCGA	104	0.212	20	N11	-1	18	1	106	10	4	30	67
Cluster_11705	chrA04:5323964-5324263	300	850	848	19	0.242	.	AUAUUGACUCUGUGAACCAAACUG	404	0.108	24	N6	11.4	12	15	16	18	7	56	726
Cluster_11729	chrA04:5476360-5476381	22	159	1223	146	0.987	+	UCUAGUGGUGGACUGUUGGGA	134	0.044	21	N11	-1	1	0	12	135	11	0	0
Cluster_11739	chrA04:5603502-5603694	193	282	2131	1	0.582	.	AACAUGAGUCUGUAAAUUUCUUGC	119	0.22	24	N6	1.8	12	5	7	7	8	28	215
Cluster_11741	chrA04:5606102-5606272	171	162	1542	0	0.969	+	AUACGAUCUCUUUGUGGAAUAACU	107	0.148	24	N11	-1	1	10	3	0	0	13	135
Cluster_11757	chrA04:5744992-5745314	323	675	562	660	0.907	+	AUCUAUAGAGCUGUUGAUCAAUAU	379	0.119	24	N5	-1	16	3	5	14	12	84	541
Cluster_11795	chrA04:6000825-6001290	466	793	733	0	0.126	-	AUACUGACUCUGUGAACCAAACUG	481	0.177	24	N5	-1	15	12	9	19	9	75	654
Cluster_11865	chrA04:6493258-6493385	128	589	420	9	0.737	.	CGAUCUUUAAUGAACAUGAACUAA	128	0.081	24	N6	5.6	0	12	2	5	20	158	392
Cluster_11874	chrA04:6653691-6654165	475	395	2355	0	0.894	+	AUGCCAGAACUUUGGGACAGACUG	274	0.192	24	N5	-1	6	2	4	9	3	34	337
Cluster_11889	chrA04:6763687-6764832	1146	2714	2107	3	0.613	.	CUUCGACGCUACUGUUUGGGGC	246	0.157	22	N5	-1	28	15	67	709	945	63	887
Cluster_11928	chrA04:7012775-7012797	23	380	2340	54	0.858	+	UAGGUUCUGGAGAUCUCUUAA	206	0.039	21	N12	-1	44	0	79	213	44	0	0
Cluster_11939	chrA04:7062240-7062263	24	368	2328	0	0.299	.	UCAAGAGGCUGUACAGUCGAA	241	0.087	21	N6	-1	42	0	53	265	8	0	0
Cluster_11965	chrA04:7202264-7202455	192	173	1553	142	0.827	+	AAAACGCUGUCAACUUUUACCAAC	103	0.173	24	N11	-1	6	0	5	9	3	26	124
Cluster_12020	chrA04:7540754-7540909	156	169	1549	169	0.923	+	UUUAAAUCUCUAGGAUUAAGCGUG	103	0.178	24	N11	-1	2	1	2	5	1	7	151
Cluster_12026	chrA04:7579694-7580086	393	329	2246	219	0.979	+	AUCUGACGUGGACAGCUUCUAUGC	164	0.191	24	N5	-1	27	0	18	11	6	60	207
Cluster_12048	chrA04:7670127-7670352	226	235	1835	181	0.306	.	AUCUUUGUGGACUCGGUUCAGAUA	128	0.162	24	N6	7.2	8	4	6	9	6	27	175
Cluster_12052	chrA04:7706209-7706470	262	240	1964	17	0.921	+	AAACUGACUCUGUAAACCAAACUG	100	0.229	24	N11	-1	5	6	2	7	6	21	193
Cluster_12154	chrA04:8514753-8515137	385	356	2273	2	0.132	-	AAGAAAACAGCGGUAUUCUGACGG	116	0.278	24	N5	-1	8	12	6	9	10	27	284
Cluster_12178	chrA04:8697617-8697694	78	1174	1164	0	1	+	GGGGAUGUAGCUCAGAUGGU	1143	0.02	20	N11	-1	6	1	1155	9	2	1	0
Cluster_12187	chrA04:8726070-8729354	3285	42999	173	36	0.316	.	UGAUCUUUGUAAAUUCUUGAG	2401	0.072	24	N5	96.1	483	118	553	14715	10664	1058	15408
Cluster_12190	chrA04:8748832-8749332	501	830	819	623	0.699	.	UGGAUCUCAUAAGGAAUUGUCUGG	143	0.313	24	N5	6.5	16	18	12	40	25	195	524
Cluster_12206	chrA04:8877185-8877305	121	141	1205	0	0.993	+	CAUGUGACUUGUGCUUUAGUAUA	107	0.135	23	N15	-1	1	0	6	2	3	119	10
Cluster_12211	chrA04:8910280-8910388	109	163	1543	0	0.963	+	AUACGAUCUCUUUGUGGAAUAACU	101	0.153	24	N11	-1	1	0	4	1	4	14	139
Cluster_12283	chrA04:9339716-9340046	331	1294	1319	979	0.148	-	UCUAUUCCGGUCUAGAUACUCAGA	330	0.173	24	N5	-1	36	28	32	72	45	252	829
Cluster_12308	chrA04:9488077-9488607	531	1032	1037	0	0.212	.	GAAUAGAUCAUUGGAUGCGAUCCA	115	0.269	24	N5	12	44	23	22	44	40	337	522
Cluster_12311	chrA04:9495314-9495566	253	469	210	303	0.559	.	AAGAGAUCUUCAGCAAGGUGCAAG	116	0.316	24	N6	3.8	21	11	13	21	17	98	288
Cluster_12351	chrA04:9755809-9756096	288	787	728	0	0.229	.	AUAUUGACUCUGUGAACCAAACUG	383	0.107	24	N6	15.9	8	17	4	10	12	47	689
Cluster_12399	chrA04:10101258-10101410	153	190	1570	35	0.105	-	AUAGAAAAGACAUGUGGCAAAAUC	111	0.142	24	N11	-1	6	3	1	1	5	16	158
Cluster_12406	chrA04:10134650-10134914	265	447	188	251	0.107	-	UUGACAUAUAUGACUCUAGACUG	190	0.134	23	N11	-1	11	0	7	9	26	259	135
Cluster_12438	chrA04:10356450-10356865	416	586	417	545	0.771	.	CUUUUAAUGAUAAGCUGACACGUG	212	0.176	24	N5	8.2	12	22	10	3	9	118	412
Cluster_12449	chrA04:10408700-10408867	168	409	72	389	0.949	+	AAGGAUAGGAGACUGAUACGUGGC	227	0.13	24	N11	-1	13	2	6	19	9	24	336
Cluster_12474	chrA04:10591933-10592403	471	321	2238	15	0.109	-	AAGAAAACAGCGGUAUUCUGACGG	102	0.252	24	N5	-1	0	6	5	15	11	68	216
Cluster_12497	chrA04:10754125-10754146	22	552	366	0	0.004	-	AUUUAUCAAAACUGUAGACA	294	0.011	20	N15	-1	10	0	294	247	1	0	0
Cluster_12523	chrA04:10898882-10898903	22	291	2140	0	0	-	UUGUUAGAUUAGUACUUGGUU	256	0.021	21	N12	-1	5	0	26	260	0	0	0
Cluster_12542	chrA04:10983354-10983740	387	708	625	0	0.081	-	AUACUGACUCUGUGAACCAAACUG	452	0.16	24	N5	-1	9	12	13	14	7	59	594
Cluster_12546	chrA04:10994156-10994295	140	1226	1250	0	0.789	.	AUAUAGACUCUGUGAACCAAACUG	561	0.078	24	N6	17.6	12	23	16	45	13	110	1007
Cluster_12560	chrA04:11077439-11077718	280	1426	1443	1	0.082	-	UUAGAACUCUAGAGUUAAGCGUGU	455	0.159	24	N11	-1	19	30	7	19	21	240	1090
Cluster_12573	chrA04:11167816-11168002	187	321	2238	308	0.872	+	AAGGGUGUCUAGAGGCUUGAACUU	139	0.181	24	N11	-1	14	0	5	14	9	34	245
Cluster_12586	chrA04:11226037-11226205	169	508	291	419	0.018	-	AAGCGGAUCUAGCUGAACAAGAGU	307	0.106	24	N11	-1	5	8	7	10	5	42	431
Cluster_12590	chrA04:11250173-11250473	301	282	2131	202	0.085	-	UUUUUGUGUGAACUUCCCCCAUA	127	0.245	23	N5	-1	21	1	6	10	5	198	41
Cluster_12592	chrA04:11285205-11285370	166	244	1968	0	0.975	+	AUGAUCGGGUUUAGGGUAGGACCC	200	0.086	24	N12	-1	0	2	2	1	1	12	226
Cluster_12636	chrA04:11509361-11509407	47	146	1210	133	0.904	+	UCAGGGUUUGUGGCUUUCUUUG	127	0.082	22	N12	-1	3	0	3	6	132	2	0
Cluster_12665	chrA04:11712572-11712630	59	237	1837	237	0.713	.	AUUUAUCUAGACCAACUCAAGUUU	120	0.127	24	N6	-1	0	5	4	9	7	33	179
Cluster_12674	chrA04:11792375-11792829	455	388	2348	0	0.392	.	AACAUGAGUCUGUAAAUUCUUUGC	101	0.304	24	N5	6.5	15	12	6	19	8	44	284
Cluster_12721	chrA04:12189002-12189080	79	139	1203	0	0.094	-	UGAAAGGGUAGCCGACCAUGA	103	0.086	21	N11	-1	11	0	12	107	8	0	1
Cluster_12739	chrA04:12366685-12366707	23	601	460	529	0.065	-	ACCGACUUUGCUGAAACGAA	526	0.017	20	N11	-1	47	0	552	2	0	0	0
Cluster_12741	chrA04:12372439-12372506	68	166	1546	1	0.964	+	CAUGUGACUUGUGCUUUAGUAUA	124	0.12	23	N15	-1	0	0	4	4	1	149	8
Cluster_12744	chrA04:12391695-12391869	175	683	600	0	0.015	-	AAUAGACUGAAGCCAUGUGACGUG	219	0.094	24	N11	-1	1	4	8	42	21	58	549
Cluster_12768	chrA04:12537657-12537933	277	613	472	0	0.499	.	AAGAAAACAGCGGUAUUCUGACGG	114	0.215	24	N6	5.7	17	17	7	24	5	46	497
Cluster_12786	chrA04:12672099-12672394	296	716	633	0	0.047	-	AUACUGACUCUGUGAACCAAACUG	490	0.128	24	N11	-1	15	19	19	15	7	57	584
Cluster_12806	chrA04:12797139-12797187	49	746	679	570	0.859	+	ACUGUAGUAGAUCUCGAUCCGCGC	448	0.07	24	N11	-1	9	23	13	5	12	33	651
Cluster_12807	chrA04:12799323-12799499	177	279	2128	22	0.093	-	AACACGUGACUAGUCUGGACCACU	134	0.226	24	N11	-1	5	0	4	10	7	30	223
Cluster_12820	chrA04:12896550-12896647	98	219	1819	215	0.014	-	AAUCUGUGUGAAUAAACGUAAAAC	212	0.032	24	N11	-1	2	0	0	3	0	0	214
Cluster_12854	chrA04:13139119-13139295	177	496	279	394	0.962	+	UAGGAACCCCAAGAACGCCGG	383	0.048	21	N13	-1	88	0	5	383	1	16	3
Cluster_12900	chrA04:13379032-13379053	22	558	389	0	0.996	+	AUUUAUCAAAACUGUAGACA	288	0.009	20	N11	-1	12	0	288	258	0	0	0
Cluster_12934	chrA04:13560915-13561027	113	528	342	306	0.206	.	CUCCGAUCCGUCAAUAUAUAAAUA	216	0.061	24	N6	5	5	8	0	8	16	16	475
Cluster_12941	chrA04:13582006-13582314	309	241	1965	2	0.137	-	AUGAUCGGAUCUAGGGUAGGACCC	165	0.187	24	N5	-1	2	1	6	3	6	26	197
Cluster_12948	chrA04:13624580-13624789	210	236	1836	34	0.081	-	GAAAUCUGUGUGAACCUCCAUAAG	131	0.208	24	N11	-1	13	0	2	7	6	22	186
Cluster_12950	chrA04:13638145-13638320	176	1069	1069	314	0.758	.	AGUUGUUGAUACUUCCGAGCUUAG	168	0.177	24	N6	4.3	10	18	18	31	26	152	814
Cluster_13008	chrA04:13925106-13925241	136	154	1218	0	0.045	-	AUACGAUCUCUUUGUGGAAUAACU	104	0.156	24	N11	-1	2	0	4	0	0	18	130
Cluster_13051	chrA04:14200238-14200269	32	187	1567	0	0.011	-	AAAAGUUGUGACUUCUGUUUUAAU	103	0.235	24	N11	-1	2	10	2	3	7	13	150
Cluster_13073	chrA04:14366282-14366631	350	890	896	277	0.851	+	AAACGGGCUUAAUAUGGACAAACC	324	0.185	24	N5	-1	22	17	22	33	29	114	653
Cluster_13075	chrA04:14367104-14367288	185	1082	1084	630	0.913	+	AAUGGAUAUGAGCUAAUGGACAUG	508	0.137	24	N11	-1	18	9	17	53	18	106	861
Cluster_13094	chrA04:14447229-14447355	127	1236	1262	0	0.001	-	GGGGAUGUAGCUCAGAUGGU	1203	0.019	20	N11	-1	14	0	1212	8	1	0	1
Cluster_13122	chrA04:14666575-14666952	378	2553	2064	118	0.953	+	AUAUAGACUCUGUGAACCAAACUG	920	0.067	24	N5	-1	15	126	28	46	68	181	2089
Cluster_13125	chrA04:14697237-14697347	111	241	1965	241	0.983	+	AUCUGGAGGUUCUGGUCAAGACAC	230	0.041	24	N11	-1	1	1	0	2	2	3	232
Cluster_13126	chrA04:14698577-14698693	117	316	2165	35	0.927	+	AGAGAUUUGUACGACUGGUUCUGC	111	0.272	24	N11	-1	2	46	5	9	5	28	221
Cluster_13129	chrA04:14722410-14722753	344	512	295	2	0.84	+	AUAGCUGUAGGAUAUUUUAAGAGC	115	0.176	24	N5	-1	5	2	9	11	35	113	337
Cluster_13154	chrA04:14876383-14876407	25	203	1803	0	0.059	-	UGAAGGAUGGCGUUCUAGGA	146	0.064	20	N11	-1	4	0	150	20	29	0	0
Cluster_13239	chrA04:15552114-15552341	228	524	338	490	0.998	+	UUGACUUUUCAGUAUCUGAUU	102	0.067	22	N12	-1	20	22	48	137	158	33	106
Cluster_13274	chrA04:15727688-15727955	268	685	602	649	0.429	.	AUCCGAGACCGAAGACUGUUCACG	101	0.272	24	N6	5.7	25	21	18	37	44	182	358
Cluster_13295	chrA04:15923627-15924484	858	2869	2189	2507	0.017	-	UGCCUGAUGAAGAAGAAUUCCCAA	1151	0.064	24	N5	-1	352	65	153	174	788	157	1180
Cluster_13318	chrA04:16052272-16052626	355	346	2263	143	0.092	-	GAUUAGGAUCUGGGCUCUGAUACC	129	0.301	24	N5	-1	11	6	18	31	22	71	187
Cluster_13345	chrA04:16340817-16340843	27	526	340	281	0.983	+	UCAUAAUGGUUUGCUUCUCCACU	144	0.051	23	N11	-1	54	0	89	105	120	146	12
Cluster_13346	chrA04:16343819-16343911	93	270	1994	266	0.452	.	CACCGUUUUGUCUACAAAUUCUGU	126	0.137	24	N6	5.3	8	2	4	7	9	21	219
Cluster_13379	chrA04:16662782-16662906	125	454	195	0	0.998	+	CGCUGUCCAUCCUGAGUUUC	202	0.051	20	N14	-1	10	0	224	220	0	0	0
Cluster_13407	chrA04:16906271-16906615	345	172	1552	140	0.093	-	AAUAGGCCGUAUGUGUAGAGAUA	129	0.18	23	N5	-1	12	0	5	1	3	134	17
Cluster_13435	chrA04:17112689-17113007	319	879	885	525	0.065	-	AAGGUUGUGACUUCUGUUUUAAUC	470	0.155	24	N5	-1	29	15	14	39	30	137	615
Cluster_13444	chrA04:17156522-17156607	86	447	188	6	0.268	.	UGGACUAGAAUCCGGUCGAC	315	0.027	20	N6	-1	81	0	363	2	1	0	0
Cluster_13446	chrA04:17157927-17158106	180	347	2264	301	0.314	.	AAGAGAUCUUCGGCAUGAAAUAAG	126	0.233	24	N6	3.7	6	7	3	11	21	79	220
Cluster_13461	chrA04:17395568-17395826	259	314	2163	251	0.545	.	AUCGUGACUGCAGGUUUUAUCGGC	119	0.226	24	N6	1.6	11	2	6	51	10	16	218
Cluster_13465	chrA04:17468097-17468124	28	1115	1116	0	1	+	UUGGACUGAAGGGAGCUCCUUC	596	0.029	22	N11	-1	8	0	18	388	616	82	3
Cluster_13520	chrA04:17902582-17902677	96	389	2349	0	0.087	-	UGGAAUCCAUUGAACCACACGG	295	0.046	22	N11	-1	11	0	18	48	308	4	0
Cluster_13570	chrA04:18420477-18420642	166	393	2353	212	0.137	-	AACACAUGACUAGUCUGGAUUACU	128	0.173	24	N11	-1	20	1	10	5	11	21	325
Cluster_13574	chrA04:18447332-18447353	22	745	678	617	0.003	-	AGGCAAGUGGAAUCAAUGAA	587	0.008	20	N11	-1	128	0	587	26	4	0	0
Cluster_13587	chrA04:18557248-18557554	307	266	1990	1	0.199	-	AGGGACUCUCUAGAUCUUUACACA	121	0.248	24	N5	-1	7	2	3	5	7	85	157
Cluster_13619	chrA04:18875122-18875146	25	12770	1337	0	1	+	UCGGACCAGGCUUCAUUCCCC	12405	0.004	21	N15	-1	81	0	54	12602	32	1	0
Cluster_13634	chrA04:19007230-19007381	152	713	630	0	0.008	-	GUGGGCUUAUGCUUUGUAAUAUA	228	0.088	24	N11	-1	1	9	1	3	4	331	364
Cluster_13663	chrA05:181810-181836	27	551	365	0	0	-	UGGAGAAGCAGGGCACGUGCA	510	0.031	21	N15	-1	8	1	23	517	1	0	1
Cluster_13665	chrA05:192669-192927	259	1782	1682	0	0.658	.	AUAUGAGUCUGUAAAUUUUCUUGC	1059	0.059	24	N6	34.4	6	13	18	27	36	113	1569
Cluster_13673	chrA05:283719-283843	125	95631	1000	12	0	-	UUAGAUUCACGCACAAACUCG	92750	0.001	21	Y	-1	123	2	1287	93367	785	62	5
Cluster_13679	chrA05:466579-466685	107	165	1545	0	0.055	-	AUACGAUCUCUUUGUGGAAUAACU	106	0.23	24	N11	-1	2	0	4	1	1	23	134
Cluster_13682	chrA05:478996-479113	118	3605	2360	0	0	-	AUGCACUGCCUCUUCCCUGGC	3258	0.021	21	N11	-1	46	0	16	3464	78	1	0
Cluster_13709	chrA05:560336-560356	21	557	388	0	1	+	UUUGACUCUUUGGUUGCUGAA	393	0.007	21	N11	-1	5	0	159	393	0	0	0
Cluster_13715	chrA05:626842-627175	334	387	2347	0	0.354	.	AACAUGAGUCUGUAAAUUCUUUGC	106	0.292	24	N5	9.3	10	8	5	14	7	46	297
Cluster_13722	chrA05:688882-688977	96	13014	1342	0	0	-	UCGGACCAGGCUUCAUUCCCC	12628	0.004	21	N11	-1	71	0	67	12843	32	1	0
Cluster_13723	chrA05:689053-689219	167	358	2275	2	0.006	-	GAAUGUUGUCUGGCUCGAGG	258	0.089	20	N11	-1	4	0	310	32	1	10	1
Cluster_13745	chrA05:912481-912505	25	308	2157	7	0	-	UUUGGAUUGAAGGGAGCUCC	238	0.084	20	N11	-1	12	23	242	16	10	5	0
Cluster_13755	chrA05:1013373-1013975	603	293	2142	4	0.829	+	AAGAAAACAACGAUAUUCUGACGG	104	0.307	24	N5	-1	10	12	9	6	9	40	207
Cluster_13762	chrA05:1044599-1044627	29	1099	1098	0	1	+	UUGGACUGAAGGGAGCUCCUUC	580	0.026	22	N11	-1	11	1	15	386	601	80	5
Cluster_13821	chrA05:1551631-1551833	203	515	298	303	0.746	.	UGCCAAAUGGACCGUAGAGAAGCC	191	0.221	24	N6	4.1	24	7	23	36	14	38	373
Cluster_13859	chrA05:2180945-2181137	193	281	2130	219	0.093	-	AAACUGUGUGAACUCCAUAGGGAG	174	0.203	24	N11	-1	16	7	18	15	11	11	203
Cluster_13889	chrA05:2424777-2425252	476	704	621	0	0.075	-	AUACUGACUCUGUGAACCAAACUG	468	0.143	24	N5	-1	7	14	8	14	8	47	606
Cluster_13931	chrA05:2798174-2798207	34	381	2341	341	0.997	+	AUAACAUAUUUUUGUAGACACGUG	289	0.073	24	N11	-1	3	0	1	17	4	16	340
Cluster_13951	chrA05:3023928-3024046	119	247	1971	26	0.073	-	AGUGGCUGAUUUUCUGAUCCUAGG	183	0.154	24	N11	-1	8	2	4	8	1	22	202
Cluster_13967	chrA05:3226838-3227018	181	142	1206	139	0.986	+	UGAGACAAGCUUGUUAGUAUCG	128	0.077	22	N11	-1	2	0	4	5	130	0	1
Cluster_14076	chrA05:4362666-4362835	170	582	413	0	0.974	+	AAGAAUGAUUGUGGUGAAGACAUG	333	0.112	24	N11	-1	12	7	4	23	16	41	479
Cluster_14252	chrA05:5667395-5667688	294	195	1575	20	0.041	-	AUCUUGCGACUAGUAGACAAUGUG	145	0.19	24	N11	-1	3	0	5	6	5	15	161
Cluster_14256	chrA05:5701607-5703772	2166	27059	2117	18	0.356	.	CUCCGUCGAUGUGGCUACCUCAUC	2502	0.06	24	N5	68.9	282	151	327	7491	6004	663	12141
Cluster_14259	chrA05:5704939-5705274	336	1204	1230	17	0.493	.	UGGUCCAUUUCGAACUCGAUGAUG	200	0.179	24	N5	7.7	10	1	13	298	205	73	604
Cluster_14264	chrA05:5732867-5734038	1172	16281	1602	16	0.366	.	CUCCGUCGAUGUGGCUACCUCAUC	2477	0.072	24	N5	24.9	173	38	230	5775	3554	402	6109
Cluster_14265	chrA05:5734156-5734550	395	1631	1597	0	0.091	-	UUGCUGAAGAAGCUGAAUGUGCUC	321	0.072	24	N5	-1	12	5	8	626	143	31	806
Cluster_14272	chrA05:5781166-5781239	74	311	2160	22	0.974	+	UGGACAGGACGUGAAGUUUG	156	0.051	20	N11	-1	59	1	175	72	4	0	0
Cluster_14309	chrA05:6164000-6164169	170	275	1999	0	0.931	+	AAGAAAACAGCGGUAUUCUGACGG	102	0.222	24	N11	-1	8	5	10	7	3	24	218
Cluster_14420	chrA05:6847046-6847246	201	859	857	72	0.047	-	UAGGAAUGAUCUUCGGCAAC	780	0.013	20	N11	-1	5	0	788	66	0	0	0
Cluster_14441	chrA05:6972700-6972954	255	400	63	1	0.435	.	AAAAGUCGUCGGAAUAUUCCG	130	0.188	21	N6	4.4	11	4	4	270	8	20	83
Cluster_14444	chrA05:6992967-6993027	61	251	1975	3	0.984	+	AAAAGUUGUGACUUCUGUUUUAAU	115	0.247	24	N13	-1	2	8	2	10	13	30	186
Cluster_14463	chrA05:7076132-7076760	629	472	213	386	0.523	.	AUAGAUGCUACUCUCCACGAAUGG	138	0.288	24	N5	17.3	13	6	3	14	9	179	248
Cluster_14612	chrA05:7905837-7906131	295	375	2335	9	0.973	+	AUAUAGACUCUGUAAACCAAACUG	155	0.155	24	N11	-1	6	8	9	14	6	29	303
Cluster_14644	chrA05:8205774-8205936	163	670	557	658	0.915	+	AAAGAGUGAGACGUGAAGAAGAAG	134	0.16	24	N11	-1	16	11	29	18	15	196	385
Cluster_14646	chrA05:8208052-8208212	161	684	601	186	0.001	-	AAUCGACGUGGACAGCUUCUCUGU	142	0.105	24	N11	-1	13	9	2	22	41	264	333
Cluster_14652	chrA05:8234422-8234612	191	538	352	382	0.825	+	GUGACUUUUAGACUUGAGUGUUAG	129	0.236	24	N11	-1	10	14	7	15	25	196	271
Cluster_14727	chrA05:8623665-8623917	253	2696	2100	1714	0.937	+	AUAGGACGGCUCAAAUGAUGUAGU	1666	0.074	24	N11	-1	39	16	25	72	25	329	2190
Cluster_14734	chrA05:8648449-8648589	141	422	85	0	0.898	+	GUGACUUUGAACUUUGAGUGCUA	117	0.265	23	N11	-1	9	8	13	11	8	192	181
Cluster_14748	chrA05:8743448-8743664	217	299	2148	228	0.863	+	AUAGGUGCUCUCAACGAAUUUAAG	118	0.271	24	N11	-1	7	13	6	7	17	45	204
Cluster_14773	chrA05:8879937-8880063	127	295	2144	0	0.902	+	AAGAAAACAGCGGUAUUCUGACGG	103	0.21	24	N11	-1	5	8	3	4	8	25	242
Cluster_14793	chrA05:8982308-8982371	64	4586	240	4572	0.997	+	CUGGAUGGUCUUGACUUAACUUA	2668	0.021	23	N15	-1	34	5	71	69	104	4094	209
Cluster_14800	chrA05:9034925-9035084	160	306	2155	300	0.958	+	AUGACUAGUCUAGAUUAUUUCUGU	170	0.111	24	N11	-1	4	0	2	12	1	15	272
Cluster_14812	chrA05:9141801-9141821	21	227	1827	210	0.044	-	AACUGGACAUUAUAGAUGCA	210	0.04	20	N11	-1	10	0	217	0	0	0	0
Cluster_14866	chrA05:9505097-9505394	298	348	2265	23	0.057	-	AUAUAGACUCUGUAAACCAAACUG	148	0.23	24	N11	-1	2	5	4	15	6	31	285
Cluster_14872	chrA05:9546208-9546349	142	167	1547	2	0.982	+	GUGACUUUGAACUUUGAGUGCUA	104	0.162	23	N11	-1	1	1	1	2	6	140	16
Cluster_14906	chrA05:9856181-9856372	192	308	2157	10	0.968	+	AACUGUGGAAACAAUACUGUUCAC	235	0.143	24	N11	-1	3	3	1	2	1	22	276
Cluster_14923	chrA05:9950655-9950833	179	120	1184	2	0.025	-	AUCUAAUCACAAAGAACUUUGAGU	105	0.117	24	N13	-1	2	0	1	3	1	0	113
Cluster_14946	chrA05:10201816-10202270	455	431	94	17	0.807	+	AUAGGACGGCUCAGAUGAUGCAGU	104	0.302	24	N5	-1	32	9	9	10	10	55	306
Cluster_14981	chrA05:10504729-10504825	97	480	263	387	0.873	+	UGGAAUAGUGAAAUGAUAAGUGAC	241	0.169	24	N11	-1	1	1	3	9	11	64	391
Cluster_14986	chrA05:10523639-10523801	163	506	289	3	0.935	+	UCUGACUGAUCCAUCUGACUGAUC	231	0.192	24	N11	-1	12	7	6	11	15	55	400
Cluster_15019	chrA05:10760275-10760663	389	2456	2028	8	0.831	+	AUUGUAAACUCUCGAUAACCG	1574	0.075	21	N5	-1	23	1	46	1903	309	14	160
Cluster_15066	chrA05:11164174-11164312	139	154	1218	4	0.058	-	AUACGAUCUCUUUGUGGAAUAACU	102	0.188	24	N13	-1	1	7	5	1	2	15	123
Cluster_15127	chrA05:11546139-11546159	21	236	1836	0	0.996	+	CUACUCGGCGCUGAGCUCAU	188	0.021	20	N11	-1	47	0	189	0	0	0	0
Cluster_15128	chrA05:11557603-11557784	182	4439	229	0	0.009	-	UGAAGCUGCCAGCAUGAUCUA	3715	0.011	21	N12	-1	328	0	314	3756	38	2	1
Cluster_15135	chrA05:11635511-11635586	76	624	483	1	0.014	-	AUCAAGGAAAGAUCUAAGAAUAUU	477	0.032	24	N11	-1	3	0	2	45	7	85	482
Cluster_15140	chrA05:11649723-11649918	196	181	1561	1	0.061	-	AUACGAUCUCUUUGUGGAAUAACU	118	0.227	24	N11	-1	3	5	4	3	4	19	143
Cluster_15159	chrA05:11756975-11757067	93	810	800	138	0.998	+	UUAACAUGUAUGAUGAAGACGU	554	0.022	22	N11	-1	3	0	31	90	573	113	0
Cluster_15183	chrA05:11952180-11952359	180	411	74	57	0.071	-	AUAUAGACUCUGCAAACCAAACUG	187	0.226	24	N11	-1	7	22	7	13	8	27	327
Cluster_15185	chrA05:11955439-11955718	280	953	958	31	0.708	.	AAGACGUGGAUCUUCAUAGGACGG	127	0.186	24	N6	11.2	22	17	31	21	39	357	466
Cluster_15284	chrA05:12785994-12786200	207	282	2131	0	0.181	-	UUUUUCAGAUCUGUGUCGCGACA	154	0.174	23	N11	-1	12	6	2	11	11	175	65
Cluster_15314	chrA05:13157950-13158242	293	299	2148	236	0.104	-	GAUGUCGUGACUCGUGAAAGAGGG	143	0.217	24	N11	-1	3	0	8	11	3	25	249
Cluster_15335	chrA05:13278120-13278274	155	961	970	36	0.491	.	AUAAAUCCCAAGCAUCAUCCA	432	0.036	21	N6	12.8	11	2	58	866	17	3	4
Cluster_15435	chrA05:14233489-14233528	40	224	1824	0	1	+	GAACUUGAUCUUUAUACUGAACCA	122	0.089	24	N11	-1	2	0	1	1	4	19	197
Cluster_15439	chrA05:14290070-14290575	506	645	533	29	0.85	+	AUAGGACGACUCAAGUGAUGCAGU	173	0.248	24	N5	-1	13	3	14	19	12	56	528
Cluster_15460	chrA05:14433808-14433972	165	153	1217	0	0.954	+	AUACGAUCUCUUUGUGGAAUAACU	112	0.15	24	N11	-1	1	1	0	1	1	17	132
Cluster_15491	chrA05:14752250-14752423	174	560	391	556	0.982	+	ACCCACAAGGGAUGAUAUUGGAUG	283	0.086	24	N13	-1	73	6	43	20	41	64	313
Cluster_15651	chrA05:15859454-15859687	234	241	1965	223	0.021	-	UGGCGGCGGUUGCGUCCUGG	142	0.037	20	N13	-1	18	0	144	73	6	0	0
Cluster_15689	chrA05:16150402-16150718	317	1010	1021	535	0.255	.	AUCUUCAUAGGACUGCUCAGAUGA	180	0.239	24	N5	9.3	38	19	36	35	19	128	735
Cluster_15708	chrA05:16278306-16278432	127	1047	1053	2	0.803	+	GACGUGACUACUGAAAUUGAUGAC	363	0.135	24	N11	-1	6	12	10	25	19	123	852
Cluster_15710	chrA05:16303407-16303754	348	194	1574	5	0.036	-	AACGACGUGUAUAGAUCUGUUAGG	142	0.149	24	N5	-1	4	0	2	5	7	15	161
Cluster_15749	chrA05:16516188-16516423	236	596	427	560	0.923	+	AUGGAUGUGUGUUGGUCUUUGGCC	437	0.129	24	N11	-1	22	4	6	24	13	37	490
Cluster_15765	chrA05:16591744-16591850	107	205	1805	203	0.937	+	UAUGGAUCGUCCGGAGGUAAG	179	0.049	21	N11	-1	19	0	2	183	1	0	0
Cluster_15796	chrA05:16827451-16827472	22	1295	1320	1090	0.017	-	AGAAAGAUGUUGCUAUGGACA	1067	0.013	21	N13	-1	84	0	141	1070	0	0	0
Cluster_15800	chrA05:16850513-16850613	101	505	288	0	0.99	+	AUGAUACGCUGCGGAUCUGACGUG	195	0.089	24	N11	-1	14	17	2	14	15	30	413
Cluster_15814	chrA05:16977027-16977061	35	119	786	119	0.975	+	AUCCAAGUCUGGAAUUCGAAUUCC	103	0.042	24	N11	-1	0	0	0	0	0	14	105
Cluster_15825	chrA05:17040374-17040413	40	259	1983	0	0	-	AAGUGUCGGAGAAACAUCUC	225	0.019	20	N15	-1	26	0	228	5	0	0	0
Cluster_15846	chrA05:17199243-17199410	168	488	271	0	0.904	+	GAUGACUUGACACUUUGAUUGGCC	281	0.119	24	N11	-1	14	1	8	18	20	56	371
Cluster_15883	chrA05:17450413-17450518	106	1040	1047	83	0.032	-	AUGUUGUGGUUUUCUUGAUAGC	286	0.06	22	N11	-1	9	0	29	276	633	7	86
Cluster_15891	chrA05:17499271-17499293	23	773	715	0	0	-	UGCAUGAUCGACUGUACAGCCUC	773	0.001	23	N11	-1	0	0	0	0	0	773	0
Cluster_15893	chrA05:17501428-17501453	26	733	666	1	0.001	-	UGCAUGAUCGACUGUACAGCCUC	732	0.003	23	N11	-1	1	0	0	0	0	732	0
Cluster_15948	chrA05:17808343-17808412	70	449	190	445	1	+	AGCCUGGCUCUGAUACCAUGAAGU	353	0.051	24	N15	-1	1	1	27	49	6	5	360
Cluster_15959	chrA05:17904702-17904788	87	205	1805	177	0.907	+	AUAAAAGGGACUAAAUUCAAAGUU	152	0.156	24	N11	-1	8	0	7	10	2	12	166
Cluster_16044	chrA05:18394747-18394912	166	269	1993	265	0.026	-	ACCACGUGUCGCUCUGUGAAUGGC	245	0.048	24	N11	-1	1	1	1	1	1	15	249
Cluster_16134	chrA05:18913810-18913956	147	808	798	0	0.413	.	AAUAAAACUUAGACUCCAUCAAUG	172	0.182	24	N6	5.8	14	28	9	24	44	126	563
Cluster_16155	chrA05:19034715-19034924	210	174	1554	23	0.885	+	AGAGAUUUGUAUGACUGGUUCUGC	115	0.207	24	N15	-1	3	2	3	5	4	14	143
Cluster_16205	chrA05:19521152-19521318	167	381	2341	1	0.688	.	AUGUGGCUGCUCAGAUACCAGAGU	129	0.354	24	N6	5	14	4	16	31	17	56	243
Cluster_16214	chrA05:19645815-19646685	871	634	493	0	0.514	.	AAGAAAACAGCGGUAUUCUGACGG	106	0.262	24	N5	31.2	15	10	8	25	11	62	503
Cluster_16243	chrA05:19847467-19847746	280	1282	1309	0	0.492	.	AGGAUGUGGGUUUAACAAAGACGU	189	0.243	24	N6	10.4	16	7	6	332	156	65	700
Cluster_16296	chrA05:20145961-20146502	542	327	2244	0	0.878	+	AAGAAAACAGCGGUAUUCUGACGG	102	0.263	24	N5	-1	10	9	4	11	3	36	254
Cluster_16356	chrA05:20597870-20597950	81	700	617	0	0.009	-	GUGGGCUUAUGCUUUGUAAUAUA	221	0.097	24	N11	-1	5	7	2	7	6	328	345
Cluster_16372	chrA05:20764437-20764621	185	481	264	479	0.499	.	AUUGUGAUCUACUGUACACGUUGU	122	0.114	24	N6	13	5	1	3	9	4	22	437
Cluster_16399	chrA05:21007263-21007285	23	904	908	653	0.159	-	UACGGUUUGCUGAGGCUGCAG	153	0.032	21	N12	-1	172	0	254	344	134	0	0
Cluster_16440	chrA05:21625807-21625874	68	279	2128	0	0.004	-	UGGUCUUAGAAUCAACUGACA	248	0.025	21	N11	-1	25	0	6	248	0	0	0
Cluster_16452	chrA05:21867118-21867242	125	246	1970	0	0.053	-	AACAAAACCGACGGAUCUGGAUCC	204	0.081	24	N11	-1	1	1	1	3	5	8	227
Cluster_16498	chrA05:22498124-22498144	21	246	1970	205	0.715	.	UCAUGUACAAGACCGCCCUU	169	0.033	20	N6	-1	33	0	207	6	0	0	0
Cluster_16517	chrA05:22619090-22619111	22	397	2357	272	1	+	UAUUUGCUUAUGACUGGUUUGA	261	0.023	22	N11	-1	0	0	3	9	385	0	0
Cluster_16569	chrA05:23054223-23054532	310	370	2330	324	0.811	+	CUCUACUGUAUGCCUCUAUAAUAG	200	0.197	24	N5	-1	2	1	6	23	18	40	280
Cluster_16621	chrA06:424865-425038	174	251	1975	0	0.163	-	AACACGUGACUAGUCUGGACCACU	111	0.307	24	N11	-1	8	5	9	7	11	23	188
Cluster_16634	chrA06:501693-501824	132	357	2274	1	0	-	GCAAGUUGACUUUGGCUCUGU	295	0.042	21	Y	-1	0	0	14	319	24	0	0
Cluster_16635	chrA06:504915-505021	107	335	2252	0	0	-	GCAAGUUGACUUUGGCUCUGU	279	0.042	21	Y	-1	0	0	15	304	16	0	0
Cluster_16636	chrA06:507208-507304	97	327	2244	0	0	-	GCAAGUUGACUUUGGCUCUGU	258	0.031	21	Y	-1	0	0	26	278	23	0	0
Cluster_16787	chrA06:1688165-1689082	918	751	684	570	0.336	.	AGGAUGUGCUCUGUAAAAUGUUGA	185	0.212	24	N5	3.9	25	5	30	58	47	226	360
Cluster_16788	chrA06:1694049-1694253	205	225	1825	215	0.084	-	AUAGUUUGUGCUGAGUCUUUAAAA	150	0.151	24	N12	-1	1	4	4	6	8	35	167
Cluster_16808	chrA06:1854396-1854587	192	180	1560	0	0.039	-	AACGACGUGUAUAGAUCUGUUAGG	136	0.139	24	N11	-1	4	0	1	5	7	13	150
Cluster_16809	chrA06:1855968-1856066	99	185	1565	0	0.059	-	AACGACGUGUAUAGAUCUGUUAGG	143	0.114	24	N11	-1	2	0	1	6	7	15	154
Cluster_16832	chrA06:2072397-2072606	210	173	1553	114	0.954	+	AACCGUGAACUAGAUCUCGAUCCG	104	0.208	24	N11	-1	4	0	3	2	0	8	156
Cluster_16852	chrA06:2208757-2208938	182	347	2264	16	0.85	+	AACACGUGACUAGUCUGGACCACU	122	0.265	24	N11	-1	15	5	6	8	9	43	261
Cluster_16857	chrA06:2264199-2264314	116	117	784	7	0.009	-	AGAGAUUUUUGUUACUGUUAACG	101	0.077	23	N11	-1	3	7	3	1	0	101	2
Cluster_16879	chrA06:2426046-2426069	24	355	2272	267	0.124	-	UGGUCUUAGAAUCAACUGACU	114	0.079	21	N11	-1	71	0	29	153	93	9	0
Cluster_16900	chrA06:2554826-2554905	80	314	2163	1	0.997	+	GGUGGCUGUAGUUUAGUGGUGAGA	143	0.089	24	N11	-1	7	4	6	5	65	77	150
Cluster_16954	chrA06:3001948-3002093	146	262	1986	249	0	-	AUAGCCGGCCUUGAGAUUUUGGAG	213	0.08	24	N13	-1	2	6	0	0	1	27	226
Cluster_16986	chrA06:3246112-3246266	155	1553	1524	1445	0.859	+	AACUGCAGAUCUCUCUACUUCGAG	945	0.1	24	N11	-1	10	31	7	15	20	150	1320
Cluster_16990	chrA06:3303414-3303717	304	1087	1089	707	0.846	+	UUUUCUUAGGUGGAUGCUGACGUG	306	0.106	24	N5	-1	33	29	20	67	19	87	832
Cluster_16998	chrA06:3410474-3410580	107	150	1214	0	0.953	+	AUACGAUCUCUUUGUGGAAUAACU	106	0.14	24	N11	-1	1	0	4	1	1	16	127
Cluster_17005	chrA06:3451867-3451888	22	142	1206	0	0.007	-	AGUAUAAAGAACUUUUCGAGU	139	0.021	21	N11	-1	0	0	0	142	0	0	0
Cluster_17013	chrA06:3501938-3501964	27	3177	2234	3043	0.418	.	UCUAUGCUUUAAGAUCCGUUGG	1217	0.015	22	N6	-1	89	0	95	1205	1368	418	2
Cluster_17032	chrA06:3629900-3629990	91	2112	1878	1	0.004	-	UCGUGUGGAAUCCAUUGAAC	1650	0.009	20	N11	-1	355	0	1657	98	0	1	1
Cluster_17075	chrA06:3898723-3898745	23	432	95	0	0	-	UUGAGCCGUGCCAAUAUCACG	395	0.032	21	N15	-1	0	0	10	405	17	0	0
Cluster_17200	chrA06:4768395-4768685	291	246	1970	245	0.935	+	AAGAUUGUGCAGUCUGAAGUUACC	187	0.134	24	N11	-1	2	0	1	5	4	15	219
Cluster_17214	chrA06:4864091-4864344	254	331	2248	0	0.991	+	AUAUAGACUCUGUAAACCAAACUG	175	0.085	24	N11	-1	2	13	8	6	8	24	270
Cluster_17266	chrA06:5175030-5175115	86	265	1989	122	0.985	+	AAGAUCUAGUAACUCAUAUAUAAU	107	0.158	24	N11	-1	5	3	4	11	18	94	130
Cluster_17391	chrA06:6082042-6082614	573	1779	1680	1	0.655	.	AUAUGAGUCUGUAAAUUUUCUUGC	1050	0.057	24	N5	32.2	7	19	22	22	27	84	1598
Cluster_17415	chrA06:6266536-6267198	663	429	92	0	0.161	-	AAACGGGCUUAAUAUGGACAAACC	176	0.303	24	N5	-1	5	11	8	36	11	50	308
Cluster_17459	chrA06:6656176-6656319	144	729	662	0	0.989	+	GUGGGCUUAUGCUUUGUAAUAUA	227	0.111	24	N11	-1	1	11	0	11	8	331	367
Cluster_17541	chrA06:7127857-7128077	221	2195	1905	582	0.036	-	UAGGAAUGAUCUUCGGCAAC	1259	0.028	20	N11	-1	341	4	1390	320	139	0	1
Cluster_17610	chrA06:7498653-7498934	282	164	1544	1	0.945	+	AUAGAUCUGUGUGAAACCCUAAGC	141	0.098	24	N11	-1	1	1	0	2	4	7	149
Cluster_17627	chrA06:7637412-7637451	40	153	1217	0	0	-	CAUGUGACUUGUGCUUUAGUAUA	109	0.098	23	N12	-1	0	0	3	2	2	130	16
Cluster_17655	chrA06:7764243-7764264	22	335	2252	0	1	+	UUGGCAUUCUGUCCACCUCC	166	0.033	20	N15	-1	1	0	170	163	1	0	0
Cluster_17715	chrA06:8063893-8064132	240	1053	1058	12	0.129	-	UUAGGUUCUCUAAGUUUCUCUG	828	0.022	22	N11	-1	6	0	82	116	838	8	3
Cluster_17737	chrA06:8154143-8154433	291	1372	1402	698	0.832	+	UUAAAGCAUAGAUCCCUAUCCG	339	0.092	24	N11	-1	14	6	230	75	362	234	451
Cluster_17781	chrA06:8385607-8385730	124	245	1969	0	0.037	-	AACAAAACCGACGGAUCUGGAUCC	202	0.069	24	N11	-1	1	1	0	4	4	6	229
Cluster_17786	chrA06:8432240-8432413	174	178	1558	25	0.118	-	AAUCUGUGUGUCCAAAUCUAAAAC	141	0.056	24	N11	-1	6	1	0	2	0	13	156
Cluster_17810	chrA06:8592017-8592146	130	570	401	540	0.04	-	AUGACGGUAGAAGCUGUGGACAGC	342	0.095	24	N11	-1	12	6	5	10	5	23	509
Cluster_17816	chrA06:8624257-8624293	37	131	1195	0	0.092	-	AUAUGAGUCUGUAAAUGUUCUUGC	111	0.107	24	N11	-1	1	0	0	5	0	4	121
Cluster_17892	chrA06:9009597-9009689	93	574	405	93	0.998	+	UCCACCCAUACCAUACAGACCC	408	0.063	22	Y	-1	16	21	8	89	431	5	4
Cluster_17894	chrA06:9024134-9024396	263	718	651	366	0.138	-	UUUGGAAACAUGGAUUGCAGUCA	335	0.124	23	N11	-1	12	3	4	12	20	453	214
Cluster_17912	chrA06:9209456-9209706	251	192	1572	2	0.052	-	UAAGAGAUUUAUAGGACAAGU	110	0.146	21	N11	-1	5	0	51	111	1	15	9
Cluster_17914	chrA06:9213266-9213656	391	523	337	506	0.977	+	CUUUGUUUUGUAUAGACUGUGCA	241	0.147	23	N5	-1	27	1	6	77	39	332	41
Cluster_17958	chrA06:9395682-9395954	273	830	819	797	0.936	+	AAGGACUGACAUAAAUCAAAUAUC	736	0.037	24	N13	-1	2	5	1	9	1	55	757
Cluster_17960	chrA06:9409212-9409544	333	580	411	265	0.481	.	AGACCGGAAUAGAACAAUCAUUGU	104	0.241	24	N5	3	18	9	13	19	20	93	408
Cluster_17965	chrA06:9426913-9427118	206	321	2238	288	0.137	-	AUCUUUGGAUUUCAGACGUACCGA	125	0.118	24	N11	-1	5	1	3	5	6	35	266
Cluster_18019	chrA06:9683801-9684070	270	252	1976	191	0.123	-	AUUGAGGUGCUCUGUUAUAUGUAC	149	0.21	24	N11	-1	4	4	5	3	4	32	200
Cluster_18047	chrA06:9861711-9862326	616	699	616	609	0.933	+	AUAGAUCUGAAUAACUUGUGUUGC	553	0.103	24	N5	-1	11	3	8	12	11	47	607
Cluster_18075	chrA06:9974376-9974469	94	264	1988	256	0.72	.	AUCUGUUAGAUUAUAUUCAUAAAC	181	0.049	24	N6	1.2	4	1	0	0	0	8	251
Cluster_18077	chrA06:9976091-9976163	73	2952	2197	1191	0	-	AACAUCUAAGGGACUGAGUUC	611	0.021	21	N11	-1	431	3	373	828	734	582	1
Cluster_18092	chrA06:10055221-10055385	165	155	1219	0	0.948	+	AUACGAUCUCUUUGUGGAAUAACU	102	0.213	24	N11	-1	1	3	5	0	1	18	127
Cluster_18115	chrA06:10160763-10161186	424	480	263	12	0.775	.	AUACAGACUCUGUGAACCAAACUG	253	0.223	24	N5	11.7	8	8	11	18	11	64	360
Cluster_18130	chrA06:10245015-10245130	116	231	1831	46	0.286	.	AUGACUGUGGAAACCGAAAUUCGC	153	0.121	24	N6	2.1	2	1	3	6	5	8	206
Cluster_18142	chrA06:10275406-10275577	172	610	469	0	0.003	-	AGGUACUAAUUCAUGAUCUGGC	201	0.105	22	N11	-1	9	0	7	6	528	57	3
Cluster_18148	chrA06:10310541-10310685	145	1448	1456	0	0.72	.	AUAUAGACUCUGUGAACCAAACUG	581	0.09	24	N6	9.4	10	27	26	41	24	180	1140
Cluster_18159	chrA06:10448902-10449123	222	177	1557	10	0.181	-	UGGUCUUCCAGAAACUCAUGUGGC	108	0.243	24	N11	-1	5	3	1	5	5	32	126
Cluster_18196	chrA06:10659935-10660105	171	469	210	0	0.154	-	AACACGUGACUAGUCUGGACCACU	166	0.245	24	N11	-1	16	7	8	12	30	70	326
Cluster_18254	chrA06:11080312-11080662	351	622	481	0	0.061	-	AUGCCAGAACUUUGGGACAGACUG	301	0.175	24	N5	-1	5	2	6	35	11	41	522
Cluster_18289	chrA06:11243703-11243985	283	517	300	26	0.157	-	GAAAGAACUCCAGAGUUAAACGUG	156	0.261	24	N11	-1	5	8	3	13	12	108	368
Cluster_18314	chrA06:11348954-11349243	290	953	958	0	0.314	.	AAACGGCUGUUCUAUUACUCAAGC	522	0.175	24	N6	19.9	121	14	14	14	4	58	728
Cluster_18342	chrA06:11554073-11554306	234	392	2352	0	0.724	.	UCAAGAGGCUGUACAGUCGAA	264	0.094	21	N6	19.4	53	0	46	284	7	1	1
Cluster_18359	chrA06:11745493-11749195	3703	2450	2027	0	0.607	.	AAAUAUGAAUGAAAGAUCCCACUG	290	0.576	24	N5	30.7	102	208	78	394	224	360	1084
Cluster_18479	chrA06:12990232-12990711	480	442	183	300	0.844	+	AGACUGCUAGAUUUUUUUCAUAGG	106	0.258	24	N5	-1	39	6	6	10	31	49	301
Cluster_18574	chrA06:13980446-13980770	325	1011	1022	653	0.167	-	CAUGCUGAAGAUCUCUUGUAAGA	212	0.145	24	N5	-1	10	21	14	64	31	416	455
Cluster_18576	chrA06:13983022-13983125	104	459	200	0	0.765	.	AUCUUGUAGAGAACCAUAGUUGCA	293	0.1	24	N6	11.1	17	3	13	15	18	70	323
Cluster_18577	chrA06:13986390-13986432	43	476	217	0	0.735	.	AUCUUGUAGAGAACCAUAGUUGCA	293	0.128	24	N6	-1	29	1	18	13	19	73	323
Cluster_18589	chrA06:14083439-14083687	249	759	701	15	0.997	+	AACAUCUAAGGGACUGAGUUC	255	0.051	21	N11	-1	90	0	108	262	71	219	9
Cluster_18613	chrA06:14275355-14275760	406	382	2342	2	0.906	+	AAACGGGCUUAAUAUGGACAAACC	177	0.264	24	N5	-1	3	13	5	10	5	50	296
Cluster_18748	chrA06:15221552-15221848	297	541	355	30	0.168	-	AUAUUGACUCUGUGAACCAAACUG	264	0.172	24	N11	-1	13	11	3	18	11	76	409
Cluster_18772	chrA06:15358392-15358503	112	574	405	12	0.925	+	UCAUGAUUCGUAUGUACUGA	480	0.012	20	N11	-1	82	0	480	12	0	0	0
Cluster_18797	chrA06:15542900-15542956	57	181	1561	3	1	+	UUGAUCUGCGUGGUGAGGUUG	125	0.028	21	N15	-1	0	0	53	125	3	0	0
Cluster_18811	chrA06:15631001-15631262	262	608	467	109	0.806	+	AAGCGUGCUUGAACUGAAAUAGUG	191	0.169	24	N11	-1	6	5	2	16	25	114	440
Cluster_18834	chrA06:15757460-15757613	154	386	2346	0	0.142	-	GUGACUUUGAACUUUGAGUGCUA	119	0.321	23	N11	-1	7	7	11	5	7	199	150
Cluster_18873	chrA06:16006402-16006494	93	2815	2176	0	1	+	UCGGACCAGGCUUCAUCCCCC	2495	0.013	21	Y	-1	7	3	56	2701	43	1	4
Cluster_18906	chrA06:16268789-16269383	595	573	404	495	0.098	-	AUAGAUCUGAAUAACUUGUGCUGC	448	0.112	24	N5	-1	10	0	10	27	3	29	494
Cluster_18910	chrA06:16273020-16273365	346	273	1997	4	0.121	-	UGACUGCAGUAUCUGAUUGGUUGC	156	0.176	24	N5	-1	6	0	2	4	3	24	234
Cluster_18914	chrA06:16296739-16296763	25	2128	1883	1309	0.832	+	UGGUCUCAUUUUUAACUCUGA	464	0.033	21	N11	-1	331	0	454	1130	211	2	0
Cluster_18928	chrA06:16428151-16428229	79	312	2161	2	0.003	-	GGUGGCUGUAGUUUAGUGGUGAGA	141	0.106	24	N11	-1	10	2	6	3	52	95	144
Cluster_18929	chrA06:16436593-16436955	363	386	2346	0	0.588	.	AACAUGAGUCUGUAAAUUCUUUGC	105	0.293	24	N5	7.7	17	11	4	10	5	47	292
Cluster_18934	chrA06:16441138-16441369	232	625	484	6	0.915	+	AUGAUGUGAUAGAGCUUAACGUGU	157	0.146	24	N11	-1	8	4	6	8	21	169	409
Cluster_18936	chrA06:16445267-16445801	535	759	701	13	0.906	+	AACGUGUGUUUGAGAGCUUUUAGU	165	0.17	24	N5	-1	8	8	6	14	16	199	508
Cluster_18956	chrA06:16512506-16512909	404	1797	1690	500	0.932	+	GAUGACGUGGCUUAAUGAAGAGAG	991	0.074	24	N5	-1	18	97	15	12	108	196	1351
Cluster_18991	chrA06:16717996-16718265	270	288	2137	89	0.038	-	AAGCGUGCUUGAACUGAAAUAGUG	134	0.174	24	N11	-1	7	1	3	5	1	63	208
Cluster_18995	chrA06:16763253-16763362	110	292	2141	22	0.815	+	GUGGACCGAUCAUCUGUUACAGUC	118	0.175	24	N11	-1	21	2	3	8	10	54	194
Cluster_19031	chrA06:17049359-17049664	306	489	272	31	0.035	-	AUACAGACUCUGUGAACCAAACUG	256	0.162	24	N5	-1	9	6	13	26	11	70	354
Cluster_19103	chrA06:17431706-17431747	42	2823	2181	18	0.003	-	AAGGAAGCUAUAAGUAAUGA	2783	0.005	20	N11	-1	8	0	2795	12	0	7	1
Cluster_19128	chrA06:17582317-17582626	310	265	1989	62	0.702	.	AUAUGAGUCUGUAAAUGUUCUUGC	141	0.226	24	N5	7.1	1	3	2	5	5	29	220
Cluster_19131	chrA06:17589424-17589554	131	1160	1155	1039	0.96	+	UCGAAGAGUUGGAUCUUAGUA	1037	0.014	21	N11	-1	61	0	45	1052	2	0	0
Cluster_19137	chrA06:17658036-17658194	159	417	80	3	0.904	+	AAGAAAACAGCGGUAUUCUGACGG	125	0.216	24	N12	-1	16	9	3	12	9	95	273
Cluster_19180	chrA06:17948214-17948445	232	711	628	10	0.015	-	UAACGAUGCGGGUUCGAUUCCC	165	0.086	22	N11	-1	121	0	60	228	282	14	6
Cluster_19197	chrA06:18087814-18087837	24	393	2353	0	0.707	.	UCAAGAGGCUGUACAGUCGAA	264	0.081	21	N6	-1	40	0	49	286	17	0	1
Cluster_19221	chrA06:18223598-18223650	53	260	1984	0	0.019	-	AUAUAGACUCUGUAAACCAAACUG	127	0.146	24	N11	-1	5	8	4	4	1	18	220
Cluster_19230	chrA06:18279683-18279940	258	289	2138	0	0.682	.	AACAAAGAUCUUACGACAUU	100	0.221	20	N6	-1	35	3	127	26	2	35	61
Cluster_19245	chrA06:18353184-18353275	92	141	1205	6	0.972	+	UGAUGGACGGAAAGUAUCACU	130	0.071	21	N11	-1	1	2	1	134	1	2	0
Cluster_19250	chrA06:18370151-18370506	356	357	2274	0	0.91	+	AAGAAAACAGCGGUAUUCUGACGG	102	0.249	24	N5	-1	12	7	8	9	7	39	275
Cluster_19257	chrA06:18398444-18398471	28	357	2274	0	0.123	-	UGAAGAGAAGGGUUUGAAGACG	172	0.048	22	N11	-1	5	0	35	6	188	121	2
Cluster_19297	chrA06:18610454-18610694	241	290	2139	0	0.259	.	AAAACGUGUGAACCUCCCUCUUGA	110	0.238	24	N6	2.7	11	2	4	25	6	40	202
Cluster_19387	chrA06:19046414-19046450	37	192	1572	1	0.005	-	AAAAGUUGUGACUUCUGUUUUAAU	100	0.234	24	N11	-1	2	7	2	3	7	13	158
Cluster_19409	chrA06:19195588-19195664	77	198	1578	192	0.121	-	AAACCAUUUGUGGAUCGCUACGUG	103	0.172	24	N11	-1	13	1	3	16	1	15	149
Cluster_19420	chrA06:19284616-19284871	256	391	2351	0	0.115	-	AAACGGGCUUAAUAUGGACAAACC	178	0.312	24	N11	-1	8	12	7	27	15	45	277
Cluster_19444	chrA06:19428663-19429803	1141	654	541	163	0.774	.	CGACUCAACAGACUAUCGAA	423	0.168	20	N5	-1	9	1	479	102	46	7	10
Cluster_19451	chrA06:19456754-19456794	41	264	1988	0	0.992	+	GGAUUUCAUUGAUCAGUAGGAUGA	131	0.03	24	N11	-1	0	0	1	1	0	105	157
Cluster_19458	chrA06:19575457-19575477	21	256	1980	0	0.988	+	GAUAACACUGUGAACUUGAU	208	0.023	20	N11	-1	46	0	210	0	0	0	0
Cluster_19460	chrA06:19586384-19586585	202	178	1558	0	0.045	-	AUACGAUCUCUUUGUGGAAUAACU	118	0.18	24	N11	-1	3	0	6	0	2	21	146
Cluster_19465	chrA06:19618624-19618707	84	1153	1145	0	0.002	-	CACGUGUUCUACUACUCCAAC	842	0.029	21	Y	-1	17	0	50	1075	9	1	1
Cluster_19492	chrA06:19844077-19844161	85	379	2339	306	0.016	-	ACCGAUUUUUAGAACCUUGAGAAG	127	0.15	24	N11	-1	5	4	3	14	21	38	294
Cluster_19500	chrA06:19945174-19945479	306	1835	1709	0	0.365	.	AUAUGAGUCUGUAAAUUUUCUUGC	1044	0.058	24	N5	28.3	2	28	18	13	36	93	1645
Cluster_19502	chrA06:19949966-19950264	299	577	408	37	0.3	.	AACACGUGACUAGUCUGGACCACU	182	0.296	24	N6	24.1	24	10	22	27	17	63	414
Cluster_19523	chrA06:20098524-20098614	91	380	2340	9	0.005	-	GGUGGCUGUAGUUUAGUGGUGAGA	139	0.095	24	N11	-1	49	3	35	2	55	95	141
Cluster_19537	chrA06:20162030-20162355	326	342	2259	206	0.944	+	ACCGACUGUUGGAUAAUUCCAAGC	180	0.17	24	N5	-1	6	0	13	9	18	65	231
Cluster_19626	chrA06:20698039-20698372	334	547	361	56	0.675	.	ACCAUGCUGAAGAUCUCUUGUAAG	147	0.247	24	N5	8.1	14	8	9	20	19	110	367
Cluster_19637	chrA06:20777720-20777826	107	333	2250	0	0.165	-	AAGAAAACAUCGGUAUUCUGACGG	149	0.153	24	N11	-1	5	9	3	4	2	50	260
Cluster_19660	chrA06:20959539-20960006	468	388	2348	5	0.83	+	AAGAAAACAGCGGUAUUCUGACGG	112	0.284	24	N5	-1	6	8	8	12	9	36	309
Cluster_19689	chrA06:21104878-21104907	30	1222	1246	0	1	+	GGGGAUGUAGCUCAGAUGGU	1173	0.023	20	N11	-1	16	0	1188	10	5	0	3
Cluster_19690	chrA06:21105507-21105589	83	1320	1354	0	0.001	-	GGGGAUGUAGCUCAGAUGGU	1244	0.026	20	N15	-1	31	0	1260	13	7	1	8
Cluster_19706	chrA06:21218216-21218358	143	176	1556	137	0.994	+	AAAUGACGUGAACAGCUUUAGAGU	109	0.148	24	N11	-1	5	0	0	7	3	39	122
Cluster_19709	chrA06:21272267-21272443	177	124	1188	1	0.984	+	UCACCGAAGCUGCGGAUAUG	105	0.081	20	N11	-1	11	1	109	2	1	0	0
Cluster_19765	chrA06:21556836-21556887	52	538	352	287	0.011	-	UUGGAUCUAGAAUCACAAUCAAU	287	0.009	23	N11	-1	0	0	0	2	248	288	0
Cluster_19767	chrA06:21573346-21573436	91	668	555	666	0.982	+	AACUGGCGAUAUCUGAAAACACAC	331	0.084	24	N11	-1	13	37	15	25	38	47	493
Cluster_19795	chrA06:21800615-21801787	1173	1499	1486	1021	0.268	.	UUUGAAGAUCUGGCUGUUCAAAUC	261	0.312	24	N5	29.2	35	28	17	92	67	247	1013
Cluster_19830	chrA06:22130481-22130621	141	172	1552	160	0.174	-	AAGACGUUCCGUGGAUUCCCAAGG	100	0.215	24	N11	-1	3	0	2	8	8	12	139
Cluster_19836	chrA06:22164786-22164990	205	457	198	10	0.059	-	AUCAAGGAAAGAUCUAAGGAUAUU	214	0.153	24	N11	-1	15	1	2	19	8	89	323
Cluster_19848	chrA06:22198771-22198948	178	811	801	123	0.946	+	AGAGAUUUGUACGACUGGUUCUGC	208	0.196	24	N11	-1	18	31	7	29	39	155	532
Cluster_19852	chrA06:22206533-22206806	274	434	97	1	0.949	+	AACGUGCAUAGCUGUAAAACGACU	212	0.104	24	N15	-1	6	0	37	41	12	93	245
Cluster_19900	chrA06:22465359-22465496	138	1222	1246	2	0.997	+	GGGGAUGUAGCUCAGAUGGU	1186	0.022	20	N11	-1	8	2	1196	4	6	4	2
Cluster_19901	chrA06:22467614-22467649	36	1175	1165	0	0.999	+	GGGGAUGUAGCUCAGAUGGU	1132	0.029	20	N11	-1	15	2	1140	9	6	2	1
Cluster_19914	chrA06:22546765-22546802	38	1233	1256	0	0.001	-	GGGGAUGUAGCUCAGAUGGU	1174	0.027	20	N11	-1	22	0	1188	10	4	3	6
Cluster_19921	chrA06:22619552-22619909	358	281	2130	0	0.093	-	AAGAAAACAGCGGUAUUCUGACGG	100	0.246	24	N5	-1	3	8	1	8	6	18	237
Cluster_19944	chrA06:22788560-22788725	166	488	271	0	0.137	-	AUACAGACUCUGUGAACCAAACUG	277	0.16	24	N11	-1	14	6	9	19	7	35	398
Cluster_19968	chrA06:22937373-22937639	267	839	837	587	0.201	.	GAGACGUGGAUCUUCAUAGAACGG	183	0.186	24	N6	6.4	26	34	14	32	26	173	534
Cluster_19977	chrA06:22984114-22984174	61	247	1971	246	0.996	+	AACGGUAAACUCUAAAUUUAGAUU	199	0.045	24	N11	-1	12	0	0	3	1	26	205
Cluster_19980	chrA06:22993652-22993856	205	262	1986	255	0.927	+	AGACUCGCAGAUCUUAAUCAAAAC	200	0.16	24	N11	-1	17	0	6	8	6	11	214
Cluster_19985	chrA06:23020842-23021028	187	390	2350	0	0.059	-	AAACGGGCUUAAUAUGGACAAACC	184	0.254	24	N11	-1	17	6	7	19	3	50	288
Cluster_19988	chrA06:23049018-23049040	23	133	1197	6	0.977	+	UCAAUAGAACCAUGUAUGUGU	112	0.06	21	N11	-1	2	0	12	113	0	6	0
Cluster_20009	chrA06:23231761-23231958	198	717	650	612	0.766	.	ACUUACACUUUAAACCCUGAGAUU	178	0.146	24	N6	2.4	14	6	8	25	19	225	420
Cluster_20048	chrA06:23507283-23507309	27	461	202	0	1	+	UGCCUGGCUCCCUGUAUGCCA	175	0.039	21	N15	-1	5	1	96	304	55	0	0
Cluster_20051	chrA06:23590341-23590523	183	264	1988	7	0.269	.	AGAGAUUUGUACGACUGGUUCUGC	108	0.311	24	N6	3.6	8	5	4	7	7	27	206
Cluster_20069	chrA06:23706433-23706510	78	235	1835	60	0.081	-	UGAUGUUUUAACUUGGCAAA	102	0.077	20	N13	-1	25	0	117	80	7	1	5
Cluster_20101	chrA06:23870312-23870784	473	421	84	381	0.045	-	UAAAAAAACUAACAGACGUCU	323	0.107	21	N5	-1	15	0	12	355	10	15	14
Cluster_20105	chrA06:23904839-23904963	125	394	2354	278	0.749	.	ACCGAGCUGGUCCAGACUAGAGAC	171	0.269	24	N6	13.8	3	27	6	18	7	34	299
Cluster_20109	chrA06:23926963-23927111	149	168	1548	0	0.048	-	AUACGAUCUCUUUGUGGAAUAACU	105	0.196	24	N11	-1	1	2	6	3	1	20	135
Cluster_20110	chrA06:23927643-23927750	108	144	1208	0	0.056	-	AUACGAUCUCUUUGUGGAAUAACU	102	0.167	24	N11	-1	0	1	2	1	1	16	123
Cluster_20115	chrA06:23968798-23968898	101	13830	1422	0	0	-	UCGGACCAGGCUUCAUUCCCC	12903	0.006	21	Y	-1	97	21	54	13502	128	17	11
Cluster_20141	chrA06:24220253-24220562	310	386	2346	346	0.111	-	AAUAGCGGAUAAGCUUGCACGUGG	222	0.124	24	N5	-1	10	5	5	7	2	25	332
Cluster_20182	chrA07:252112-252222	111	329	2246	4	0.109	-	AAGAAAACAGCGGUAUUCUGACGG	108	0.207	24	N11	-1	5	8	4	12	2	32	266
Cluster_20183	chrA07:255524-255567	44	249	1973	5	0.161	-	AUAUUCGUUCUUCUUGUUUCCAGA	187	0.112	24	N11	-1	2	1	5	5	7	27	202
Cluster_20228	chrA07:494941-495057	117	2706	2104	0	0.549	.	AUCAUGAGUCUGUAAAUUCUUUGC	962	0.082	24	N6	28.6	47	51	27	53	36	286	2206
Cluster_20247	chrA07:640742-640844	103	384	2344	374	0	-	UGAUUGAUCUCUGUCUUUGUG	207	0.021	21	N11	-1	0	0	8	376	0	0	0
Cluster_20258	chrA07:726653-726805	153	305	2154	0	0.941	+	UUUUAUAACGGCUCUUUUUUG	272	0.049	21	N11	-1	13	0	17	274	0	1	0
Cluster_20267	chrA07:871999-872136	138	821	811	3	0.018	-	UAACCUUGUUGUGGAAUUUUC	796	0.019	21	N11	-1	2	0	0	799	4	7	9
Cluster_20357	chrA07:1674518-1674699	182	371	2331	0	0.062	-	AGAGAUUUGUACGACUGGUUCUGC	125	0.278	24	N13	-1	8	22	6	13	22	68	232
Cluster_20384	chrA07:1862689-1862714	26	662	549	151	0.867	+	UGGUUGGGGAUCGUUGUUAA	477	0.029	20	N11	-1	36	0	620	6	0	0	0
Cluster_20395	chrA07:2071926-2072054	129	171	1551	37	0.123	-	AGAAAUCUGUAAAUACUUCAAAAC	114	0.158	24	N11	-1	0	0	1	2	1	13	154
Cluster_20409	chrA07:2237364-2237450	87	155	1219	1	0.987	+	AUAUUGACUCUGUAAACCAAACUG	100	0.142	24	N11	-1	1	2	4	2	3	15	128
Cluster_20422	chrA07:2335944-2335967	24	1061	1063	783	0.12	-	CUGUAGAUGCUCUUAUUCUAU	662	0.017	21	N13	-1	52	0	191	817	1	0	0
Cluster_20447	chrA07:2572628-2572652	25	136	1200	134	1	+	CUUAAGAUCUUGUUUUUGUAAAAC	132	0.029	24	N11	-1	0	0	0	0	1	1	134
Cluster_20458	chrA07:2657010-2657315	306	372	2332	0	0.578	.	AACAUGAGUCUGUAAAUUUCUUGC	138	0.274	24	N5	2.9	16	6	5	11	5	37	292
Cluster_20466	chrA07:2686601-2686857	257	205	1805	0	0.049	-	AGAGGAACUCUAUAAUAGAUGUG	102	0.215	23	N12	-1	4	6	2	6	5	125	57
Cluster_20479	chrA07:2791542-2791887	346	691	608	0	0.913	+	AUGCCAGAACUUUGGGACAGACUG	323	0.179	24	N5	-1	14	7	1	33	13	45	578
Cluster_20481	chrA07:2806442-2806640	199	227	1827	0	0.097	-	AACACGUGACUAGUCUGGACCACU	112	0.207	24	N11	-1	5	0	4	6	5	23	184
Cluster_20494	chrA07:2878266-2878427	162	171	1551	0	0.105	-	GAGGAGUGUGUUUCUUUUAAGAAG	102	0.257	24	N11	-1	5	0	3	4	4	36	119
Cluster_20646	chrA07:4235568-4235701	134	227	1827	0	0.022	-	GUUGUGUUCUGAGGAUAUUGUUGC	122	0.181	24	N11	-1	11	9	1	5	4	34	163
Cluster_20667	chrA07:4402839-4403289	451	443	184	0	0.131	-	AUGAUGACUCUGUAAACCAAAUCG	104	0.208	24	N5	-1	14	12	3	13	3	60	338
Cluster_20672	chrA07:4439005-4439167	163	1255	1278	0	0.247	.	AUAUAGACUCUGUGAACCAAACUG	504	0.086	24	N6	18.3	7	28	23	43	20	157	977
Cluster_20737	chrA07:4946491-4946692	202	457	198	450	0.05	-	AUAGGAACUACUUAGGAGACAUGU	282	0.074	24	N11	-1	2	14	1	6	4	51	379
Cluster_20785	chrA07:5606768-5606883	116	688	605	0	0.028	-	AUACUGACUCUGUGAACCAAACUG	490	0.128	24	N11	-1	10	17	11	8	15	40	587
Cluster_20842	chrA07:6035887-6036254	368	501	284	0	0.517	.	AAUAUGAAUCUGUGAAUGUCUUGC	198	0.176	24	N5	6	12	16	4	23	9	32	405
Cluster_20854	chrA07:6088463-6088485	23	132	1196	108	0.061	-	AUUCGUAAUGACUCUGUUGCU	100	0.061	21	N11	-1	25	0	1	106	0	0	0
Cluster_20879	chrA07:6361212-6361301	90	215	1815	211	0.991	+	UAACGAGGCAGCUGAAGCAACU	210	0.023	22	N11	-1	2	0	3	0	210	0	0
Cluster_20910	chrA07:6662726-6662753	28	2264	1925	0	1	+	AUCUUGUCGGAGUUUAUGAUC	1870	0.03	21	N12	-1	35	3	62	2084	53	13	14
Cluster_20912	chrA07:6675802-6676189	388	1409	1432	0	0.717	.	AUAUAGACUCUGUGAACCAAACUG	567	0.102	24	N5	16.8	19	31	21	51	21	175	1091
Cluster_20934	chrA07:6901088-6901111	24	291	2140	284	0.993	+	UAGGUGUAUUGGUGAUUCUAUG	244	0.024	22	N11	-1	0	0	0	31	250	10	0
Cluster_20986	chrA07:7238700-7238816	117	203	1803	0	0.773	.	AUAUGAGUCUGUAAAUGUUCUUGC	133	0.192	24	N6	5.1	2	4	1	5	3	12	176
Cluster_21007	chrA07:7441737-7441775	39	1064	1065	0	0.019	-	AAGACACUUGUGGCUGGAGACACA	754	0.065	24	N11	-1	22	3	9	21	16	104	889
Cluster_21096	chrA07:8046945-8047129	185	245	1969	0	0.841	+	AAUAUGAAUCUGUGAAUGUCUUGC	155	0.229	24	N11	-1	13	4	1	18	3	25	181
Cluster_21107	chrA07:8156877-8157396	520	441	182	430	0.966	+	CAACUUCCGGUGAAGAGUCUCUUC	125	0.082	24	N5	-1	4	1	1	10	3	193	229
Cluster_21193	chrA07:8808218-8808411	194	151	1215	0	0.02	-	AUACGAUCUCUUUGUGGAAUAACU	105	0.185	24	N11	-1	2	6	3	1	0	17	122
Cluster_21207	chrA07:8974248-8974272	25	180	1560	163	0.933	+	UGAGUUUGCAAUAGGUCGUG	138	0.061	20	N12	-1	18	0	140	22	0	0	0
Cluster_21224	chrA07:9124955-9124978	24	131	1195	5	0	-	CUGAAGUGUUUGGGGGGACUC	119	0.061	21	N15	-1	1	0	2	120	1	5	2
Cluster_21225	chrA07:9125580-9125951	372	293	2142	107	0.689	.	AAAUUUGAGGUGGUCUGGAUAACC	107	0.205	24	N5	3.6	6	7	12	12	10	23	223
Cluster_21265	chrA07:9440116-9440375	260	396	2356	0	0.114	-	AAGAAAACAUCGGUAUUCUGACGG	160	0.205	24	N11	-1	4	6	10	7	5	55	309
Cluster_21296	chrA07:9672051-9672164	114	130	1194	125	1	+	UUUUUUCAUUUGGUGGACGUUUAG	112	0.054	24	N11	-1	4	7	0	0	3	4	112
Cluster_21308	chrA07:9723696-9724109	414	2343	1945	1	0.499	.	AUCAUGAGUCUGUAAAUUCUUUGC	922	0.109	24	N5	52.1	42	43	17	38	26	303	1874
Cluster_21347	chrA07:9902229-9902600	372	382	2342	238	0.552	.	AAGCUUGAAGUGAUCUGGAUAAUC	143	0.241	24	N5	6.4	10	7	13	8	13	38	293
Cluster_21350	chrA07:9946677-9946837	161	309	2158	2	0.977	+	AUUUUAUGACUGAGAACUGAUAUC	233	0.058	24	N11	-1	7	1	1	3	2	12	283
Cluster_21361	chrA07:10040424-10040709	286	232	1832	0	0.022	-	AUGAUCGGAUCUAGGGUAGGACCC	177	0.125	24	N11	-1	3	1	6	4	4	15	199
Cluster_21420	chrA07:10432871-10433046	176	429	92	350	0.016	-	AAGAAACCGUCUCUUAACUUUUG	340	0.07	23	N11	-1	6	0	9	3	7	399	5
Cluster_21422	chrA07:10444823-10444867	45	189	1569	0	0	-	CAUGUGACUUGUGCUUUAGUAUA	124	0.153	23	N13	-1	3	1	2	5	3	145	30
Cluster_21432	chrA07:10531612-10531735	124	566	397	75	0.177	-	AUAUAUUCGAUGUGGGAUCUUCUC	167	0.191	24	N11	-1	4	4	10	23	30	100	395
Cluster_21461	chrA07:10658377-10658484	108	378	2338	0	0	-	UUGGCAUUCUGUCCACCUCC	190	0.032	20	N15	-1	2	0	196	179	0	0	1
Cluster_21498	chrA07:11003830-11003949	120	191	1571	27	0.094	-	UUUAGUGAUUUCUGUUGACGUGUC	103	0.126	24	N13	-1	1	2	7	3	1	51	126
Cluster_21521	chrA07:11178498-11178783	286	240	1964	0	0.225	.	AAUUUGGAAUCUGCAGGAAUAAGC	132	0.221	24	N6	5.6	4	0	4	12	10	40	170
Cluster_21555	chrA07:11413895-11413991	97	215	1815	215	0.995	+	AUUAUGCUCUUGAACUUUUUCUGA	180	0.07	24	N11	-1	1	1	2	3	0	23	185
Cluster_21650	chrA07:12198781-12198847	67	315	2164	304	0.067	-	UGAGUGUGUAUAACUUGAUGACA	198	0.102	23	N11	-1	9	0	2	1	29	227	47
Cluster_21673	chrA07:12440761-12441014	254	281	2130	9	0.95	+	GAUUCUGUAAACCAAACUGGUAGC	115	0.189	24	N11	-1	6	18	2	6	33	26	190
Cluster_21704	chrA07:12617284-12617557	274	434	97	352	0.346	.	CUUCCGUUAAGAACUCCAGUUUA	180	0.226	23	N6	-1	11	5	7	17	22	266	106
Cluster_21716	chrA07:12682751-12682856	106	160	1540	1	0.144	-	UCAGGAGGAGCUGGAGGUAGA	125	0.05	21	N11	-1	0	0	11	141	7	0	1
Cluster_21785	chrA07:13162502-13162569	68	227	1827	223	0.952	+	ACUAGAUCUCGAUCUGAGCAACCG	168	0.097	24	N13	-1	2	1	3	5	5	8	203
Cluster_21802	chrA07:13307222-13307588	367	333	2250	326	0.928	+	AUCUUUGAUCGACAAAACAGUAGU	205	0.177	24	N5	-1	2	1	5	14	16	40	255
Cluster_21809	chrA07:13356443-13356467	25	438	179	0	0	-	UGGACUGAAGGGAGCUCCUUU	136	0.039	21	N11	-1	8	0	2	267	133	27	1
Cluster_21810	chrA07:13364173-13364240	68	565	396	90	0	-	UUGGACUGAAGGGAGCUCCUU	135	0.053	21	N15	-1	7	0	8	278	181	81	10
Cluster_21816	chrA07:13386746-13386986	241	179	1559	164	0.061	-	ACUCUUAACUGCAGAGCGGGACGG	136	0.156	24	N11	-1	5	1	3	2	5	11	152
Cluster_21821	chrA07:13434912-13434938	27	285	2134	177	0.863	+	UACUGUUUUUCUUUUACGUGAUA	139	0.102	23	N11	-1	3	0	27	23	73	142	17
Cluster_21824	chrA07:13453513-13453627	115	12914	1340	0	0	-	UCGGACCAGGCUUCAUUCCCC	12406	0.004	21	N15	-1	83	0	53	12626	139	9	4
Cluster_21829	chrA07:13465166-13465345	180	220	1820	211	0.773	.	AUGUCUGACGUGGUCUUGGCCAGU	139	0.132	24	N6	4	12	0	2	2	5	14	185
Cluster_21831	chrA07:13480373-13480462	90	5573	428	0	1	+	UCAGAACCAAACACAGAACAAG	3931	0.018	22	N11	-1	81	24	352	546	4044	349	177
Cluster_21850	chrA07:13609686-13609850	165	769	711	621	0.965	+	UCAGAGGAAGAACAAGUGCAC	615	0.038	21	N11	-1	45	1	92	620	5	3	3
Cluster_21860	chrA07:13651452-13651475	24	292	2141	0	0.024	-	AAACUGUAGACAGAUAUGAUAC	132	0.065	22	N11	-1	5	0	8	136	138	5	0
Cluster_21869	chrA07:13785773-13785809	37	253	1977	4	0.992	+	AUUUAGGAUCUGGACUCUGAUACC	194	0.111	24	N11	-1	7	1	3	9	1	18	214
Cluster_21890	chrA07:13981797-13982169	373	704	621	1	0.969	+	AAUAGACUGAAGCCAUGUGACGUG	227	0.094	24	N5	-1	7	1	11	43	24	49	569
Cluster_21898	chrA07:14089811-14090190	380	663	550	555	0.089	-	AACUAAUAUCCCGCCUGUAGAGCG	547	0.087	24	N5	-1	7	1	3	8	3	42	599
Cluster_21903	chrA07:14148253-14148784	532	1128	1125	1	0.23	.	GAAUAGAUCAUUGGAUGCGAUCCA	117	0.269	24	N5	12.2	51	27	31	39	34	356	590
Cluster_21987	chrA07:14788362-14788741	380	321	2238	1	0.09	-	AAGAAAACAGCGGUAUUCUGACGG	104	0.24	24	N5	-1	6	8	5	5	8	33	256
Cluster_22024	chrA07:15042308-15042410	103	1854	1721	75	0.338	.	AUAUGAGUCUGUAAAUUUUCUUGC	1086	0.049	24	N6	32	6	16	21	39	30	161	1581
Cluster_22058	chrA07:15372232-15372549	318	559	390	192	0.882	+	ACUUGACUCUGUAAACCAAACCGG	104	0.2	24	N5	-1	12	11	5	19	15	82	415
Cluster_22207	chrA07:16418483-16418704	222	4663	246	4118	0.949	+	UUCGUUCUUGUGGGAAGCAUA	3144	0.025	21	N15	-1	114	3	163	3640	695	30	18
Cluster_22225	chrA07:16606043-16606220	178	341	2258	325	0.979	+	AGGACCGGUCCUGAAAUUUUGGAG	233	0.132	24	N12	-1	7	2	3	13	23	23	270
Cluster_22229	chrA07:16633096-16633179	84	376	2336	0	0	-	UUGGCAUUCUGUCCACCUCC	206	0.029	20	N15	-1	1	1	210	161	2	0	1
Cluster_22273	chrA07:16869534-16869781	248	210	1810	0	0.748	.	AGGUAUCCGGACUUCUUACUUAGU	107	0.29	24	N6	5.6	9	3	2	8	11	19	158
Cluster_22306	chrA07:17173107-17173420	314	56578	435	5	1	+	UUUGGAUUGAAGGGAGCUCUA	49768	0.003	21	N5	-1	863	19	2898	51024	1604	119	51
Cluster_22442	chrA07:18173982-18174012	31	271	1995	0	0	-	UUUCGUUGUCUGUUCGACCUU	174	0.089	21	N11	-1	6	0	2	229	14	3	17
Cluster_22446	chrA07:18202344-18202446	103	165	1545	0	0.133	-	ACAACUUAAAACUCAGAGAAC	140	0.036	21	N11	-1	2	0	20	141	2	0	0
Cluster_22455	chrA07:18294904-18295175	272	271	1995	0	0.033	-	AUGAUCGGGUUUAGGGUAGGACCC	208	0.111	24	N12	-1	1	0	1	2	1	14	252
Cluster_22463	chrA07:18372493-18372921	429	438	179	37	0.582	.	AAAAGUCGUCGGAAUAUUCCG	140	0.219	21	N5	8	17	10	2	274	13	33	89
Cluster_22479	chrA07:18458491-18458762	272	578	409	0	0.517	.	AAGAAAACAGCGGUAUUCUGACGG	102	0.209	24	N6	6	10	10	6	20	10	52	470
Cluster_22532	chrA07:19024999-19025049	51	1301	1326	955	0.125	-	CUUGUCCUGAUUUAUGAAUGCA	831	0.032	22	N11	-1	5	143	4	5	840	7	297
Cluster_22587	chrA07:19400871-19401054	184	270	1994	4	0.233	.	AGAGAUUUGUACGACUGGUUCUGC	107	0.307	24	N6	7.4	12	10	2	8	8	38	192
Cluster_22588	chrA07:19403664-19404057	394	1574	1533	409	0.184	-	AAGAAGAUCAUUGGAUGCGAUCCA	413	0.185	24	N5	-1	22	21	18	39	43	444	987
Cluster_22620	chrA07:19573335-19573457	123	972	981	941	0.487	.	UACCGUACUUCCACCGCCGCCA	328	0.039	22	N6	-1	58	0	180	242	424	67	1
Cluster_22647	chrA07:19790596-19790776	181	240	1964	226	0.988	+	AGGGUCUGCUCUGAUGAUAUUCCG	116	0.133	24	N11	-1	4	1	3	1	1	16	214
Cluster_22654	chrA07:19820483-19820522	40	291	2140	164	0.997	+	UAAGUGACUUGUGCUUUAGUAUA	109	0.103	23	N11	-1	6	0	7	9	12	140	117
Cluster_22661	chrA07:19839505-19839792	288	206	1806	0	0.252	.	AACACGGAUAUGAGCUUAUGCUUU	116	0.301	24	N6	3.3	18	1	6	5	2	17	157
Cluster_22670	chrA07:19921413-19921829	417	784	725	209	0.841	+	AAGAAAACAGCGAUAUUCUGACGG	151	0.199	24	N5	-1	18	17	10	17	17	118	587
Cluster_22679	chrA07:20035412-20035501	90	622	481	618	0.995	+	AUCUCUUGAUCGUUUUGACGUGGC	447	0.05	24	N11	-1	6	12	3	5	16	54	526
Cluster_22689	chrA07:20089227-20089311	85	194	1574	193	0	-	AGACUGUAACUGUAAAAAAAUUGC	191	0.021	24	N11	-1	0	0	1	0	0	2	191
Cluster_22714	chrA07:20246232-20246361	130	1110	1108	0	0.469	.	UGUGAUUCUAGAUCCAAUGGAGA	276	0.021	23	N6	-1	13	0	52	240	265	539	1
Cluster_22731	chrA07:20453164-20453541	378	203	1803	0	0.241	.	AUAUGAGUCUGUAAAUGUUCUUGC	109	0.31	24	N5	7.5	1	3	1	10	4	19	165
Cluster_22739	chrA07:20464975-20465062	88	163	1543	0	1	+	CUGAAGUGUUUGGGGGGACUC	138	0.08	21	Y	-1	4	0	13	143	2	0	1
Cluster_22742	chrA07:20469949-20470040	92	152	1216	0	1	+	CUGAAGUGUUUGGGGGGACUC	140	0.079	21	Y	-1	2	0	2	146	2	0	0
Cluster_22789	chrA07:20817530-20817779	250	768	710	669	0.944	+	AAGAGAACUCGAGUUUAUGACGUG	330	0.115	24	N11	-1	12	11	2	105	8	38	592
Cluster_22798	chrA07:20882434-20882461	28	280	2129	0	0	-	UUUCGUUGUCUGUUCGACCUU	183	0.086	21	N11	-1	6	1	2	247	12	4	8
Cluster_22801	chrA07:20907127-20907295	169	228	1828	0	0.829	+	GAGGAGUGUGUUUCUUUUAAGAAG	130	0.224	24	N11	-1	12	0	4	8	9	34	161
Cluster_22821	chrA07:21053775-21053955	181	398	61	329	0.04	-	ACGUGGCGGUCUGUGAUUAGUUCG	216	0.09	24	N12	-1	17	0	2	12	25	105	237
Cluster_22836	chrA07:21221088-21221143	56	200	1800	1	0.17	-	AUGGAUCAAGAUCUCUUAGUGUG	107	0.14	23	N11	-1	4	0	7	7	0	119	63
Cluster_22934	chrA07:22028287-22028434	148	276	2000	0	0.043	-	AACUGUGGAAACAAUACUGUUCAC	243	0.091	24	N11	-1	4	2	2	1	1	7	259
Cluster_22993	chrA07:22459661-22459685	25	391	2351	0	1	+	UUGGCAUUCUGUCCACCUCC	199	0.033	20	N15	-1	1	0	203	184	1	2	0
Cluster_23018	chrA07:22722193-22722483	291	2758	2123	1	0.458	.	AUCAUGAGUCUGUAAAUUCUUUGC	978	0.092	24	N6	51.6	55	62	31	49	31	315	2215
Cluster_23040	chrA07:22944648-22944866	219	438	179	419	0.984	+	GAUGACUGGAUCUUUCGACGUUGC	141	0.176	24	N11	-1	6	13	7	10	13	71	318
Cluster_23084	chrA07:23220076-23220303	228	329	2246	273	0.049	-	AAGAGUGAUUGUGGUGAUGACAUG	187	0.164	24	N11	-1	15	0	7	3	10	30	264
Cluster_23124	chrA07:23668053-23668483	431	9972	1040	8138	0.128	-	UUGCUUCUUGUAGUACUGAGA	1921	0.06	21	N5	-1	157	36	188	8062	825	168	536
Cluster_23127	chrA07:23669698-23670341	644	2566	2070	217	0.123	-	UAAAGUCUCUGAGUAUUACAAG	802	0.157	21	N5	-1	43	18	78	1177	1034	48	168
Cluster_23129	chrA07:23681135-23681223	89	598	457	121	0.018	-	UGAAUUCGAAGCUAAGGUGU	451	0.018	20	N11	-1	23	0	453	91	30	0	1
Cluster_23181	chrA08:139365-139749	385	219	1819	3	0.237	.	AUAUGAGUCUGUAAAUGUUCUUGC	120	0.251	24	N5	5.2	4	3	1	11	4	13	183
Cluster_23192	chrA08:200753-201016	264	287	2136	202	0.906	+	AUAGACCUGAACCGAUCCAGAAGC	147	0.171	24	N11	-1	8	11	1	9	8	16	234
Cluster_23264	chrA08:747045-747149	105	347	2264	0	0	-	GCAAGUUGACUUUGGCUCUGU	292	0.037	21	Y	-1	0	0	13	316	18	0	0
Cluster_23265	chrA08:748446-748549	104	337	2254	0	0	-	GCAAGUUGACUUUGGCUCUGU	278	0.027	21	Y	-1	0	0	21	294	22	0	0
Cluster_23268	chrA08:753344-753447	104	348	2265	0	0	-	GCAAGUUGACUUUGGCUCUGU	282	0.029	21	Y	-1	0	0	26	307	15	0	0
Cluster_23271	chrA08:762552-762668	117	2618	2088	0	0	-	GCAAGUAGACUUUGGCUCUGU	1478	0.019	21	Y	-1	31	0	138	1719	719	10	1
Cluster_23306	chrA08:1035855-1036088	234	287	2136	282	0.073	-	AUCAGAACUCUACAAUGAAACGUG	178	0.129	24	N11	-1	6	5	1	8	3	45	219
Cluster_23356	chrA08:1463652-1463855	204	277	2001	180	0.903	+	UUUUAACGGCUUGGAUUCCAUCA	150	0.123	23	N11	-1	8	0	10	8	7	158	86
Cluster_23396	chrA08:1697203-1697232	30	65541	586	64474	0	-	UGUUCUGUGGGUUUUUACCGA	53381	0.002	21	N13	-1	893	18	6439	54967	2309	168	747
Cluster_23399	chrA08:1708141-1708500	360	427	90	376	0.916	+	AUAUAGACUCUGUAAACCAAACAG	292	0.131	24	N5	-1	4	27	1	4	6	12	373
Cluster_23406	chrA08:1815552-1815656	105	155	1219	0	0.961	+	AUACGAUCUCUUUGUGGAAUAACU	112	0.155	24	N11	-1	1	1	2	0	2	16	133
Cluster_23422	chrA08:1918361-1918587	227	170	1550	1	0.988	+	CAUGUGACUUGUGCUUUAGUAUA	108	0.188	23	N11	-1	2	0	7	4	0	134	23
Cluster_23447	chrA08:2077662-2077797	136	169	1549	131	0.018	-	AUAUAGGCGGACGCCUAAACGGGU	129	0.089	24	N11	-1	4	0	1	0	2	13	149
Cluster_23467	chrA08:2253753-2253874	122	211	1811	40	0.066	-	AUACCGACUCUGUAAACCAAACCG	123	0.199	24	N11	-1	10	2	7	11	4	41	136
Cluster_23468	chrA08:2262615-2263067	453	832	821	4	0.248	.	AUAUUGACUCUGUGAACCAAACUG	407	0.105	24	N5	14.7	8	18	11	8	13	50	724
Cluster_23530	chrA08:2678611-2678960	350	431	94	355	0.135	-	AUCCGAUCGGUCUCUGGAGGAACG	225	0.223	24	N5	-1	34	2	10	17	5	57	306
Cluster_23531	chrA08:2679774-2679891	118	331	2248	295	0.465	.	AUUAUGUUGAAGAUCUCUUGUAAG	101	0.257	24	N6	8.2	20	4	7	36	21	65	178
Cluster_23538	chrA08:2722520-2722678	159	1012	1023	780	0.914	+	CGACUCUGUGAACCAAACUGGUAG	409	0.123	24	N11	-1	17	15	19	15	25	111	810
Cluster_23542	chrA08:2748129-2748203	75	2364	1952	0	0.999	+	CUUUGUCUAUCGUUUGGAAAAG	1622	0.033	22	Y	-1	9	0	54	645	1651	5	0
Cluster_23545	chrA08:2788169-2788547	379	250	1974	243	0.876	+	AAUGGUUUGUUGAAUUUUAUUUAC	186	0.168	24	N5	-1	5	6	0	7	7	14	211
Cluster_23559	chrA08:2875203-2875274	72	336	2253	0	0.149	-	AAGAAAACAGCGGUAUUCUGACGG	130	0.19	24	N12	-1	6	10	2	6	5	29	278
Cluster_23565	chrA08:2940164-2940311	148	337	2254	276	0.068	-	AUUAGCCGUAGACGGUCAGGACGU	159	0.113	24	N13	-1	10	1	4	8	13	79	222
Cluster_23625	chrA08:3309675-3310727	1053	1232	1255	192	0.33	.	AUAUUGACUCUGUGAACCAAACUG	444	0.133	24	N5	22.6	17	22	29	27	37	151	949
Cluster_23655	chrA08:3462719-3462938	220	305	2154	12	0.928	+	AACUGUGGAAACAAUACUGUUCAC	247	0.128	24	N11	-1	4	3	1	2	4	15	276
Cluster_23659	chrA08:3481621-3481678	58	562	393	15	0.968	+	UCGAGAACGAGACAAUGAGG	402	0.052	20	N11	-1	89	0	415	36	4	4	14
Cluster_23706	chrA08:3705364-3705474	111	201	1801	172	1	+	GUGGAAGCGUCUGGAAAGUCG	112	0.05	21	N11	-1	18	0	40	142	0	1	0
Cluster_23711	chrA08:3771337-3771577	241	337	2254	46	0.122	-	AAGCUUGAGGUGGACUGGGUAACC	120	0.3	24	N11	-1	18	19	21	12	5	60	202
Cluster_23719	chrA08:3836755-3837050	296	216	1816	3	0.861	+	AACGAUAUCUUCAGAACACAACGA	163	0.162	24	N13	-1	5	3	5	7	8	11	177
Cluster_23748	chrA08:4037979-4038113	135	234	1834	16	0.957	+	AUGAUCGGAUCUAGGGUAGGACCC	186	0.12	24	N13	-1	2	1	5	6	3	12	205
Cluster_23796	chrA08:4479924-4480265	342	442	183	0	0.536	.	AAACUUGAGGUGGACUGGGUAACC	139	0.271	24	N5	7.4	30	6	9	15	14	32	336
Cluster_23802	chrA08:4564868-4564911	44	203	1803	4	0.02	-	AUAUAGACUCUGUAAACCAAACCG	128	0.158	24	N11	-1	1	8	2	5	12	20	155
Cluster_23806	chrA08:4574564-4574792	229	329	2246	6	0.891	+	AGACGACUCAGACGACUUACUAGA	206	0.191	24	N13	-1	5	7	0	9	5	32	271
Cluster_23827	chrA08:4620621-4620958	338	4374	178	2017	0.725	.	UGUGUGCUUAAGUAAUUUUUA	1655	0.027	21	N5	21.7	24	8	41	3827	30	23	421
Cluster_23859	chrA08:4846810-4848266	1457	6065	500	90	0.915	+	AUUGUGUGGCACUGUUGAGGC	432	0.154	24	N5	-1	93	47	65	1950	729	255	2926
Cluster_23877	chrA08:4919678-4920153	476	6281	513	0	0.983	+	CAACGUGUCGUCUUCUAGUGAUG	2656	0.051	23	N5	-1	56	27	147	1320	790	3032	909
Cluster_23878	chrA08:4920248-4921319	1072	6329	521	21	0.02	-	CAACGUGUCGUCUUCUAGUGAUG	2696	0.051	23	N5	-1	52	18	164	1328	745	3086	936
Cluster_23986	chrA08:5749305-5749448	144	254	1978	0	0.02	-	AUGAUCGGAUCUAGGGUAGGACCC	192	0.11	24	N11	-1	1	1	7	6	6	17	216
Cluster_23991	chrA08:5785129-5786252	1124	4006	101	48	0.384	.	ACUAGUCGUUACAACUCAUGCGCU	265	0.15	22	N5	-1	56	11	74	1041	1388	74	1362
Cluster_24021	chrA08:6041059-6041275	217	206	1806	0	0.976	+	AUACGAUCUCUUUGUGGAAUAACU	131	0.165	24	N11	-1	3	0	2	2	3	28	168
Cluster_24029	chrA08:6068061-6068441	381	273	1997	220	0.11	-	AAUCUGAUUGGUCAGGCGACUUGC	153	0.147	24	N5	-1	8	1	0	6	14	33	211
Cluster_24035	chrA08:6132208-6132458	251	260	1984	15	0.042	-	AUGAUCGGGUUUAGGGUAGGACCC	188	0.127	24	N11	-1	2	1	2	4	1	21	229
Cluster_24042	chrA08:6156078-6156110	33	147	1211	123	0	-	AAUUCUGAUUAGUUAGGUGACUUG	114	0.075	24	N12	-1	1	0	0	0	1	24	121
Cluster_24060	chrA08:6243651-6243916	266	354	2271	260	0.042	-	UUCUGAUUGCUUGACGUGUGGUG	234	0.172	23	N11	-1	4	1	5	5	26	268	45
Cluster_24063	chrA08:6261008-6261231	224	193	1573	11	0.166	-	AUAUAGACUCUGUAAACCAAACUG	104	0.244	24	N11	-1	25	2	3	4	5	17	137
Cluster_24079	chrA08:6319592-6319787	196	285	2134	12	0.105	-	AAUCUGUGUGUCGAAAUCUAAAAC	240	0.06	24	N12	-1	3	0	1	0	1	6	274
Cluster_24096	chrA08:6389398-6389850	453	620	479	217	0.503	.	AUCAAGACCCUGAAAGAGAACUUC	141	0.232	24	N5	5.2	11	15	12	17	24	87	454
Cluster_24160	chrA08:6857180-6857200	21	209	1809	0	0	-	UAGAAAACUCACUACCUCCGC	179	0.014	21	N11	-1	0	0	30	179	0	0	0
Cluster_24260	chrA08:7496657-7496755	99	195	1575	0	0.985	+	AUUUAUCAAAACUGUAGACA	168	0.031	20	N11	-1	23	0	170	2	0	0	0
Cluster_24266	chrA08:7535356-7535520	165	239	1963	24	0.941	+	CAUGUGACUUGUGCUUUAGUAUA	142	0.205	23	N15	-1	4	1	6	6	6	197	19
Cluster_24320	chrA08:7868419-7868445	27	564	395	0	0	-	UGAAGCUGCCAGCAUGAUCUGG	388	0.032	22	N11	-1	55	1	70	29	408	0	1
Cluster_24324	chrA08:7888145-7888305	161	271	1995	237	0.926	+	AAAAAUCUAUUACUCUGAAGUUUU	100	0.203	24	N11	-1	6	0	4	8	9	37	207
Cluster_24339	chrA08:7973103-7973322	220	1420	1438	0	0.261	.	AUAUAGACUCUGUGAACCAAACUG	603	0.094	24	N6	19.1	13	23	21	50	29	164	1120
Cluster_24343	chrA08:8005310-8005442	133	322	2239	0	0.994	+	AAUUUGGUCUGGACAAUUUGGUCU	225	0.071	24	N11	-1	3	0	1	12	12	62	232
Cluster_24378	chrA08:8255893-8256008	116	232	1832	3	0.009	-	CCGAAAUAUUAACUGGAGACUU	189	0.116	22	N11	-1	4	3	2	14	193	3	13
Cluster_24393	chrA08:8329635-8329681	47	243	1967	0	0.984	+	CAUGUGACUUGUGCUUUAGUAUA	147	0.156	23	N11	-1	3	0	4	3	3	174	56
Cluster_24409	chrA08:8392604-8392771	168	290	2139	226	0.9	+	UCUUAGCUUCGGAUAAAAGACGGU	112	0.169	24	N13	-1	3	3	5	10	8	88	173
Cluster_24426	chrA08:8477028-8477164	137	176	1556	29	0.699	.	AUAUGAGUCUGUAAAUGUUCUUGC	109	0.148	24	N6	4.4	6	0	16	11	2	9	132
Cluster_24442	chrA08:8567961-8568185	225	367	2327	0	0.218	.	AUAUAUUCGAUGUGGGAUCUUCUC	107	0.221	24	N6	5	4	5	5	26	11	53	263
Cluster_24500	chrA08:8947147-8947169	23	763	705	0	1	+	UUGGAUCUCUGAAACUUUUCUU	627	0.013	22	N11	-1	8	0	14	112	628	1	0
Cluster_24526	chrA08:9181464-9181567	104	289	2138	0	1	+	GCAAGUUGACUUUGGCUCUGU	263	0.031	21	N15	-1	0	0	7	267	14	1	0
Cluster_24544	chrA08:9308751-9309256	506	556	370	4	0.793	.	AUAGGACGGCUCAGAUGAUGCAGU	120	0.299	24	N5	5.5	21	4	17	18	12	98	386
Cluster_24622	chrA08:9842907-9843195	289	205	1805	6	0.976	+	AUGAUCGGAUCUAGGGUAGGACCC	167	0.117	24	N11	-1	1	7	2	4	6	9	176
Cluster_24645	chrA08:9963235-9963385	151	206	1806	169	0.039	-	AUGAAGACUCUGAGUCAAAACAGG	162	0.092	24	N11	-1	0	0	1	11	1	24	169
Cluster_24659	chrA08:10056442-10056463	22	135	1199	129	0.985	+	UGGCGAACUCAAAUAAGUUU	128	0.044	20	N11	-1	5	0	130	0	0	0	0
Cluster_24668	chrA08:10127362-10127384	23	131	1195	131	0.977	+	UAAAACGGCACACGUUUCAUGG	122	0.031	22	N11	-1	0	0	3	6	122	0	0
Cluster_24742	chrA08:10616539-10616829	291	310	2159	7	0.09	-	AGAGAUUUGUACGACUGGUUCUGC	104	0.297	24	N13	-1	7	12	3	18	14	21	235
Cluster_24784	chrA08:10982923-10983045	123	418	81	11	0.993	+	AUGAUCGGAUCUAGGGUAGGACCC	243	0.105	24	N11	-1	3	1	6	9	8	53	338
Cluster_24785	chrA08:10987415-10987500	86	1559	1527	1	0.996	+	UUGACAGAAGAGAGUGAGCAC	1019	0.02	21	N15	-1	96	0	399	1042	22	0	0
Cluster_24796	chrA08:11053555-11053615	61	1364	1395	1232	0.996	+	UCGUGUGGUGUCCAACGAUGG	1228	0.008	21	N11	-1	77	0	54	1231	2	0	0
Cluster_24802	chrA08:11129257-11129279	23	1265	1288	0	1	+	GGGGAUGUAGCUCAGAUGGU	1226	0.018	20	N11	-1	16	0	1234	8	4	3	0
Cluster_24813	chrA08:11240357-11240519	163	535	349	0	0.024	-	UGACAGAAGAGAGUGAGCACU	220	0.079	21	Y	-1	21	1	165	238	80	29	1
Cluster_24886	chrA08:11697916-11698240	325	381	2341	45	0.165	-	AUAUAUUCGAUGUGGGAUCUUCUC	111	0.226	24	N5	-1	6	10	3	21	22	65	254
Cluster_24930	chrA08:11984399-11984669	271	259	1983	250	0.127	-	AAGAAUCGUCUCUUAAAUAUAAGA	112	0.205	24	N11	-1	9	4	0	3	12	59	172
Cluster_24936	chrA08:12035180-12035233	54	469	210	459	0.017	-	GAUGUGUCAAUCUCUGGAGAGAAC	284	0.068	24	N15	-1	4	0	4	8	6	22	425
Cluster_24958	chrA08:12151763-12152117	355	551	365	13	0.138	-	GAUGACUUGACACUUUGAUUGGCC	272	0.147	24	N5	-1	17	6	9	27	29	73	390
Cluster_24960	chrA08:12160310-12160518	209	495	278	81	0.061	-	AGGACAAACAACAAGACAAAUGUG	175	0.2	24	N11	-1	7	25	4	18	12	60	369
Cluster_24967	chrA08:12182752-12182784	33	1210	1235	0	0	-	GGGGAUGUAGCUCAGAUGGU	1173	0.023	20	N11	-1	7	2	1189	6	6	0	0
Cluster_24976	chrA08:12232480-12232763	284	230	1830	101	0.952	+	GACGUGGCAGCAUAGAUUUUCAGC	101	0.187	24	N11	-1	3	4	3	4	12	29	175
Cluster_25010	chrA08:12410677-12410889	213	466	207	250	0.605	.	AUAGGACGGCUCAGAACGAUGCAG	126	0.217	24	N6	4.3	9	15	14	17	6	59	346
Cluster_25058	chrA08:12823322-12823607	286	842	840	20	0.774	.	AUAUUGACUCUGUGAACCAAACUG	394	0.101	24	N6	9.6	8	16	12	13	12	52	729
Cluster_25059	chrA08:12826973-12827125	153	717	650	429	0.955	+	AUAGGCGUGGAUCUUCAUAGGACG	239	0.153	24	N11	-1	16	12	21	27	30	66	545
Cluster_25062	chrA08:12841360-12841568	209	136	1200	12	0.934	+	AAGGCUGUAGAUAAAAAUUAAAGC	111	0.147	24	N15	-1	0	3	1	2	0	7	123
Cluster_25076	chrA08:12913895-12914127	233	13462	1384	0	0.007	-	UUGUGUUGUGAUGAUAAUCC	7211	0.011	20	N11	-1	354	4	7376	5600	94	11	23
Cluster_25079	chrA08:12919715-12920465	751	3739	2372	404	0.021	-	UGAUCUUGUGUUGUGAUGAUA	1743	0.05	21	N5	-1	191	16	284	2785	363	23	77
Cluster_25095	chrA08:13010637-13010720	84	209	1809	0	0.957	+	UAAAAUCUCUGCAGUAGACCUCAG	105	0.115	24	N11	-1	6	1	2	3	2	57	138
Cluster_25149	chrA08:13355519-13355555	37	131	1195	1	0	-	AAUCUGUGUGUCCAAAUCUAAAAC	129	0.023	24	N13	-1	0	1	0	0	0	0	130
Cluster_25178	chrA08:13622457-13622784	328	217	1817	0	0.931	+	AUAUAGACUCUGUAAACCAAUGUG	114	0.221	24	N5	-1	3	4	2	2	5	25	176
Cluster_25179	chrA08:13623935-13624257	323	1829	1703	0	0.356	.	AUAUGAGUCUGUAAAUUUUCUUGC	1059	0.065	24	N5	39	10	14	18	24	36	112	1615
Cluster_25182	chrA08:13661019-13661160	142	608	467	505	0.303	.	UACCGGUUGUUGGCGUUUUGCAAC	277	0.138	24	N6	10.7	30	14	19	25	14	102	404
Cluster_25252	chrA08:14250865-14250886	22	484	267	25	0.961	+	CAGAGUGUAGUGUUAGAAUA	351	0.021	20	N11	-1	83	0	370	31	0	0	0
Cluster_25260	chrA08:14321579-14322324	746	352	2269	276	0.682	.	AGACCGGACUAACUGAAAACCAGA	126	0.307	24	N5	6.1	12	9	16	23	7	39	246
Cluster_25265	chrA08:14361986-14362010	25	686	603	359	0.99	+	UUAUGUUGUUCCUUGGAACC	248	0.028	20	N11	-1	46	0	263	181	186	10	0
Cluster_25267	chrA08:14383098-14383290	193	275	1999	230	0.12	-	AAAAGACAGAGAACCGACAAGUGA	105	0.2	24	N11	-1	2	4	2	16	11	78	162
Cluster_25353	chrA08:15004924-15005071	148	380	2340	375	0.068	-	GAGAUCUUGAGUUCGAUGAACGCC	210	0.147	24	N11	-1	7	2	4	9	16	38	304
Cluster_25355	chrA08:15032658-15033261	604	1068	1068	984	0.727	.	AUAUCUGACUGAGAAAUCAAAGU	177	0.189	23	N5	-1	55	8	31	205	109	380	280
Cluster_25389	chrA08:15248526-15248625	100	116	783	0	1	+	CUGAAGUGUUUGGGGGGACUC	108	0.043	21	N15	-1	5	0	3	108	0	0	0
Cluster_25402	chrA08:15406764-15406939	176	575	406	548	0.92	+	GAGGGACCGAUCAUCUGUUACAGC	185	0.125	24	N11	-1	7	1	14	5	34	47	467
Cluster_25404	chrA08:15460288-15460555	268	480	263	0	0.871	+	AUACAGACUCUGUGAACCAAACUG	244	0.175	24	N11	-1	12	6	14	39	10	49	350
Cluster_25409	chrA08:15493133-15493349	217	596	427	81	0.752	.	CUUCGGUCCAAAUGGUUUACAUGG	157	0.139	24	N6	9.6	15	6	3	5	9	98	460
Cluster_25446	chrA08:15772459-15772481	23	866	864	0	0.952	+	UGGUUGCCCUUCGGUGGUGAGG	711	0.015	22	N11	-1	47	0	69	34	716	0	0
Cluster_25483	chrA08:16113363-16113478	116	201	1801	175	0.905	+	AUUUUCCGACCAAACUCAUCGAGU	160	0.095	24	N11	-1	1	0	1	1	1	8	189
Cluster_25530	chrA08:16492268-16493236	969	22382	1928	14340	0.808	+	CCAUUAUCGGUGCUGGAGGCGU	694	0.107	21	N5	-1	602	153	565	10634	4683	607	5138
Cluster_25585	chrA08:17045326-17045882	557	407	70	81	0.916	+	UUCCGGCGAAUGUUUUGAUUC	250	0.265	21	N5	-1	18	4	8	324	36	8	9
Cluster_25595	chrA08:17142436-17143294	859	778	719	346	0.794	.	CGUGGCUUAAUGUGGAGAUUA	199	0.188	21	N5	34.8	25	2	49	544	141	2	15
Cluster_25628	chrA08:17378132-17378154	23	454	195	0	1	+	UUGAGCCGUGCCAAUAUCACG	422	0.018	21	N15	-1	0	0	10	428	16	0	0
Cluster_25684	chrA08:18079310-18079334	25	291	2140	152	0.893	+	UAAGAGACUGCAGAGCGAGAG	148	0.034	21	N15	-1	5	0	133	150	1	2	0
Cluster_25757	chrA08:18800079-18800158	80	1248	1272	0	1	+	GGGGAUGUAGCUCAGAUGGU	1200	0.026	20	N11	-1	16	1	1216	10	2	0	3
Cluster_25777	chrA08:18921122-18921237	116	591	422	428	0.518	.	UAGUCUAAGAUCGCAAAUGGU	131	0.056	21	N6	7.1	67	0	235	250	38	0	1
Cluster_25789	chrA09:70325-70517	193	383	2343	0	0.971	+	CACGUUCUUGAGAACACUCU	101	0.044	20	N11	-1	48	0	125	124	84	0	2
Cluster_25798	chrA09:114360-114543	184	678	595	10	0.994	+	GAUGACGUGGACAUGCUGUAUGGA	136	0.155	24	N11	-1	115	3	22	84	31	120	303
Cluster_25823	chrA09:260035-260120	86	258	1982	9	0.992	+	GGUGGCUGUAGUAUAGUGGUUAGU	199	0.097	24	N13	-1	6	37	1	2	0	4	208
Cluster_25825	chrA09:312984-313373	390	608	467	0	0.86	+	AUAUAGACUCUGCGAACCAAACUG	204	0.212	24	N5	-1	7	17	6	19	18	72	469
Cluster_25839	chrA09:495400-495670	271	384	2344	0	0.904	+	AAACGGGCUUAAUAUGGACAAACC	175	0.299	24	N11	-1	9	5	11	21	8	43	287
Cluster_25868	chrA09:697722-698078	357	457	198	72	0.092	-	AGAUGACGUGGACAGGUUCUCUGC	132	0.173	24	N5	-1	10	1	6	18	19	111	292
Cluster_25921	chrA09:1089907-1089976	70	231	1831	229	0.996	+	AAACUGAUUGUAGAGAGUACGUGU	195	0.03	24	N11	-1	0	0	2	0	0	32	197
Cluster_25932	chrA09:1186748-1186781	34	1251	1274	0	0	-	GGGGAUGUAGCUCAGAUGGU	1212	0.026	20	N11	-1	9	1	1226	7	4	4	0
Cluster_25935	chrA09:1212105-1212327	223	345	2262	331	0.983	+	UUAUAGUGAUUUGUCUUUGGAUA	146	0.139	23	N13	-1	14	0	8	11	21	166	125
Cluster_25936	chrA09:1221713-1221854	142	604	463	601	0.982	+	AUAUUAUGAUCUGGAUAUCCAAAC	496	0.043	24	N11	-1	7	7	2	6	5	64	513
Cluster_25997	chrA09:1786373-1786489	117	457	198	453	0.943	+	AACCGAUUAUCGAACAGAACCAGA	400	0.055	24	N11	-1	2	2	5	7	1	15	425
Cluster_26013	chrA09:1939200-1939281	82	1107	1105	0	1	+	CACGUGUUCUACUACUCCAAC	811	0.028	21	Y	-1	15	1	50	1022	15	0	4
Cluster_26022	chrA09:2020883-2020972	90	200	1800	2	0.05	-	AUACGAUCUCUUUGUGGAAUAACU	118	0.145	24	N11	-1	2	0	4	3	3	29	159
Cluster_26044	chrA09:2203214-2203363	150	424	87	352	0.106	-	AUAAGACGACUCAUGAUGAUGCAG	208	0.203	24	N11	-1	23	4	6	37	36	64	254
Cluster_26084	chrA09:2540005-2540171	167	791	731	377	0.826	+	AGGAUAAUUGGGAAUGUGGCUGCC	112	0.277	24	N11	-1	29	23	17	62	30	128	502
Cluster_26085	chrA09:2541129-2541351	223	163	1543	11	0.061	-	AUAUAGACUCUGCAAACCAAACUG	117	0.172	24	N11	-1	2	4	3	0	0	10	144
Cluster_26164	chrA09:3078492-3078913	422	403	66	2	0.089	-	UGACUGCAGUAUCUGAUUGGUUGC	193	0.127	24	N5	-1	5	0	25	13	18	56	286
Cluster_26170	chrA09:3144640-3144989	350	628	487	6	0.073	-	UGGCCGACAGGAUUCUGACG	287	0.121	20	N5	-1	12	4	292	206	6	29	79
Cluster_26180	chrA09:3253922-3254053	132	307	2156	0	0.013	-	CUGUGUGCUCUGUGAAUUAUUUA	102	0.176	23	N11	-1	6	0	6	8	8	148	131
Cluster_26200	chrA09:3370769-3370943	175	372	2332	309	0.922	+	AAAAUCAGACGAGGCUCUUAGAGC	156	0.21	24	N11	-1	12	1	5	24	40	62	228
Cluster_26204	chrA09:3394574-3394617	44	333	2250	0	0.006	-	GGUGGCUGUAGUUUAGUGGUGAGA	164	0.072	24	N11	-1	11	2	6	4	50	92	168
Cluster_26210	chrA09:3424743-3425138	396	602	461	0	0.468	.	AAGAAAACAGCGGUAUUCUGACGG	123	0.226	24	N5	9.5	15	21	6	13	11	68	468
Cluster_26224	chrA09:3533402-3533647	246	377	2337	5	0.064	-	UGGUCUUCCAGAAACUCAUGUGGC	181	0.133	24	N11	-1	5	3	3	22	10	89	245
Cluster_26234	chrA09:3626880-3628115	1236	730	663	102	0.73	.	AAAUAGAAGACGUCAGAAUCAUUG	175	0.307	24	N5	8.2	42	13	22	41	31	128	453
Cluster_26268	chrA09:3865429-3865640	212	282	2131	36	0.681	.	UGGUCUUCCAGAAACUCAUGUGGC	144	0.202	24	N6	7.2	9	4	8	8	2	58	193
Cluster_26281	chrA09:3962579-3962847	269	248	1972	51	0.278	.	GGAGCGAUUGUAAACAUUCAAAGC	161	0.169	24	N6	4.3	3	0	2	4	9	14	216
Cluster_26282	chrA09:3963955-3964321	367	462	203	2	0.381	.	AAAAGUCGUCGGAAUAUUCCG	162	0.216	21	N5	1.7	8	7	4	312	11	34	86
Cluster_26334	chrA09:4289547-4289939	393	456	197	0	0.961	+	UGCUUCUGUUGGGCUUUGAUCCAC	259	0.138	24	N5	-1	1	5	9	2	9	49	381
Cluster_26336	chrA09:4304353-4304738	386	511	294	0	0.961	+	UGCUUCUGUUGGGCUUUGAUCCAC	284	0.129	24	N5	-1	5	5	3	8	12	59	419
Cluster_26352	chrA09:4352496-4352775	280	6534	583	37	0.999	+	UCAGAACCAAACACAGAACAAG	3949	0.03	22	Y	-1	117	28	497	877	4240	390	385
Cluster_26362	chrA09:4393692-4393964	273	195	1575	7	0.99	+	UUAGAUGUUGUAGAUGAGUCC	112	0.113	21	N11	-1	6	0	12	156	19	1	1
Cluster_26398	chrA09:4566294-4566545	252	425	88	0	0.605	.	AAAAGUCGUCGGAAUAUUCCG	151	0.2	21	N6	3	15	4	2	274	13	26	91
Cluster_26409	chrA09:4717573-4717713	141	225	1825	220	0.009	-	GUUUCUGAUUCAACUGUAGCAAUC	150	0.133	24	N11	-1	4	2	1	12	9	26	171
Cluster_26416	chrA09:4733660-4733681	22	461	202	137	0.022	-	UGAAGGCGUGGUUUCAAGAAA	194	0.022	21	N13	-1	21	0	99	205	136	0	0
Cluster_26422	chrA09:4772593-4772781	189	385	2345	227	0.732	.	UUUAUUGUAGGUCUCUUAGAUUGG	103	0.166	24	N6	1.9	11	0	22	25	38	111	178
Cluster_26511	chrA09:5536131-5536297	167	281	2130	2	0.132	-	AGAGAUUUGUACGACUGGUUCUGC	108	0.327	24	N11	-1	5	17	6	11	3	42	197
Cluster_26524	chrA09:5636806-5637062	257	260	1984	24	0.1	-	AGAGAUUUGUACGACUGGUUCUGC	100	0.319	24	N11	-1	4	18	1	13	10	35	179
Cluster_26532	chrA09:5720920-5721142	223	316	2165	57	0.484	.	AAAUGGAUGUGUGACGGAAAAAGU	114	0.288	24	N6	4.4	7	5	2	3	8	42	249
Cluster_26535	chrA09:5734835-5735021	187	370	2330	1	0.232	.	AUGUGGCUGCUCAGAUACCAGAGU	124	0.335	24	N6	6	7	10	13	46	9	55	230
Cluster_26545	chrA09:5776662-5777626	965	1452	1459	225	0.41	.	UGGGUCUCAAGGUAUAACUUC	119	0.222	21	N5	18.4	34	1	37	808	315	35	222
Cluster_26546	chrA09:5777726-5778644	919	1257	1280	1	0.473	.	UGGGUCUCAAGGUAUAACUUC	152	0.231	21	N5	14.1	20	3	19	716	319	45	135
Cluster_26562	chrA09:5871705-5871830	126	247	1971	234	0.984	+	UAGGGAGCUGCAACUCGCUC	207	0.036	20	N11	-1	36	0	208	1	0	1	1
Cluster_26605	chrA09:6104014-6104134	121	140	1204	135	0.021	-	AGACUGAGAGUAACAUAUGUUAAC	119	0.107	24	N15	-1	2	7	2	0	5	3	121
Cluster_26608	chrA09:6117162-6117861	700	2492	2043	49	0.076	-	AUUGUGUCUCUGAGUGUAACUCUC	1562	0.083	24	N5	-1	30	6	13	28	40	179	2196
Cluster_26614	chrA09:6167447-6167471	25	340	2257	0	0.006	-	UAAAGAUUUUGACUGUACUA	163	0.029	20	N12	-1	43	0	165	130	2	0	0
Cluster_26653	chrA09:6351407-6351634	228	391	2351	312	0.391	.	AAAGAUAUGUUCGACUCUAAUU	107	0.169	24	N6	0.4	10	6	8	11	116	62	178
Cluster_26726	chrA09:6868070-6868341	272	754	687	0	0.92	+	GUAGACUUUUGGCUGUAGCUUUA	357	0.17	23	N11	-1	10	8	4	19	13	418	282
Cluster_26742	chrA09:6976371-6976695	325	293	2142	133	0.218	.	CGAGACUUGAAACCUGGAUUUCA	118	0.27	23	N5	-1	11	4	18	14	9	172	65
Cluster_26756	chrA09:7126392-7126681	290	324	2241	0	0.194	-	AUAUAUUCGAUGUGGGAUCUUCUC	114	0.204	24	N11	-1	9	1	3	13	16	44	238
Cluster_26924	chrA09:8135026-8135116	91	109	776	0	0.982	+	AUUAUGACUUAUGAAUUACACAUA	101	0.073	24	N11	-1	1	0	1	1	0	0	106
Cluster_26942	chrA09:8250925-8251000	76	1137	1132	1104	0	-	AAAGACUGGCUGAAAUGUAAUACC	1056	0.013	24	N11	-1	1	1	0	2	11	24	1098
Cluster_26946	chrA09:8293857-8294111	255	331	2248	1	0.103	-	AAGAAAACAGCGGUAUUCUGACGG	112	0.236	24	N11	-1	9	7	4	18	3	27	263
Cluster_26961	chrA09:8474711-8475016	306	480	263	408	0.76	.	AACAUAGCUGAAGAAGAACUCUUC	318	0.177	24	N5	8.9	8	4	9	9	13	42	395
Cluster_26969	chrA09:8506498-8506702	205	885	891	837	0.034	-	ACUAGACGUUUGAUGAAGCUUCCG	788	0.053	24	N11	-1	7	3	5	10	4	35	821
Cluster_26988	chrA09:8678637-8680219	1583	52204	374	34043	0.68	.	UGUGACAAUGAAGUUGACGGG	5577	0.069	21	N5	192.7	968	119	1048	31785	15248	703	2333
Cluster_27009	chrA09:8822944-8823219	276	252	1976	0	0.786	.	AUAUAGAUUAGGAUUCAGACAUGU	104	0.278	24	N6	5.9	5	1	2	8	5	38	193
Cluster_27014	chrA09:8843698-8844301	604	21708	1901	12488	0.828	+	UAACCUGUAAACUGCUUUAGC	4403	0.041	21	N5	-1	330	24	300	10397	5815	454	4388
Cluster_27029	chrA09:8974373-8974625	253	219	1819	133	0.776	.	AUCCGGAUCCGGAUAUCUGUAUCC	114	0.26	24	N6	3.7	3	7	2	9	3	33	162
Cluster_27032	chrA09:8985389-8985426	38	152	1216	0	0	-	CAUGUGACUUGUGCUUUAGUAUA	108	0.151	23	N15	-1	3	2	4	3	3	123	14
Cluster_27133	chrA09:9660580-9660871	292	504	287	68	0.187	-	AUAGGACGACUCAAGUGAUGCAGU	203	0.248	24	N11	-1	9	13	5	7	10	54	406
Cluster_27135	chrA09:9677632-9677973	342	310	2159	2	0.616	.	AUAUGAGUCUGUAAAUGUUCUUGC	122	0.319	24	N5	3.7	8	10	3	7	11	42	229
Cluster_27190	chrA09:10068850-10068932	83	300	2149	280	0.883	+	AAGCAGAUCAAGUAGGACAAGUGC	111	0.177	24	N11	-1	5	1	5	4	4	34	247
Cluster_27219	chrA09:10231157-10231360	204	320	2237	272	0.85	+	AUCCCUGAUCAACUUUGAAAAAUC	203	0.181	24	N11	-1	7	1	4	11	6	35	256
Cluster_27226	chrA09:10295505-10295714	210	244	1968	197	0.889	+	AUAUCCGAUAGAACCUGAGAGAUU	116	0.23	24	N11	-1	15	7	6	2	11	35	168
Cluster_27229	chrA09:10304279-10304562	284	801	791	300	0.437	.	AAGUGAUGCAGUCAGACGUGAAUC	125	0.245	24	N6	1.5	31	12	11	53	27	137	530
Cluster_27312	chrA09:10751145-10751626	482	350	2267	11	0.763	.	UGACAUGAAGACGAACCGUUU	135	0.106	21	N5	12.7	60	0	128	147	1	7	7
Cluster_27313	chrA09:10756466-10756708	243	312	2161	214	0.901	+	AUCGUGACCGCAGAUUUUAUCGGC	188	0.234	24	N11	-1	5	2	2	11	2	25	265
Cluster_27326	chrA09:10829477-10829518	42	488	271	67	0.973	+	AUGGAUCUUUUAGGAACGGAAAGA	161	0.131	24	N11	-1	7	6	8	22	12	64	369
Cluster_27361	chrA09:11033869-11034001	133	207	1807	196	0.85	+	AAUGACUGACGAAAACGACCAAAA	154	0.13	24	N11	-1	7	0	1	6	6	28	159
Cluster_27377	chrA09:11189178-11189445	268	286	2135	0	0.965	+	AUACUGACUCUGUAAACCAAACUG	168	0.178	24	N11	-1	2	5	4	6	4	32	233
Cluster_27389	chrA09:11247571-11247743	173	642	530	417	0.486	.	AAAGACACAGACCUAACUCUUGGG	181	0.24	24	N6	4.8	23	12	8	39	33	145	382
Cluster_27414	chrA09:11318641-11318661	21	1004	1016	0	0	-	UGACUAUAGUAAUCUACCAU	1003	0.002	20	N11	-1	1	0	1003	0	0	0	0
Cluster_27456	chrA09:11500065-11500126	62	1377	1405	700	0.007	-	UGCGAUCUUAGACUACUGGA	607	0.015	20	N11	-1	228	0	634	383	132	0	0
Cluster_27460	chrA09:11537935-11538120	186	456	197	5	0.515	.	AAUAUGAAUCUGUGAAUGUCUUGC	180	0.167	24	N6	5.9	9	18	3	13	13	40	360
Cluster_27472	chrA09:11585381-11585812	432	263	1987	256	0.92	+	AAACAGAUGUGUGACCGAAGAAGU	133	0.167	24	N5	-1	9	1	4	8	3	13	225
Cluster_27487	chrA09:11649378-11649609	232	290	2139	30	0.024	-	ACUAGAUAGCAAAAUUGUAGACGU	136	0.2	24	N11	-1	1	2	3	35	8	42	199
Cluster_27540	chrA09:11979825-11980000	176	327	2244	320	0.948	+	AAGGAUCUUUGGUUUGAACCAUCU	149	0.128	24	N13	-1	3	6	0	13	11	65	229
Cluster_27547	chrA09:12013658-12013688	31	1302	1327	0	1	+	GGGGAUGUAGCUCAGAUGGU	1233	0.025	20	N11	-1	38	1	1245	12	4	1	1
Cluster_27626	chrA09:12705606-12705631	26	648	536	496	0.401	.	UCGUGUUCUGAAGUCCAUCCC	219	0.031	21	N6	-1	52	0	101	460	22	12	1
Cluster_27635	chrA09:12771491-12772399	909	6623	589	39	0.273	.	UUGACGUGAAUGCUUUGAAGAG	696	0.109	21	N5	28.9	142	17	135	2424	1980	257	1668
Cluster_27636	chrA09:12772477-12774970	2494	9672	1003	78	0.538	.	GACGACUCUAUGAACAUCGAUGAG	1039	0.156	24	N5	46.1	127	36	200	2949	1358	344	4658
Cluster_27865	chrA09:14031774-14032205	432	229	1829	38	0.153	-	UUGGUUCUGAACAGUUUAGUG	142	0.205	21	N5	-1	0	2	2	162	7	16	40
Cluster_27887	chrA09:14162824-14163269	446	1037	1044	51	0.081	-	UUGCUGAAGAAGCUGAAUGUGCUC	316	0.07	24	N5	-1	3	0	9	452	80	30	463
Cluster_27890	chrA09:14171650-14172361	712	336	2253	251	0.256	.	ACCGUAGACUCUUCUGGUCCUAGC	101	0.363	24	N5	4.9	7	11	11	7	7	62	231
Cluster_27896	chrA09:14191254-14191438	185	688	605	63	0.042	-	AUGAUACGCUGCGGAUCUGACGUG	227	0.118	24	N11	-1	22	16	3	27	31	46	543
Cluster_27935	chrA09:14460831-14460905	75	111	778	6	0.982	+	AAAAUAUGUGACAUGUAAGAAGUG	100	0.09	24	N11	-1	2	0	1	5	1	1	101
Cluster_27957	chrA09:14575165-14575611	447	270	1994	164	0.207	.	GACAGACUGCAAAGACUUGAUUGC	124	0.3	24	N5	12.4	6	2	6	28	8	27	193
Cluster_27973	chrA09:14637757-14637907	151	211	1811	191	0.142	-	CAAUGAAACAAUGGAACGAAGAGU	161	0.142	24	N12	-1	5	1	12	1	1	8	183
Cluster_27991	chrA09:14726018-14726131	114	242	1966	0	0.971	+	AAUGGAUAUGGGCUAAUGGACAUG	107	0.231	24	N11	-1	6	2	5	10	2	27	190
Cluster_28007	chrA09:14918458-14918783	326	412	75	4	0.095	-	AAACGGGCUUAAUAUGGACAAACC	176	0.291	24	N5	-1	12	8	13	25	12	55	287
Cluster_28008	chrA09:14925374-14925530	157	508	291	21	0.561	.	AUGGAUCAAGAUCUCCCAGUUUGG	132	0.203	24	N6	2.4	13	5	18	26	23	94	329
Cluster_28059	chrA09:15317863-15318016	154	723	656	7	0.025	-	AAAAGUGUAAUCUGACGUGGCUUC	387	0.13	24	N11	-1	29	12	28	43	72	64	475
Cluster_28060	chrA09:15333944-15334161	218	267	1991	250	0.861	+	AUUGACGGUGCGAAUUUCAGUUCC	152	0.176	24	N12	-1	7	0	2	9	4	31	214
Cluster_28139	chrA09:15885317-15885342	26	169	1549	144	0.107	-	UGGGCUUUUCUCGAAUAACCU	127	0.077	21	N11	-1	4	0	23	135	0	7	0
Cluster_28172	chrA09:16049061-16049306	246	168	1548	0	0.917	+	UGAGCUGGAGUCGUGUAGACUUA	110	0.22	23	N11	-1	5	0	1	4	0	133	25
Cluster_28180	chrA09:16078767-16079176	410	868	866	163	0.342	.	ACAAGAGACUGGCUGUAAUUUCAC	126	0.166	24	N5	2.1	9	4	19	172	111	125	428
Cluster_28189	chrA09:16131587-16131664	78	438	179	399	0.954	+	ACUGGAUCGAUCGCGGGUGAACCG	132	0.171	24	N12	-1	5	19	14	37	7	60	296
Cluster_28285	chrA09:16896639-16896661	23	251	1975	97	0.474	.	UGAGUGGUCAAAGAUGGACA	132	0.024	20	N6	-1	0	0	154	27	70	0	0
Cluster_28336	chrA09:17306733-17306843	111	361	2321	0	0.95	+	AUAUAGACUCUGCGAACCAAACUG	137	0.202	24	N11	-1	14	15	4	15	8	21	284
Cluster_28352	chrA09:17481063-17481318	256	638	526	11	0.447	.	AACAUGGUAUCAGAGCUCAGAUCC	171	0.218	24	N6	10.1	13	4	11	35	20	83	472
Cluster_28361	chrA09:17514237-17514344	108	209	1809	0	0.014	-	GGUUAGAGUUGUGAUGAUGAACA	127	0.163	23	N11	-1	21	4	7	7	23	144	3
Cluster_28402	chrA09:17692039-17692208	170	371	2331	4	0.226	.	AAGAAAACAUCGGUAUUCUGACGG	145	0.21	24	N6	6.1	2	4	3	6	7	43	306
Cluster_28431	chrA09:17897007-17897151	145	151	1215	0	0.967	+	AUCUUGCGACUAGUAGACAAUGUG	138	0.066	24	N11	-1	0	0	0	0	0	9	142
Cluster_28504	chrA09:18279042-18279085	44	274	1998	243	0	-	UGACGUGGCAUGCUUCUCUGUUG	127	0.135	23	N11	-1	6	0	2	19	23	144	80
Cluster_28527	chrA09:18419065-18419410	346	669	556	18	0.022	-	UGAAGCUGCCAGCAUGAUCUGG	446	0.063	22	N5	-1	58	2	68	61	475	2	3
Cluster_28547	chrA09:18593916-18594044	129	288	2137	2	0.833	+	UUUUUCAGAUCUGUGUCGCGACA	157	0.153	23	N11	-1	7	2	7	12	2	186	72
Cluster_28599	chrA09:19050454-19050495	42	260	1984	254	0.754	.	AGAGCCGGUCCUGAAAUUUCUGGG	133	0.169	24	N6	-1	2	5	0	14	15	25	199
Cluster_28660	chrA09:19365478-19365637	160	312	2161	285	0.981	+	UGGUCUCUGUGGAUUCGAUCCUG	234	0.112	23	N11	-1	1	2	2	1	9	255	42
Cluster_28741	chrA09:19868138-19868432	295	515	298	210	0.204	.	AAUGAUGAUACAACUGCAGAGACG	101	0.282	24	N6	3.7	19	8	12	23	34	84	335
Cluster_28753	chrA09:19954951-19955153	203	600	459	0	0.958	+	AAGAAUGAUUGUGGUGAAGACAUG	328	0.108	24	N11	-1	27	6	4	18	14	29	502
Cluster_28762	chrA09:19985296-19985414	119	318	2167	0	0.981	+	CUGUGUGCUCUGUGAAUUAUUUA	106	0.192	23	N11	-1	9	1	8	10	10	149	131
Cluster_28788	chrA09:20179458-20179480	23	319	2236	289	0.141	-	UGAAACAGGCUAGACGUAACA	140	0.041	21	N11	-1	25	0	123	146	25	0	0
Cluster_28806	chrA09:20319219-20319258	40	166	1546	161	0.006	-	AUGGACCAAGCCUAAUGAAACAUU	159	0.036	24	N11	-1	3	1	0	0	0	0	162
Cluster_28833	chrA09:20457675-20457868	194	165	1545	2	0.927	+	AGUGUGUUGGUAGUUGAAACUGUC	100	0.145	24	N11	-1	2	0	1	3	2	16	141
Cluster_28860	chrA09:20559851-20560094	244	312	2161	1	0.917	+	AAGAAAACAGCGGUAUUCUGACGG	119	0.228	24	N11	-1	5	4	2	8	6	36	251
Cluster_28879	chrA09:20647256-20647278	23	338	2255	0	0	-	CUUGAUCUUGAGUAGAACUCG	251	0.03	21	N11	-1	1	0	3	323	11	0	0
Cluster_28951	chrA09:21138134-21138717	584	570	401	0	0.521	.	AAAAGUCGUCGGAAUAUUCCG	156	0.274	21	N5	6.8	26	6	7	316	8	46	161
Cluster_28977	chrA09:21340357-21340712	356	525	339	154	0.109	-	AAAAUCUGGUCAGGCGUGGAUCUU	116	0.282	24	N5	-1	14	8	13	16	17	50	407
Cluster_29008	chrA09:21581386-21581487	102	248	1972	245	0.004	-	UUUCUGAUUUGCUAGGCAACUUGC	219	0.044	24	N12	-1	4	0	0	0	0	12	232
Cluster_29010	chrA09:21590021-21590236	216	266	1990	0	0.034	-	AACUGUGGAAACAAUACUGUUCAC	231	0.105	24	N11	-1	5	2	1	2	0	9	247
Cluster_29015	chrA09:21615085-21615430	346	799	789	331	0.133	-	AGGUGAUGCAGUCAGACGUGAAUC	121	0.217	24	N5	-1	30	20	6	25	46	160	512
Cluster_29054	chrA09:21803950-21803971	22	236	1836	0	0.631	.	AAGGCAAUAGAGUUUCAGAUU	125	0.03	21	N6	-1	9	0	32	195	0	0	0
Cluster_29071	chrA09:21891463-21891483	21	184	1564	0	0.005	-	UCAUUCUAGGCUUACUUUGUU	164	0.016	21	N11	-1	0	0	20	164	0	0	0
Cluster_29082	chrA09:21947812-21947884	73	551	365	549	0.044	-	AGACGACGUGGACAACCUAGAAGU	424	0.094	24	N11	-1	17	4	3	20	3	39	465
Cluster_29090	chrA09:21995034-21995090	57	156	1220	111	0.013	-	AGAGUGUGACUUAGUGACGUGUCC	106	0.167	24	N11	-1	1	2	7	25	3	4	114
Cluster_29092	chrA09:21996183-21996362	180	160	1540	149	0.919	+	AAUCUGAGAUAUUCUGAAAACUUC	112	0.138	24	N11	-1	3	0	2	0	4	18	133
Cluster_29121	chrA09:22121841-22121976	136	674	561	93	0.981	+	AAAUUUGGACGUGGUGAAGACAAC	110	0.227	24	N11	-1	14	11	9	28	32	168	412
Cluster_29137	chrA09:22208683-22208803	121	465	206	379	0.877	+	AUAUCUGAUGUGGGAUCUUCUCUC	200	0.131	24	N11	-1	0	5	5	13	22	101	319
Cluster_29176	chrA09:22466462-22466681	220	261	1985	60	0.513	.	AUUAUGACUUAUGAAUUACACAUA	122	0.123	24	N6	5.4	3	4	2	3	2	61	186
Cluster_29208	chrA09:22659288-22659594	307	333	2250	0	0.754	.	AGUAAAUCUGGUCAGGCGUGAAUC	101	0.267	24	N5	2	5	6	6	16	15	48	237
Cluster_29246	chrA09:22909573-22909829	257	553	367	0	0.083	-	UCUGACUGAUCCAUCUGACUGAUC	249	0.168	24	N11	-1	12	6	3	16	12	74	430
Cluster_29247	chrA09:22916281-22916763	483	298	2147	76	0.792	.	GACUGAAUCAGCUGCAGCUGGAUG	109	0.376	24	N5	6	27	2	11	9	16	28	205
Cluster_29253	chrA09:22944087-22944322	236	624	483	9	0.947	+	CACGUUCUUGAGAACACUCUCU	228	0.043	22	N11	-1	46	0	196	122	231	18	11
Cluster_29258	chrA09:22982096-22982118	23	165	1545	0	0.006	-	UUAGAUCAUAGGAGUAAAACU	104	0.03	21	N11	-1	1	0	19	105	0	40	0
Cluster_29299	chrA09:23237403-23237715	313	231	1831	194	0.177	-	AUACUGACUCUGUAAAGCAAACCG	110	0.255	24	N5	-1	9	0	5	6	3	30	178
Cluster_29309	chrA09:23296118-23296413	296	601	460	550	0.875	+	GAACAUCUGUAUCAAUGAACUUAC	399	0.118	24	N11	-1	20	2	8	26	13	28	504
Cluster_29373	chrA09:23667269-23667378	110	201	1801	0	0.975	+	AACGACGUGUAUAGAUCUGUUAGG	152	0.109	24	N11	-1	3	0	1	6	6	15	170
Cluster_29392	chrA09:23765599-23765723	125	722	655	0	0.999	+	UAUUGGCCUGGUUCACUCAGA	497	0.022	21	Y	-1	11	0	8	697	5	0	1
Cluster_29425	chrA09:24012247-24012293	47	173	1553	171	0.965	+	UUGCCUCUAGAUAUCCACGCC	150	0.052	21	N11	-1	1	0	13	152	7	0	0
Cluster_29428	chrA09:24048136-24048159	24	374	2334	0	0.735	.	UUACGGAAAAGAGACACCCCUG	183	0.032	22	N6	-1	1	0	74	91	184	0	24
Cluster_29433	chrA09:24074861-24074936	76	372	2332	225	0.989	+	AUUGUGGGCUUCCAACUUAAAAUC	112	0.148	24	N11	-1	7	7	1	7	13	88	249
Cluster_29462	chrA09:24369530-24369652	123	351	2268	337	0.017	-	AGACUUGACUCUGUAAACCAGACU	243	0.108	24	N11	-1	0	2	7	14	19	12	297
Cluster_29540	chrA09:24797146-24797204	59	169	1549	4	0.012	-	AAGGACUCUAAGCAUUAAUGUAGG	158	0.053	24	N11	-1	0	1	0	0	0	4	164
Cluster_29567	chrA09:25092474-25092533	60	323	2240	129	0.121	-	AAUGUAAAACUAGAUCUCGAUCCG	117	0.149	24	N12	-1	2	1	2	6	6	22	284
Cluster_29608	chrA09:25380572-25380616	45	168	1548	0	0.012	-	AUAUUGACUCUGUAAACCAAACUG	102	0.161	24	N11	-1	2	2	3	0	3	19	139
Cluster_29621	chrA09:25425885-25426189	305	1921	1760	0	0.655	.	AUAUGAGUCUGUAAAUUUUCUUGC	1104	0.066	24	N5	27.7	13	18	31	44	32	109	1674
Cluster_29647	chrA09:25540572-25540710	139	266	1990	230	0.827	+	AGGUCUAAGUAGUAAUCACAACGA	101	0.203	24	N11	-1	7	0	19	7	10	84	139
Cluster_29666	chrA09:25663289-25663310	22	172	1552	0	0.977	+	UUACGGAAAAGAGACACCCCUG	106	0.041	22	N11	-1	0	0	2	63	107	0	0
Cluster_29683	chrA09:25788648-25788730	83	824	814	823	0.015	-	AAAAGAUUGUAGGAUUGACACGUG	696	0.044	24	N11	-1	7	6	1	2	7	36	765
Cluster_29710	chrA09:25958895-25958926	32	190	1570	189	0	-	AAAGAUCUCUGUCAUCUUCUGACC	104	0.089	24	N11	-1	0	14	0	2	0	33	141
Cluster_29735	chrA09:26151000-26151053	54	420	83	256	0.814	+	UACAACUUCGAGGAACUCACCA	128	0.114	22	N13	-1	45	0	67	115	187	4	2
Cluster_29784	chrA09:26392563-26392792	230	383	2343	209	0.428	.	AACGCUGAGAAACAUUAUAUAGAC	105	0.285	24	N6	2.4	13	3	7	12	8	70	270
Cluster_29808	chrA09:26531574-26534171	2598	5762	445	3071	0.35	.	ACGUGGAACACUGUGUUGAGC	172	0.32	24	N5	18.9	81	33	118	1952	913	129	2536
Cluster_29839	chrA09:26692453-26692745	293	459	200	2	0.046	-	AUAUUGACUCUGCGAACCAAGCUG	195	0.192	24	N11	-1	8	7	5	23	12	60	344
Cluster_29854	chrA09:26793632-26793710	79	265	1989	217	0.072	-	GGACUGAGUUGAAAUUCAAC	193	0.053	20	N11	-1	36	0	206	21	0	0	2
Cluster_29868	chrA09:26906940-26906979	40	534	348	499	0.974	+	UUUUCUCUUACGUCGUCUCGU	384	0.03	21	N11	-1	22	0	30	392	90	0	0
Cluster_29905	chrA09:27290111-27290415	305	628	487	315	0.68	.	AUCGCGACUGCAGGUUUUAUCGGC	277	0.29	24	N5	9.8	33	14	37	45	15	31	453
Cluster_29907	chrA09:27294382-27294462	81	549	363	0	0	-	UUAGAUGACCAUCAACAAAUA	522	0.016	21	N15	-1	0	1	14	523	11	0	0
Cluster_29914	chrA09:27322783-27322991	209	239	1963	5	0.941	+	ACUAGAUAGCAAAAUUGUAGACGU	118	0.201	24	N11	-1	3	5	5	30	8	23	165
Cluster_29918	chrA09:27336782-27336938	157	528	342	269	0.958	+	AAGAGUGGAUCAAGCGGAUCGAGC	186	0.152	24	N11	-1	11	5	13	13	8	80	398
Cluster_29935	chrA09:27476075-27476215	141	630	489	574	0.933	+	AAGACUGUAACUCUUAAUUUGGGG	347	0.122	24	N11	-1	35	13	8	22	16	105	431
Cluster_29942	chrA09:27537635-27537717	83	333	2250	278	0.183	-	AUACAGACUCUGUAAACCAAACAG	208	0.12	24	N11	-1	4	1	2	7	6	52	261
Cluster_29953	chrA09:27602202-27602373	172	852	850	0	0.984	+	AUCAAGGAAAGAUCUAAGAAUAUU	576	0.042	24	N11	-1	1	2	3	49	5	100	692
Cluster_29978	chrA09:27789587-27789839	253	421	84	195	0.494	.	AUUAGGAGGUCUGAGUUUCGAUUC	149	0.245	24	N6	5.9	8	5	8	15	12	56	317
Cluster_30006	chrA09:27993135-27993253	119	13374	1383	0	1	+	UCGGACCAGGCUUCAUUCCCC	12728	0.005	21	Y	-1	70	1	56	13023	201	11	12
Cluster_30044	chrA09:28250962-28250989	28	317	2166	172	0.05	-	GUAUCUUUUGGUUGUCUUGAA	165	0.035	21	N11	-1	7	0	5	250	55	0	0
Cluster_30071	chrA09:28459980-28460230	251	1156	1152	1115	0.294	.	AAUCAGACGUGAAUCUUCAUCGGC	166	0.127	24	N6	6.4	22	14	31	162	45	234	648
Cluster_30081	chrA09:28530268-28530531	264	844	842	3	0.976	+	AUACGAUCUACUUGUGGAAUAACU	322	0.089	24	N11	-1	6	10	14	7	16	53	738
Cluster_30083	chrA09:28542018-28542158	141	266	1990	230	0.06	-	UGAACGGGAGUGAAACCAUGGC	201	0.053	22	N11	-1	7	0	29	27	201	2	0
Cluster_30099	chrA09:28675890-28675971	82	165	1545	0	0.933	+	GAACCCGAAUUUGUAGUUUUCUGC	110	0.218	24	N11	-1	3	0	6	1	7	23	125
Cluster_30115	chrA09:28827444-28827519	76	376	2336	371	0.011	-	UAGACAGUACAUACGAAUAC	369	0.016	20	N11	-1	6	0	369	1	0	0	0
Cluster_30169	chrA09:29182115-29182293	179	971	980	820	0.952	+	AACCGGUCUUAAGAGAAUUCACGA	369	0.09	24	N11	-1	5	3	5	31	26	64	837
Cluster_30222	chrA09:29587058-29587079	22	258	1982	1	0.008	-	UGGUCUUAGAAUCAACUGACA	211	0.031	21	N11	-1	34	0	12	212	0	0	0
Cluster_30223	chrA09:29591075-29591139	65	416	79	52	0.916	+	ACGUGACUAGUCUGAACCACUUCU	106	0.144	24	N11	-1	25	5	12	4	22	94	254
Cluster_30249	chrA09:29790235-29790258	24	815	805	1	0.931	+	ACAAAGAUCUUACGACAUUA	501	0.015	20	N11	-1	130	0	685	0	0	0	0
Cluster_30354	chrA09:30605994-30606014	21	219	1819	217	0	-	UCCAAACCUGUCGGAACCAAC	217	0.009	21	N11	-1	2	0	0	217	0	0	0
Cluster_30365	chrA09:30718840-30719036	197	362	2322	4	0.909	+	AAACGGGCUUAAUAUGGACAAACC	181	0.279	24	N11	-1	3	12	10	21	10	36	270
Cluster_30380	chrA09:30823182-30823414	233	476	217	327	0.038	-	GAUGUAGUCAGACGUGAAUCUUCG	283	0.107	24	N11	-1	25	4	15	3	7	86	336
Cluster_30384	chrA09:30884497-30884665	169	425	88	54	0.122	-	AUAGGACGACUCAGAUGAUGCAGU	215	0.191	24	N11	-1	11	3	6	5	7	26	367
Cluster_30482	chrA09:31552203-31552299	97	152	1216	1	0.02	-	AUACGAUCUCUUUGUGGAAUAACU	107	0.145	24	N11	-1	1	4	4	1	1	16	125
Cluster_30484	chrA09:31563545-31563788	244	1201	1228	6	0.146	-	AUUGUGCAUUAACGUCUGAGAGAU	209	0.123	24	N11	-1	47	63	35	66	77	366	547
Cluster_30493	chrA09:31582812-31584818	2007	1400	1428	626	0.425	.	CUUCGAUCGGGUCAUCAACUC	128	0.309	21	N5	16.7	40	0	32	938	356	8	26
Cluster_30522	chrA09:31778677-31778852	176	3879	2390	1955	0.049	-	CUGUUUUGCAAACUUUCGAC	1143	0.018	20	N11	-1	46	0	1506	1233	766	289	39
Cluster_30544	chrA09:31907589-31907705	117	196	1576	0	0.964	+	UGAGGGUUCGUCCUUGGCGGU	151	0.071	21	N11	-1	32	0	2	151	4	2	5
Cluster_30566	chrA09:32027248-32027271	24	445	186	0	1	+	UUGAGCCGUGCCAAUAUCACG	414	0.022	21	N15	-1	0	0	16	419	10	0	0
Cluster_30581	chrA09:32113342-32113530	189	547	361	495	0.059	-	AUGUGUGAACUUCUGGUUGAACCU	167	0.143	24	N11	-1	16	1	6	29	11	218	266
Cluster_30689	chrA09:33084692-33084722	31	1179	1168	0	0	-	GGGGAUGUAGCUCAGAUGGU	1142	0.024	20	N11	-1	11	1	1153	11	2	1	0
Cluster_30723	chrA09:33434389-33434410	22	202	1802	19	0.99	+	UCAUUCUAGGCUUACUUUGUU	159	0.035	21	N11	-1	8	0	16	159	19	0	0
Cluster_30743	chrA09:33656181-33656206	26	766	708	752	0.119	-	UUGGAAACAAGCUACUCGCAC	418	0.033	21	N11	-1	18	0	79	584	71	11	3
Cluster_30764	chrA09:33843974-33843998	25	2514	2053	0	0	-	UCGGACCAGGCUUCAUCCCCC	2336	0.009	21	N15	-1	6	0	6	2482	19	1	0
Cluster_30800	chrA10:337494-337649	156	280	2129	0	0.914	+	AAUGGAUAUGGGCUAAUGGACAUG	109	0.311	24	N11	-1	12	1	7	12	11	37	200
Cluster_30802	chrA10:350204-350323	120	1218	1242	1	0.999	+	GGGGAUGUAGCUCAGAUGGU	1169	0.026	20	N12	-1	15	1	1180	11	8	2	1
Cluster_30809	chrA10:396208-396473	266	403	66	389	0.985	+	UUUGUCGCUAAGAUUCGAUCU	209	0.06	21	N11	-1	59	0	114	216	14	0	0
Cluster_30840	chrA10:613033-613218	186	613	472	0	0.804	+	AUACAGACUCUGUGAACCAAACUG	288	0.196	24	N11	-1	7	12	12	40	15	84	443
Cluster_30853	chrA10:696230-696477	248	574	405	0	0.49	.	AAGAAAACAGCGGUAUUCUGACGG	107	0.226	24	N6	5.3	11	14	5	15	9	51	469
Cluster_30872	chrA10:928966-929097	132	545	359	543	0.965	+	GUUUUCCGGUCUGGCUAUCCAUGU	138	0.112	24	N11	-1	24	19	6	13	6	84	393
Cluster_30923	chrA10:1400788-1400843	56	583	414	0	1	+	UCGAUCUGUACAUUUUCUUGUC	391	0.009	22	N11	-1	4	0	142	46	391	0	0
Cluster_30930	chrA10:1512874-1512923	50	314	2163	0	0.01	-	GGAUUUCAUUGAUCAGUAGGAUGA	162	0.035	24	N11	-1	2	0	0	1	0	124	187
Cluster_30931	chrA10:1558184-1558314	131	2375	1955	2347	0.023	-	AAGAAACUGGUCUUGUGGAGAACC	1695	0.033	24	N12	-1	22	6	3	21	19	82	2222
Cluster_30944	chrA10:1690949-1691238	290	468	209	0	0.124	-	AUAUUGACUCUGUGAACCAAACUG	272	0.177	24	N13	-1	5	7	14	13	6	34	389
Cluster_30954	chrA10:1755708-1755874	167	157	1221	0	0.089	-	AUACGAUCUCUUUGUGGAAUAACU	103	0.236	24	N11	-1	1	1	4	5	4	18	124
Cluster_30956	chrA10:1763951-1764286	336	159	1223	0	0.943	+	AAUGGAUCGUCGAACAAACGUUCG	114	0.17	24	N5	-1	1	1	2	2	2	16	135
Cluster_30960	chrA10:1779506-1779830	325	916	925	900	0.936	+	UGUUCUGCAGAGCUGUGAACCUGU	703	0.091	24	N5	-1	26	2	20	28	25	44	771
Cluster_30962	chrA10:1785387-1785505	119	314	2163	0	0.032	-	AUCAAGGAAAGAUCUAAGGAUAUU	162	0.121	24	N12	-1	4	3	2	15	8	63	219
Cluster_30996	chrA10:2036813-2036974	162	550	364	341	0.756	.	UCUGUUCCGGUCUGGUUACCCAGC	283	0.207	24	N6	19.3	47	8	4	29	7	51	404
Cluster_31001	chrA10:2061057-2061470	414	291	2140	182	0.323	.	AUCUAAUCAAAAAGAACUUUGAGU	118	0.247	24	N5	0.6	12	2	4	5	10	26	232
Cluster_31031	chrA10:2249585-2249606	22	205	1805	0	1	+	UGAAUACAACUUCGAGGAAC	196	0.02	20	N11	-1	0	0	197	8	0	0	0
Cluster_31035	chrA10:2281701-2281791	91	1305	1330	0	0.999	+	GGGGAUGUAGCUCAGAUGGU	1264	0.021	20	N11	-1	17	0	1274	7	6	1	0
Cluster_31063	chrA10:2604058-2604554	497	401	64	300	0.175	-	UUCGGGUUUUGUCUCUUUGGACA	156	0.307	23	N5	-1	26	2	6	5	16	225	121
Cluster_31074	chrA10:2670295-2670318	24	136	1200	123	0.007	-	UGUAGUUGUUGUUGCAAGCACU	111	0.066	22	N11	-1	0	0	12	4	113	7	0
Cluster_31164	chrA10:3347653-3347711	59	495	278	0	0.002	-	AAUAAAGCAAGUUGGGGAACA	225	0.046	21	N11	-1	16	0	22	439	5	13	0
Cluster_31191	chrA10:3562050-3562072	23	134	1198	116	0.94	+	GAGAUUUAUAGGACAAGUUGA	108	0.052	21	N11	-1	9	0	5	120	0	0	0
Cluster_31249	chrA10:4166589-4166823	235	515	298	313	0.299	.	UAGGUCUGUGUCUUUAAUAGUUUC	123	0.247	24	N6	2.8	15	6	11	20	28	175	260
Cluster_31295	chrA10:4632636-4633145	510	545	359	3	0.07	-	ACAUGAUCCGUCUUUGUGAAUCGA	191	0.224	24	N5	-1	8	6	3	69	51	21	387
Cluster_31297	chrA10:4664922-4665121	200	489	272	240	0.953	+	AGAGAUUUUUGUUACUGUUGACUG	121	0.129	24	N11	-1	11	2	4	41	3	57	371
Cluster_31326	chrA10:4830543-4830650	108	423	86	409	0.012	-	GAAACGAUGCGGAUCUGACGUGGC	162	0.078	24	N11	-1	2	6	4	14	11	9	377
Cluster_31339	chrA10:5037995-5038154	160	209	1809	13	0.751	.	AGAGAUUUGUACGACUGGUUCUGC	104	0.316	24	N6	5.8	4	4	4	8	4	17	168
Cluster_31457	chrA10:5634426-5634647	222	567	398	3	0.113	-	AAUGAAUCUUAUUGGCCUGAAUA	113	0.238	23	N12	-1	22	11	5	29	30	255	215
Cluster_31507	chrA10:5902471-5902729	259	170	1550	14	0.041	-	AGUGUGUUGGUAGUUGAAACUGUC	114	0.147	24	N11	-1	1	1	0	2	4	11	151
Cluster_31524	chrA10:5952870-5952920	51	223	1823	0	0.996	+	AAGACUGUAGAUAAAAAUUAAAGC	220	0.018	24	N11	-1	0	0	0	1	0	2	220
Cluster_31525	chrA10:5958842-5958906	65	239	1963	0	0.975	+	AAGACUGUAGAUAAAAAUUAAAGC	232	0.029	24	N11	-1	0	0	0	0	0	6	233
Cluster_31539	chrA10:6076617-6076954	338	205	1805	0	0.766	.	AUAUGAGUCUGUAAAUGUUCUUGC	111	0.293	24	N5	1.5	4	2	4	5	7	18	165
Cluster_31560	chrA10:6236607-6236956	350	242	1966	13	0.818	+	AUCUCCGAUGUAAAACUCCAUUUU	108	0.231	24	N5	-1	4	6	2	18	4	44	164
Cluster_31565	chrA10:6283307-6283506	200	127	1191	3	0.976	+	UCUUGGAAUUUGUGUGAACUUCA	103	0.142	23	N11	-1	2	0	0	3	5	110	7
Cluster_31606	chrA10:6513769-6514078	310	434	97	3	0.592	.	AACAUGAGUCUGUAAAUUCUUUGC	128	0.237	24	N5	3.3	15	8	0	12	8	48	343
Cluster_31615	chrA10:6634286-6634360	75	215	1815	0	0.019	-	UCUGAACUUUGUUUAAUCCAA	148	0.047	21	N11	-1	1	0	44	170	0	0	0
Cluster_31724	chrA10:7467852-7468104	253	748	681	397	0.396	.	AAACGGCUAUUCUAUUACUCAAGC	176	0.17	24	N6	3	33	10	11	17	21	78	578
Cluster_31779	chrA10:7817663-7817726	64	182	1562	0	0.044	-	UCGUUGUGAAACUAAUGAUC	163	0.044	20	N11	-1	16	0	165	0	1	0	0
Cluster_31842	chrA10:8215287-8215401	115	280	2129	248	0.989	+	AAAACUUGAGGUGGUCUGUAUAGC	101	0.143	24	N11	-1	8	8	3	7	4	36	214
Cluster_31861	chrA10:8378735-8378760	26	1243	1267	0	1	+	GGGGAUGUAGCUCAGAUGGU	1210	0.02	20	N13	-1	10	1	1221	4	5	1	1
Cluster_31902	chrA10:8724413-8724554	142	999	1011	713	0.493	.	AAAAAGAUCUAUGUUCUGAGCCGU	267	0.148	24	N6	7.4	17	7	18	29	29	224	675
Cluster_31942	chrA10:8914620-8914999	380	342	2259	0	0.924	+	AAGAAAACAGCGGUAUUCUGACGG	132	0.222	24	N5	-1	8	4	5	6	2	32	285
Cluster_31995	chrA10:9261029-9261451	423	354	2271	201	0.121	-	AGACAGACUCUGUGAACCAAACUG	147	0.195	24	N5	-1	15	4	10	26	4	27	268
Cluster_32024	chrA10:9530619-9530782	164	226	1826	222	0.965	+	AUAAUGAACUACUGGAGCAAAUCC	205	0.053	24	N11	-1	1	0	0	2	8	2	213
Cluster_32050	chrA10:9701020-9701259	240	152	1216	0	0.842	+	AUACGAUCUCUUUGUGGAAUAACU	102	0.171	24	N11	-1	1	0	5	1	0	28	117
Cluster_32112	chrA10:10228758-10228781	24	295	2144	110	0.319	.	UAAGAUCUUUGUUCGUGCUGA	112	0.054	21	N6	-1	50	0	11	115	83	36	0
Cluster_32188	chrA10:10707721-10707793	73	476	217	0	1	+	ACGGUAUCUCUCCUACGUAGC	362	0.029	21	Y	-1	5	0	6	370	93	2	0
Cluster_32204	chrA10:10795137-10795161	25	7540	696	7467	0.002	-	UAAAAUAGAACUCUGUUGCCCG	4990	0.005	22	N11	-1	51	0	1318	1157	5002	12	0
Cluster_32219	chrA10:10892357-10892604	248	157	1221	0	0.025	-	AUACGAUCUCUUUGUGGAAUAACU	107	0.217	24	N11	-1	5	2	2	5	0	14	129
Cluster_32224	chrA10:10946550-10946715	166	845	843	352	0.043	-	ACGUGGCAACUUCGGACUCUCUA	229	0.192	23	N11	-1	9	7	5	37	17	514	256
Cluster_32232	chrA10:11005972-11006083	112	782	723	342	0.917	+	AAAAUAUGACAUGGCUACUGAAAU	286	0.143	24	N11	-1	10	42	8	12	9	69	632
Cluster_32299	chrA10:11396540-11397220	681	230	1830	5	0.139	-	AGGAUUGAUAAGGAACCUUACGUG	102	0.278	24	N5	-1	10	3	2	6	7	22	180
Cluster_32332	chrA10:11643142-11643253	112	301	2150	9	0.924	+	UCAUGGAAUGUUUGAGAACUA	215	0.027	21	N11	-1	2	0	71	219	3	6	0
Cluster_32333	chrA10:11645325-11645732	408	472	213	0	0.559	.	CUGCGGAAUUUACAUGUGGGCUGC	149	0.362	24	N5	6.1	16	18	13	37	20	67	301
Cluster_32368	chrA10:11903815-11903847	33	288	2137	286	1	+	UGACUGAACAACAAGACAUAG	286	0.007	21	N11	-1	0	0	2	286	0	0	0
Cluster_32378	chrA10:12029543-12029656	114	2082	1873	4	0.061	-	UGGACUAUAAUCUACUCAGUA	693	0.027	21	N11	-1	141	23	365	771	121	587	74
Cluster_32392	chrA10:12188418-12188438	21	198	1578	0	1	+	UUGUUGCACAAGGUUCGCUG	175	0.025	20	N11	-1	22	0	175	1	0	0	0
Cluster_32427	chrA10:12473559-12473666	108	522	336	0	0.025	-	AUGAUACGCUGCGGAUCUGACGUG	182	0.121	24	N11	-1	7	22	11	22	16	29	415
Cluster_32442	chrA10:12576172-12576475	304	260	1984	19	0.427	.	AGACGAGUCGAUUCUCCGAAGAGC	120	0.25	24	N5	2.7	8	3	6	4	7	19	213
Cluster_32633	chrA10:14189741-14190257	517	1899	1742	1338	0.267	.	AAACGACGUAGUAUCUAUCCUUAG	495	0.172	24	N5	14.1	53	41	37	94	80	286	1308
Cluster_32645	chrA10:14368557-14368582	26	432	95	0	1	+	UAUGGAGACCUGAACUGAGUG	313	0.039	21	N13	-1	35	0	77	316	4	0	0
Cluster_32699	chrA10:14915364-14915388	25	438	179	0	0.057	-	AUUUAUCAAAACUGUAGACA	203	0.037	20	N13	-1	75	0	337	22	0	4	0
Cluster_32738	chrA10:15242993-15243082	90	18919	1752	2572	0	-	UCGGACCAGGCUUCAUUCCCC	15187	0.006	21	Y	-1	84	0	385	15628	2799	18	5
Cluster_32739	chrA10:15244875-15244953	79	13104	1347	0	0	-	UCGGACCAGGCUUCAUUCCCC	12643	0.004	21	N15	-1	72	0	67	12878	85	1	1
Cluster_32743	chrA10:15317722-15317863	142	112	779	108	0.009	-	UGGAUCUUAUAGAUGCGAUGA	106	0.054	21	N11	-1	2	0	1	107	0	1	1
Cluster_32748	chrA10:15377700-15377778	79	1248	1272	0	1	+	GGGGAUGUAGCUCAGAUGGU	1214	0.02	20	N11	-1	14	2	1220	6	5	0	1
Cluster_32749	chrA10:15379923-15379951	29	25919	2092	0	1	+	UCGAUAAACCUCUGCAUCCAG	24542	0.003	21	N15	-1	768	1	36	24895	212	5	2
Cluster_32781	chrA10:15618201-15618248	48	1084	1086	1078	0.994	+	AUUUACGAUCUUGUACUGAACCAA	366	0.06	24	N11	-1	16	5	9	21	25	218	790
Cluster_32806	chrA10:15835329-15835795	467	450	191	1	0.384	.	AAAAGUCGUCGGAAUAUUCCG	166	0.222	21	N5	4.6	17	2	7	302	12	19	91
Cluster_32856	chrA10:16404765-16405035	271	285	2134	1	0.365	.	AGUUUCCGGCGAGUCUCAGAUCUC	101	0.284	24	N6	5	21	5	4	12	9	63	171
Cluster_32857	chrA10:16425928-16425949	22	269	1993	25	0.074	-	UGAACUUUGUUUAAUCCACAA	165	0.03	21	N11	-1	40	0	64	165	0	0	0
Cluster_32891	chrA10:16633615-16633884	270	845	843	3	0.999	+	AGAAUCUUGAUGAUGCUGCAU	517	0.047	21	Y	-1	28	2	34	727	40	12	2
Cluster_32982	chrC01:85657-85732	76	395	2355	26	1	+	GGUGGCUGUAGUUUAGUGGUGAGA	148	0.078	24	N11	-1	13	4	11	19	92	105	151
Cluster_32993	chrC01:180230-180635	406	278	2002	214	0.011	-	GAUAUCUGAUAGGCUAAGAGCAGC	125	0.137	24	N5	-1	8	0	10	75	5	22	158
Cluster_33031	chrC01:512773-512792	20	280	2129	0	0	-	GAUAACACUGUGAACUUGAU	224	0.014	20	N11	-1	56	0	224	0	0	0	0
Cluster_33048	chrC01:592277-592379	103	276	2000	1	0.931	+	AAUCUGUGUGUCGAAAUCUAAAAC	235	0.062	24	N11	-1	3	2	0	4	0	4	263
Cluster_33112	chrC01:1004876-1005057	182	355	2272	336	0.783	.	AAGAGACUGAGAUCAAUGAUGGUC	115	0.206	24	N6	3.6	9	8	4	10	25	78	221
Cluster_33170	chrC01:1482241-1482263	23	396	2356	331	0.96	+	UGAACUGCUUAAGAUAAUGGA	321	0.02	21	N11	-1	26	0	39	330	1	0	0
Cluster_33196	chrC01:1655508-1655769	262	907	911	888	0.72	.	AUCAGACGUGUUAGCAAAGGAUGC	468	0.123	24	N6	8.5	21	8	37	65	24	126	626
Cluster_33203	chrC01:1678718-1679260	543	1473	1471	0	0.304	.	UAUGGACUCUUGAUAUAACUUG	278	0.124	24	N5	29.6	3	3	11	311	426	38	681
Cluster_33205	chrC01:1685154-1685176	23	100	767	0	1	+	AGAGAUUUUUGUUACUGUUAACG	100	0.01	23	N11	-1	0	0	0	0	0	100	0
Cluster_33226	chrC01:1787505-1788074	570	388	2348	12	0.286	.	AAGAAAACAACGGUAUUCUGACGG	109	0.348	24	N5	4.2	7	6	4	18	7	53	293
Cluster_33250	chrC01:1918648-1918874	227	526	340	476	0.971	+	AAGUGGACGAUGACGUGGCGCACC	341	0.114	24	N11	-1	24	2	13	19	3	39	426
Cluster_33272	chrC01:2004461-2004698	238	345	2262	8	0.116	-	AAGAAAACAUCGGUAUUCUGACGG	136	0.209	24	N11	-1	3	5	4	7	7	43	276
Cluster_33276	chrC01:2042200-2042425	226	162	1542	0	0.914	+	UUAGAUCAAAACAGGAGAAUA	104	0.099	21	N11	-1	3	1	37	108	13	0	0
Cluster_33283	chrC01:2083496-2083650	155	194	1574	188	0.979	+	GGUGAUCAUCUGAGAAAUACUAGG	178	0.046	24	N11	-1	1	4	0	0	0	5	184
Cluster_33290	chrC01:2120844-2121043	200	146	1210	136	0.959	+	UGAUGGACGGAAAGUAUCAA	133	0.075	20	N11	-1	1	0	134	3	1	0	7
Cluster_33303	chrC01:2228363-2228509	147	409	72	131	0.11	-	AUUGGUCUUGGACAUUUGUUUGGA	106	0.298	24	N11	-1	12	5	12	21	11	117	231
Cluster_33318	chrC01:2321959-2322296	338	2477	2037	2	0.975	+	AUAUAGACUCUGUGAACCAAACUG	925	0.068	24	N5	-1	24	106	26	57	43	183	2038
Cluster_33324	chrC01:2341499-2341784	286	315	2164	27	0.108	-	AACACGUGACUAGUCUGGACCACU	135	0.263	24	N11	-1	13	2	6	14	11	35	234
Cluster_33338	chrC01:2433490-2433552	63	205	1805	203	0.01	-	AUUGAUGUGGCUCAGAUUGAACUG	199	0.034	24	N11	-1	0	1	1	1	0	1	201
Cluster_33352	chrC01:2547290-2547383	94	2587	2080	0	0.887	+	UGGACUAGAAUCCGGUCGAA	2198	0.003	20	N12	-1	385	0	2199	2	0	0	1
Cluster_33402	chrC01:2863517-2863694	178	2636	2096	0	0.097	-	UGGACUAGAAUCCGGUCGAA	2249	0.004	20	N11	-1	377	1	2254	3	0	0	1
Cluster_33417	chrC01:2997013-2997266	254	446	187	7	0.166	-	AAACGGGCUUAAUAUGGACAAACC	184	0.321	24	N11	-1	13	11	8	43	16	51	304
Cluster_33426	chrC01:3048326-3048578	253	353	2270	119	0.394	.	AGGUGGAUCGAACUUGAAACGUGU	101	0.312	24	N6	5.1	17	12	3	17	19	48	237
Cluster_33435	chrC01:3155561-3155584	24	263	1987	235	0.004	-	UAGGGAUGUUGAACUUACUA	231	0.023	20	N11	-1	28	0	232	3	0	0	0
Cluster_33438	chrC01:3158795-3159092	298	455	196	24	0.741	.	AAGAAAACAUCGGUAUUCUGACGG	166	0.218	24	N6	7.8	5	7	8	13	13	60	349
Cluster_33439	chrC01:3159182-3159305	124	397	2357	0	0.076	-	AAGAAAACAUCGGUAUUCUGACGG	153	0.159	24	N11	-1	7	7	7	5	5	43	323
Cluster_33447	chrC01:3207301-3207322	22	410	73	0	0.073	-	UGGAAGGUCUUGGUUUGGAGA	173	0.039	21	N11	-1	38	0	60	180	132	0	0
Cluster_33500	chrC01:3438466-3438637	172	448	189	0	0.969	+	GCUCACUGCUCUAUCUGUCAGG	145	0.065	20	Y	-1	25	0	162	12	152	94	3
Cluster_33532	chrC01:3626067-3626899	833	356	2273	319	0.843	+	CGAAGGUCUGAUUACAAAGAAUU	162	0.16	23	N5	-1	9	2	6	12	9	230	88
Cluster_33546	chrC01:3695093-3695533	441	569	400	276	0.752	.	AUUACUCAAGCUUGAGGUAGACUG	147	0.253	24	N5	5.9	57	9	14	15	26	80	368
Cluster_33556	chrC01:3723981-3724091	111	271	1995	270	0.089	-	CCAUCCUGUAUUACUGUAGUAUA	152	0.103	23	N11	-1	1	5	4	0	0	177	84
Cluster_33682	chrC01:4617721-4617755	35	171	1551	166	0.988	+	AACUGGACCCAGAAGACUCUUUAG	159	0.035	24	N11	-1	0	0	0	2	5	2	162
Cluster_33684	chrC01:4641649-4641725	77	132	1196	1	0	-	UCUUGAUCUUGAGUAGAACUC	131	0.015	21	N15	-1	0	0	0	131	0	0	1
Cluster_33698	chrC01:4735915-4736089	175	336	2253	25	0.122	-	AGAGAUUUGUACGACUGGUUCUGC	113	0.31	24	N11	-1	5	20	2	12	9	39	249
Cluster_33704	chrC01:4783988-4784057	70	231	1831	220	0.987	+	AUGACGUGGCUGCUGAGAUGGC	142	0.13	22	N11	-1	9	0	27	26	150	14	5
Cluster_33742	chrC01:5098838-5099104	267	592	423	583	0.02	-	AAAACCGUGUGAAUUCUUCUUGGA	137	0.139	24	N13	-1	15	2	23	21	31	233	267
Cluster_33770	chrC01:5295065-5295565	501	1891	1740	0	0.658	.	AUAUGAGUCUGUAAAUUUUCUUGC	1102	0.069	24	N5	26.1	8	20	22	27	32	106	1676
Cluster_33775	chrC01:5335598-5335740	143	169	1549	165	0.006	-	GAUGUCGUGUUGGGCUUUGUCCA	115	0.112	23	N11	-1	6	0	0	22	16	118	7
Cluster_33785	chrC01:5371171-5371612	442	553	367	21	0.132	-	AGCUGUCAGACUUGAGAAGUAAGC	121	0.363	24	N5	-1	11	4	10	15	45	130	338
Cluster_33800	chrC01:5449790-5449997	208	274	1998	2	0.175	-	AAGAAAACAACGAUAUUCUGACGG	103	0.277	24	N11	-1	4	5	4	2	7	42	210
Cluster_33803	chrC01:5470220-5470456	237	345	2262	0	0.922	+	AACUGUGGAAACAAUACUGUUCAC	253	0.133	24	N11	-1	5	1	3	2	3	29	302
Cluster_33807	chrC01:5481740-5482027	288	457	198	329	0.039	-	UGACGUGGACAGCUUCUCUGUUG	135	0.177	23	N12	-1	8	2	9	29	52	188	169
Cluster_33815	chrC01:5524542-5524598	57	242	1966	0	0.008	-	AAAAGUUGUGACUUCUGUUUUAAU	104	0.219	24	N11	-1	3	5	2	7	13	40	172
Cluster_33817	chrC01:5531716-5531918	203	237	1837	0	0.97	+	AAUCUGUGUGUCGAAGUCUAUAAC	161	0.169	24	N11	-1	2	3	4	3	7	24	194
Cluster_33883	chrC01:5883350-5883694	345	333	2250	13	0.189	-	AAGAAAACAUCGGUAUUCUGACGG	126	0.264	24	N5	-1	4	8	2	7	0	49	263
Cluster_33893	chrC01:5947949-5948304	356	2516	2054	1	0.052	-	AUAUAGACUCUGUUAACCAAAAGG	1720	0.089	24	N5	-1	36	17	21	52	35	155	2200
Cluster_33965	chrC01:6326362-6326514	153	184	1564	174	0.033	-	UGGUUCUUGUUCGUCGUCUGAG	158	0.054	22	N11	-1	3	0	2	12	158	5	4
Cluster_33969	chrC01:6362442-6362636	195	558	389	184	0.561	.	AACCGGAACUGGCGAGGAAUGUCC	123	0.349	24	N6	6.2	18	10	15	29	14	111	361
Cluster_33977	chrC01:6421310-6421331	22	124	1188	7	0.008	-	UGGAAUUUCUCUCAAGACUG	104	0.04	20	N11	-1	11	0	105	8	0	0	0
Cluster_33990	chrC01:6544336-6544556	221	523	337	1	0.602	.	CUGCGGAAUUUACAUGUGGGCUGC	153	0.377	24	N6	5.4	15	11	10	24	15	71	377
Cluster_34025	chrC01:6899964-6900806	843	315	2164	270	0.838	+	AAUGGAACUGAGCCCAAAAAGACU	185	0.229	24	N5	-1	9	6	4	6	2	34	254
Cluster_34034	chrC01:6942967-6943157	191	173	1553	138	0.844	+	AAGAUAUCCGGAUCUGAAUACGAC	113	0.208	24	N11	-1	3	2	3	3	6	12	144
Cluster_34067	chrC01:7225202-7225839	638	526	340	2	0.07	-	UCGGGUUUGGAGUUGUUGAU	222	0.122	20	N5	-1	1	2	435	9	5	24	50
Cluster_34073	chrC01:7253863-7254012	150	321	2238	314	0.863	+	CAGCUGUUCGACUCGCAGGGCG	118	0.109	21	N11	-1	5	0	2	176	134	1	3
Cluster_34097	chrC01:7371161-7371558	398	340	2257	305	0.032	-	AUAGGACGGUUCUGGUGAUGCAGU	189	0.156	24	N5	-1	12	5	9	21	7	44	242
Cluster_34120	chrC01:7532131-7532764	634	730	663	105	0.755	.	UUCUCGUAGACGACUUAUAUAUA	164	0.285	23	N5	-1	52	8	34	216	57	250	113
Cluster_34129	chrC01:7604681-7604854	174	845	843	759	0.943	+	AAAUUAGUAACUCUGCAUCCAUGC	598	0.092	24	N11	-1	18	6	6	33	9	71	702
Cluster_34156	chrC01:7832036-7832058	23	214	1814	159	0.079	-	UGGUCUUAGAAUCAACUGAUA	131	0.07	21	N12	-1	37	0	19	133	25	0	0
Cluster_34199	chrC01:8281354-8281458	105	1304	1329	891	0.752	.	UAUCAUGAUACUAAAAGAACCA	356	0.018	22	N6	-1	8	1	135	270	881	9	0
Cluster_34235	chrC01:8630098-8630685	588	860	858	449	0.66	.	AAACAUGAUGUGGUCUGGGUAACC	292	0.231	24	N5	4.5	25	35	24	20	11	89	656
Cluster_34279	chrC01:8807673-8807698	26	382	2342	285	0.12	-	ACGACAGUAUCUCUGUAAGAAG	119	0.099	22	N11	-1	29	0	39	87	206	21	0
Cluster_34290	chrC01:8876183-8876477	295	742	675	217	0.333	.	AUCGCGACCGCAGAUUUUAUCGGC	102	0.318	24	N6	2	32	20	33	80	25	51	501
Cluster_34325	chrC01:9103129-9103148	20	337	2254	10	0	-	UGGUUGGGGAUCGUUGUUAA	327	0.006	20	N11	-1	10	0	327	0	0	0	0
Cluster_34404	chrC01:9654850-9654952	103	302	2151	291	0.02	-	AAAUGUUGGACCGACACUGGAUA	119	0.116	23	N11	-1	7	0	4	7	5	201	78
Cluster_34420	chrC01:9739049-9739418	370	340	2257	2	0.771	.	AAGAAAACAUCGGUAUUCUGACGG	139	0.253	24	N5	8.8	4	7	6	10	6	40	267
Cluster_34471	chrC01:10178673-10178974	302	491	274	1	0.415	.	AUGGAUCAAGAUCUCCCAGUUUGG	122	0.196	24	N5	2	22	4	11	34	10	86	324
Cluster_34504	chrC01:10391397-10391599	203	195	1575	1	0.046	-	AGCUGCUAGACUUGAGAAUUAAGC	114	0.236	24	N12	-1	4	13	0	3	2	24	149
Cluster_34511	chrC01:10448955-10449188	234	375	2335	353	0.691	.	AUUCCAGUCUGAUCAUCCUGACA	188	0.211	23	N6	-1	17	16	24	34	28	210	46
Cluster_34596	chrC01:10948032-10948567	536	1487	1481	0	0.3	.	UAUGGACUCUUGAUAUAACUUG	310	0.128	24	N5	22.1	4	1	15	286	444	31	706
Cluster_34657	chrC01:11346122-11346213	92	180	1560	154	0.017	-	CUAUUGUGGAGUAAACCCCU	150	0.033	20	N11	-1	28	0	150	0	2	0	0
Cluster_34692	chrC01:11479381-11479518	138	154	1218	2	0.045	-	UGCACCAUGGAACUGAAGAAG	127	0.065	21	N11	-1	17	0	6	127	3	1	0
Cluster_34703	chrC01:11566835-11567243	409	436	99	7	0.2	.	AAGAAAACAUCGGUAUUCUGACGG	156	0.273	24	N5	6.8	0	11	5	9	10	57	344
Cluster_34718	chrC01:11670407-11670484	78	291	2140	108	0.969	+	UCAGUUGUGCUUCCUCUUCAA	122	0.038	21	N11	-1	0	0	32	151	108	0	0
Cluster_34721	chrC01:11701916-11702217	302	620	479	455	0.063	-	AUAUCGACUCUGUAAACCAAAUCG	319	0.176	24	N5	-1	20	20	10	16	9	76	469
Cluster_34770	chrC01:11924111-11924133	23	646	534	0	0.181	-	UGAUGUAUGCGACAAUCUCUUA	314	0.015	22	N11	-1	2	0	298	23	323	0	0
Cluster_34782	chrC01:12031731-12032068	338	354	2271	0	0.879	+	GAAAGAACUCCAGAGUUAAACGUG	112	0.342	24	N5	-1	5	6	3	7	6	64	263
Cluster_34784	chrC01:12033627-12033804	178	253	1977	3	0.126	-	UAAGAGAUUUAUAGGACAAGU	113	0.213	21	N11	-1	6	2	53	116	3	30	43
Cluster_34809	chrC01:12154566-12154881	316	457	198	64	0.339	.	AGGUAGAUCGAACUUGAAACGUGU	134	0.389	24	N5	11.5	15	14	14	28	22	67	297
Cluster_34825	chrC01:12239380-12239536	157	122	1186	3	0.984	+	AAGGCUGUAGAUAAAAAUUAAAGC	109	0.098	24	N15	-1	2	0	1	0	1	7	111
Cluster_34837	chrC01:12298711-12299459	749	199	1799	2	0.196	-	AUCUAAUCACAAAGAACUUUGAGU	108	0.342	24	N5	-1	4	4	2	6	2	23	158
Cluster_34839	chrC01:12305351-12305882	532	225	1825	1	0.24	.	AUCUAAUCACAAAGAACUUUGAGU	109	0.338	24	N5	2	4	2	0	5	7	30	177
Cluster_34858	chrC01:12481316-12481358	43	3581	2358	3568	0.004	-	UUUUGGUUUCUGUGUGUAAAAUGG	1479	0.017	24	N11	-1	16	0	10	1156	288	79	2032
Cluster_34861	chrC01:12493847-12493873	27	410	73	325	0.844	+	UAAGAACUUUGAAGGAAAACCAUU	155	0.063	23	N11	-1	5	1	28	39	16	164	157
Cluster_34871	chrC01:12601639-12601770	132	762	704	18	0.66	.	AAACCAAUCGCGGACUGCCACGUG	245	0.127	24	N6	12.3	7	2	6	31	14	39	663
Cluster_34895	chrC01:12740033-12740209	177	350	2267	4	0.326	.	AAGAAAACAGCGGUAUUCUGACGG	114	0.334	24	N6	7.7	9	13	20	15	8	43	242
Cluster_34948	chrC01:13101882-13101938	57	1308	1333	0	1	+	GGGGAUGUAGCUCAGAUGGU	1260	0.025	20	N11	-1	18	1	1274	5	7	1	2
Cluster_35031	chrC01:13610000-13610038	39	549	363	0	0.035	-	AUGGAUCUUUUAGGAACAGAAUG	130	0.106	24	N11	-1	19	20	13	30	23	204	240
Cluster_35057	chrC01:13692392-13692604	213	294	2143	222	0.102	-	AGGACUUGGAAGUCAUUGGACUAU	177	0.204	24	N11	-1	13	9	4	13	4	46	205
Cluster_35071	chrC01:13778701-13778907	207	171	1551	159	0.988	+	AGACAUGUAGCAAUCUCACAAUG	126	0.164	23	N11	-1	6	0	2	7	4	138	14
Cluster_35117	chrC01:14186645-14186697	53	212	1812	0	0.962	+	CAUGUGACUUGUGCUUUAGUAUA	131	0.16	23	N15	-1	1	2	6	3	2	159	39
Cluster_35128	chrC01:14216982-14217303	322	243	1967	124	0.506	.	AGGGACAUGUGUUACAUUGGUUGU	101	0.317	24	N5	1.6	17	4	8	2	4	34	174
Cluster_35134	chrC01:14258554-14258765	212	399	62	0	0.644	.	AACACGGAUAUGAGCUUAUGCUUU	140	0.343	24	N6	5.9	18	6	8	29	22	45	271
Cluster_35150	chrC01:14412690-14412856	167	293	2142	3	0.928	+	AGAGAUUUGUACGACUGGUUCUGC	107	0.205	24	N11	-1	4	17	1	8	8	18	237
Cluster_35184	chrC01:14590756-14591086	331	549	363	299	0.044	-	UACAUGUAACUCGUCGGGCGGACG	231	0.133	24	N5	-1	5	2	15	97	64	39	327
Cluster_35204	chrC01:14747735-14748193	459	429	92	164	0.89	+	AAGUGCUAGUCUGGGAACAAAAAC	134	0.254	24	N5	-1	7	8	8	9	26	107	264
Cluster_35250	chrC01:15026152-15026367	216	220	1820	198	0.145	-	AUGUGUAUCACGAUCUCAAAGAGC	176	0.136	24	N11	-1	1	0	1	1	4	11	202
Cluster_35264	chrC01:15081715-15081942	228	213	1813	0	0.761	.	UGUGUUUUCUUGUAGUGCUCUCA	143	0.15	23	N6	-1	2	0	3	6	7	155	40
Cluster_35281	chrC01:15135457-15135806	350	832	821	15	0.983	+	CGGCUCUGAUACCAAUUGAUG	793	0.028	21	N5	-1	0	0	8	807	3	1	13
Cluster_35290	chrC01:15195212-15195543	332	8257	830	0	0.985	+	UAGUAGAAAACGAACAGGAUG	7100	0.025	21	N5	-1	54	4	31	7751	32	81	304
Cluster_35318	chrC01:15369296-15369509	214	329	2246	0	0.027	-	AACUGUGGAAACAAUACUGUUCAC	222	0.146	24	N11	-1	0	2	5	4	2	12	304
Cluster_35337	chrC01:15521327-15521637	311	1402	1429	0	0.279	.	AUAUAGACUCUGUGAACCAAACUG	571	0.114	24	N5	21.8	15	27	18	49	28	177	1088
Cluster_35381	chrC01:15729994-15731404	1411	2219	1914	18	0.42	.	UAGAGCCGUGAUAUUUCUGAGAAG	371	0.141	24	N5	8.3	43	4	40	596	351	46	1139
Cluster_35435	chrC01:16138820-16139090	271	399	62	6	0.877	+	AAACGGGCUUAAUAUGGACAAACC	170	0.311	24	N11	-1	16	13	7	13	10	58	282
Cluster_35447	chrC01:16193247-16193408	162	290	2139	12	0.072	-	AGAGAUUUGUACGACUGGUUAUA	168	0.238	23	N11	-1	8	1	4	7	5	197	68
Cluster_35458	chrC01:16245079-16247012	1934	7702	738	98	0.478	.	CUUCGACGCUACUGUUUGGGGC	579	0.14	21	N5	36.7	97	19	179	2724	2299	166	2218
Cluster_35464	chrC01:16269050-16269552	503	568	399	0	0.611	.	AAGAAAACAUCGGUAUUCUGACGG	141	0.28	24	N5	5.6	8	11	10	24	11	67	437
Cluster_35478	chrC01:16406711-16407066	356	853	851	172	0.927	+	AUAGGACGGCUCUGGUGAUGCAGU	245	0.178	24	N5	-1	12	9	24	35	15	77	681
Cluster_35544	chrC01:16749098-16749258	161	171	1551	160	0.93	+	ACUAGAUCUCGACCAGUGCAACCG	140	0.076	24	N11	-1	3	0	0	5	0	10	153
Cluster_35549	chrC01:16762472-16762696	225	752	685	71	0.85	+	GUUGUGUUCUGAGGAUAUUGUUGC	209	0.134	24	N13	-1	36	17	33	21	15	112	518
Cluster_35590	chrC01:17081978-17082058	81	244	1968	0	0	-	UGAUUGAGCCGCGCCAAUAUC	142	0.053	21	Y	-1	3	1	2	231	4	1	2
Cluster_35639	chrC01:17442231-17442671	441	688	605	0	0.228	.	AAGACUGCUAGAUCCUUCAAUAGG	272	0.234	24	N5	10	17	13	23	25	20	72	518
Cluster_35690	chrC01:18144893-18144926	34	211	1811	5	0.005	-	AUCUAUGAUGGCUGUCGAUGACAU	121	0.085	24	N12	-1	0	4	1	12	3	25	166
Cluster_35699	chrC01:18267527-18267620	94	202	1802	0	0.025	-	AGUGGCUGAUUUUCUGAUCCUAGG	160	0.119	24	N11	-1	2	0	3	6	3	10	178
Cluster_35702	chrC01:18377637-18377754	118	223	1823	0	0.996	+	ACUGAUGUCACUGUAGUUAAUGGU	113	0.121	24	N11	-1	2	2	0	4	4	57	154
Cluster_35710	chrC01:18465158-18465201	44	133	1197	122	0.985	+	UACGUAAGUAUCUCCUGGAU	120	0.045	20	N11	-1	10	0	122	0	0	0	1
Cluster_35724	chrC01:18665282-18665563	282	225	1825	1	0.787	.	UUCUCGUAGACGACUUAUAUAUA	101	0.316	23	N6	-1	7	2	6	27	20	128	35
Cluster_35733	chrC01:18844580-18844599	20	184	1564	184	0	-	UAGUAGUACAAGGGGUUCGG	184	0.005	20	N13	-1	0	0	184	0	0	0	0
Cluster_35775	chrC01:19245827-19245899	73	341	2258	58	0.95	+	UAAGAUCUUUGUUCGUGCUGA	116	0.053	20	N13	-1	4	0	150	125	61	1	0
Cluster_35778	chrC01:19259978-19260305	328	295	2144	4	0.932	+	GAUUCUGUAAACCAAACUGGUAGC	112	0.21	24	N5	-1	3	21	3	5	23	19	221
Cluster_35804	chrC01:19632460-19632607	148	402	65	7	0.152	-	AUCGGAGUCCGGACGAAGCCG	154	0.124	21	N11	-1	12	0	8	211	106	11	54
Cluster_35855	chrC01:20159713-20159812	100	327	2244	1	0.015	-	AAUCCGUGUGCUGAAACCUAAAAC	246	0.089	24	N13	-1	5	1	3	2	2	22	292
Cluster_35865	chrC01:20199878-20199984	107	225	1825	2	0.982	+	AUAUAGACUCUGUAAACCAAACUG	111	0.116	24	N11	-1	1	5	3	10	3	10	193
Cluster_35901	chrC01:20801128-20801205	78	1436	1451	1323	0.849	+	UGUAGGCGAUGUUAUGCGGGU	790	0.013	21	N15	-1	87	0	64	889	378	17	1
Cluster_35940	chrC01:21106969-21107006	38	1649	1609	1645	0.998	+	UAGGGCGUUGGGAAAGGAACC	1641	0.003	21	N11	-1	4	0	0	1641	3	0	1
Cluster_35945	chrC01:21159262-21159572	311	514	297	0	0.868	+	AAUGUGUUCCGUCUGUGUGAAAUC	124	0.189	24	N5	-1	5	7	6	78	41	21	356
Cluster_35948	chrC01:21203489-21203714	226	615	474	542	0.059	-	AUAGAUCUGAAAAACCUGCAUAUC	506	0.08	24	N11	-1	6	6	7	6	21	20	549
Cluster_36006	chrC01:21938380-21938701	322	221	1821	218	0.253	.	AUAUCAGCGUGUAGCUAUUUUGGC	148	0.1	24	N5	10.8	2	2	0	28	4	6	179
Cluster_36040	chrC01:22225011-22225063	53	313	2162	221	0.891	+	AGAUGACUCAAACUUAAGAUCUUG	193	0.125	24	N11	-1	3	2	5	2	4	48	249
Cluster_36043	chrC01:22242412-22242621	210	386	2346	247	0.132	-	AUCAGACAUGGAUCUCAUAAGACG	198	0.215	24	N12	-1	8	2	7	30	14	59	266
Cluster_36099	chrC01:22838341-22838362	22	192	1572	0	0	-	UGAGGGUUCGUCCUUGGCGGU	159	0.042	21	N11	-1	26	0	2	161	3	0	0
Cluster_36102	chrC01:22867289-22867383	95	178	1558	176	0.994	+	AAGAUGUGCAGACUGACUAACAAC	169	0.039	24	N11	-1	3	0	4	0	1	0	170
Cluster_36136	chrC01:23200367-23200491	125	831	820	0	0.019	-	AUCAAGGAAAGAUCUAAGAAUAUU	572	0.04	24	N11	-1	4	2	5	42	6	98	674
Cluster_36186	chrC01:23671671-23672219	549	341	2258	10	0.768	.	AAGAAAACAUCGGUAUUCUGACGG	122	0.273	24	N5	10.4	4	4	6	14	5	58	250
Cluster_36188	chrC01:23694586-23694733	148	224	1824	2	0.955	+	AAACGGCUGAUCUAUUACUCAAGC	172	0.17	24	N11	-1	6	0	1	3	5	20	189
Cluster_36217	chrC01:24176106-24176282	177	179	1559	171	0.877	+	UGCUCGUCGGUCUCACCUUAG	127	0.117	21	N13	-1	8	0	1	136	19	4	11
Cluster_36245	chrC01:24347518-24347890	373	20351	1866	0	1	+	GGCGGAUGUAGCCAAGUGGA	18396	0.008	20	N5	-1	72	12	18645	1096	343	159	24
Cluster_36263	chrC01:24398754-24399540	787	766	708	0	0.026	-	AAUAAAGCAAGUUGGGGAACA	192	0.336	21	N5	-1	48	93	64	425	47	40	49
Cluster_36297	chrC01:24624300-24624323	24	467	208	461	0.895	+	UAAGACAGCAUCCCACGAAGC	411	0.026	21	N11	-1	6	0	5	450	6	0	0
Cluster_36299	chrC01:24673597-24673839	243	444	185	5	0.955	+	AUACAGACUCUGUGAACCAAACUG	225	0.171	24	N11	-1	8	6	12	30	9	35	344
Cluster_36332	chrC01:25023738-25024068	331	231	1831	5	0.165	-	AAGAAAACAUCGGUAUUCUGACGG	118	0.264	24	N5	-1	12	5	1	6	8	14	185
Cluster_36352	chrC01:25182342-25182854	513	166	1546	4	0.066	-	AAAGAUAAAGACAAGGACAAAGUG	112	0.229	24	N5	-1	4	0	0	2	6	14	140
Cluster_36392	chrC01:25547100-25548454	1355	1740	1660	0	0.187	-	AUGAACAAAUGCCUGAACCAAAGU	578	0.39	24	N5	-1	135	180	83	111	95	213	923
Cluster_36425	chrC01:25694337-25694371	35	218	1818	0	0.995	+	CGUGACGGCUUGAGAAUCAAUUA	114	0.128	23	N11	-1	12	1	4	5	13	135	48
Cluster_36458	chrC01:26059081-26059371	291	176	1556	0	0.909	+	AGGAUAAACAUGAUCUUAUGACGG	115	0.256	24	N11	-1	4	0	6	16	2	15	133
Cluster_36474	chrC01:26202087-26202397	311	261	1985	3	0.023	-	AUAUAGACUCUGUAAACCAAACUG	115	0.188	24	N5	-1	3	10	3	7	11	17	210
Cluster_36510	chrC01:26482576-26482761	186	262	1986	2	0.92	+	AACACGUGACUAGUCUGGACCACU	119	0.271	24	N11	-1	7	1	7	8	6	21	212
Cluster_36542	chrC01:26773511-26774060	550	246	1970	8	0.785	.	AAGAAAACAGCGGUAUUCUGACGG	101	0.28	24	N5	3.6	3	6	5	8	5	23	196
Cluster_36545	chrC01:26801525-26801701	177	183	1563	0	0.087	-	AGAGAUUUGUAUGACUGGUUCUGC	110	0.257	24	N12	-1	2	2	2	5	2	14	156
Cluster_36582	chrC01:27012968-27013279	312	678	595	405	0.083	-	AAACGAUCGUUUAUAUAGAAAUA	199	0.159	23	N5	-1	6	15	7	7	33	322	288
Cluster_36629	chrC01:27611428-27611740	313	572	403	3	0.051	-	UCAGCGAAGCGUGUUGGAACC	184	0.128	21	N5	-1	7	2	11	398	88	13	53
Cluster_36733	chrC01:28375022-28375370	349	217	1817	180	0.023	-	AUGUAGAGUUUGACUGAAAAGUAC	176	0.092	24	N5	-1	1	4	1	3	0	15	193
Cluster_36741	chrC01:28431584-28431659	76	977	985	2	0.028	-	AAAGUCGGUCCUGUGAAGGAGU	602	0.02	22	N11	-1	117	0	128	128	603	1	0
Cluster_36821	chrC01:29084470-29084524	55	283	2132	1	0.975	+	AUAUAGACUCUGUAAACCAAACUG	125	0.131	24	N11	-1	1	8	4	5	3	19	243
Cluster_36836	chrC01:29209416-29209816	401	581	412	0	0.065	-	GUUGUGAACCAGACUGUGGAUGAC	148	0.172	24	N5	-1	14	1	9	31	24	180	322
Cluster_36839	chrC01:29250147-29250458	312	272	1996	0	0.415	.	AACAUGAGUCUGUAAAUUUCUUGC	107	0.235	24	N5	3.3	10	9	1	11	2	34	205
Cluster_36858	chrC01:29481406-29481442	37	197	1577	3	0.051	-	AUGGAAGUGGACCCAAGAGUG	141	0.132	21	N11	-1	3	0	2	166	10	0	16
Cluster_36870	chrC01:29669312-29669333	22	381	2341	242	0.99	+	GUGUCUAGCUUGAAAGGUUUA	241	0.018	21	N11	-1	9	0	129	243	0	0	0
Cluster_36895	chrC01:29932101-29932540	440	361	2321	5	0.15	-	AUACGGACUCUGUAAACCAAACCG	109	0.277	24	N5	-1	5	7	6	12	12	67	252
Cluster_36897	chrC01:29935489-29935868	380	165	1545	26	0.133	-	AUCUAAUCACAAAGAACUUUGAGU	106	0.224	24	N5	-1	1	0	4	3	2	22	133
Cluster_36913	chrC01:30037041-30037957	917	1206	1231	5	0.461	.	CAGAAUCUAGAUGAAGCUCCAUGU	134	0.209	24	N5	2.9	30	3	67	270	298	57	481
Cluster_36931	chrC01:30164164-30164229	66	136	1200	124	0.897	+	AUCGAACAUGCAACCUCUGGCAGU	102	0.14	24	N11	-1	4	0	1	6	2	16	107
Cluster_36938	chrC01:30215509-30215663	155	4361	177	2	0.011	-	UGAAGCUGCCAGCAUGAUCUA	3649	0.011	21	Y	-1	347	0	292	3686	31	1	4
Cluster_36957	chrC01:30280404-30281173	770	816	806	33	0.539	.	AGUAGGAUUUACUGUGCAAAUAGU	123	0.191	24	N5	5.2	15	7	14	234	162	74	310
Cluster_36972	chrC01:30372149-30372537	389	374	2334	1	0.778	.	UGGCCGACAGGAUUCUGACG	184	0.273	20	N5	-1	6	7	194	23	5	22	117
Cluster_37050	chrC01:31036245-31036774	530	352	2269	0	0.176	-	AAGAAAACAUCGGUAUUCUGACGG	147	0.21	24	N5	-1	3	11	1	7	6	53	271
Cluster_37123	chrC01:31762221-31762354	134	207	1807	149	0.087	-	CUAGACCGAUUUUUAGAACCUUA	117	0.184	23	N11	-1	8	0	6	10	15	153	15
Cluster_37151	chrC01:31984703-31984968	266	680	597	55	0.366	.	UGGUAGUUGCUGUAGGUGCUCUCC	103	0.213	24	N6	3.5	8	12	15	18	55	159	413
Cluster_37183	chrC01:32266425-32266854	430	732	665	2	0.067	-	AUACUGACUCUGUGAACCAAACUG	466	0.149	24	N5	-1	9	22	9	19	12	67	594
Cluster_37194	chrC01:32318654-32318681	28	13058	1344	12819	0	-	UCUAACUUUAGAAUCAUCUAA	12796	0.001	21	N13	-1	240	0	4	12814	0	0	0
Cluster_37195	chrC01:32322324-32324212	1889	10208	1043	13	0.335	.	UGGUUGUAUUGGACAAGCGUG	2503	0.124	21	N5	111	104	14	137	6363	2198	187	1205
Cluster_37248	chrC01:32595871-32596352	482	9193	960	10	0.125	-	UAGUAGAAAACGAACAGGAUG	7217	0.024	21	N5	-1	94	18	28	7902	87	127	937
Cluster_37253	chrC01:32653791-32654100	310	461	202	4	0.79	.	AAGAAAACAUCGGUAUUCUGACGG	177	0.219	24	N5	11.4	3	11	11	9	10	85	332
Cluster_37263	chrC01:32844667-32844773	107	161	1541	159	0.988	+	UGUGCUUGUGGAACGGUUAAACC	111	0.174	23	N11	-1	6	0	10	7	6	118	14
Cluster_37283	chrC01:32967989-32968305	317	272	1996	0	0.246	.	AAUAUUCUAUGACUGUGUAAUUCC	134	0.195	24	N5	4.9	9	2	4	17	16	19	205
Cluster_37310	chrC01:33226922-33227299	378	308	2157	0	0.133	-	UUCUCGUAGACGACUUAUAUAUA	101	0.312	23	N5	-1	19	0	9	79	27	137	37
Cluster_37322	chrC01:33298700-33298934	235	491	274	433	0.916	+	UCUACAACUGUACAAGUGCUCUGU	185	0.185	24	N11	-1	17	8	5	16	8	58	379
Cluster_37339	chrC01:33401103-33401247	145	317	2166	5	0.24	.	AUUGGUCUUGGACAUUUGUUUGGA	102	0.249	24	N6	2.2	10	0	35	34	9	58	171
Cluster_37362	chrC01:33525649-33525671	23	359	2319	0	0	-	GCUCUCUAUACUUCUGUCAAUA	280	0.045	22	N15	-1	16	0	2	39	291	11	0
Cluster_37371	chrC01:33612962-33613136	175	137	1201	12	0.854	+	AAUCAAUCGCAGGUCGCCACGUGU	100	0.197	24	N12	-1	1	0	3	5	1	16	111
Cluster_37387	chrC01:33713159-33713473	315	642	530	189	0.143	-	AUCGGCGUCAGCCGCAGGACGUGG	238	0.243	24	N5	-1	14	8	31	129	24	36	400
Cluster_37405	chrC01:33979319-33979485	167	217	1817	2	0.046	-	GUUGUGUUCUGAGGAUAUUGUUGC	120	0.194	24	N11	-1	7	5	4	3	2	22	174
Cluster_37407	chrC01:33985912-33986315	404	5690	437	2956	0.362	.	UUUGGUAACUCCGGUAUCUGG	2332	0.065	21	N5	25.7	164	29	72	4223	582	178	442
Cluster_37442	chrC01:34120836-34121222	387	803	793	6	0.999	+	AGCAUUUAUACUCUGAGGAU	513	0.049	20	N5	-1	125	1	537	113	24	3	0
Cluster_37482	chrC01:34358665-34359374	710	439	180	40	0.506	.	AAGAAAACAACGGUAUUCUGACGG	107	0.289	24	N5	21.8	5	48	3	22	4	70	287
Cluster_37552	chrC01:34869774-34872368	2595	6187	507	0	0.501	.	UAAGGUUGUGACUCCAUCGAAG	286	0.236	21	N5	30.2	97	14	120	2737	2384	153	682
Cluster_37584	chrC01:35098641-35099033	393	863	861	510	0.861	+	AAAUGUGAAACUAGAUCUCGAUCC	213	0.139	24	N5	-1	15	21	8	30	5	78	706
Cluster_37598	chrC01:35233315-35233340	26	909	913	0	0.25	.	UUUAACUCUGGAUCUUCAAUAA	228	0.056	20	N6	-1	137	0	310	100	285	60	17
Cluster_37609	chrC01:35391768-35392141	374	222	1822	0	0.707	.	AUAUGAGUCUGUAAAUGUUCUUGC	113	0.311	24	N5	5.3	2	7	1	7	3	18	184
Cluster_37635	chrC01:35516820-35517211	392	345	2262	161	0.728	.	ACACGUGUCGGCCUGUUAGAGAGU	117	0.252	24	N5	4.5	3	0	6	22	7	87	220
Cluster_37696	chrC01:35826300-35826684	385	714	631	0	0.084	-	CACGUUCUUGAGAACACUCUCU	216	0.087	22	N5	-1	59	1	206	148	227	43	30
Cluster_37697	chrC01:35826759-35827034	276	386	2346	306	0.114	-	AAGGAAUGUGACUUGAUGACGUGA	186	0.13	24	N11	-1	3	4	7	7	16	75	274
Cluster_37739	chrC01:36094343-36094505	163	517	300	0	0.418	.	AUGUGGCUGCUCAGAUACCAGAGU	154	0.277	24	N6	6.2	16	5	9	83	53	65	286
Cluster_37742	chrC01:36107369-36107629	261	712	629	69	0.999	+	GCAAGUUGACCUUGGCUCUGU	354	0.038	21	N15	-1	9	0	78	486	130	7	2
Cluster_37756	chrC01:36198231-36198383	153	117	784	2	0.034	-	AAGGCUGUAGAUAAAAAUUAAAGC	108	0.085	24	N11	-1	0	1	0	2	0	5	109
Cluster_37847	chrC01:36806942-36807090	149	386	2346	0	0.404	.	CUGCGGAAUUUACAUGUGGGCUGC	136	0.373	24	N6	3.4	14	14	14	12	8	64	260
Cluster_37856	chrC01:36862773-36862898	126	141	1205	137	0.021	-	AUUGGACUCGAAUUAGUGACGUGU	120	0.092	24	N11	-1	0	0	2	4	2	11	122
Cluster_37861	chrC01:36880273-36880732	460	499	282	0	0.158	-	UUCUCGUAGACGACUUAUAUAUA	139	0.267	23	N5	-1	36	5	13	137	39	200	69
Cluster_37885	chrC01:36996737-36997025	289	210	1810	180	0.8	+	UCAAGGCCUGGUCAUCUCGUC	139	0.114	21	N11	-1	20	0	24	156	0	2	8
Cluster_37934	chrC01:37243380-37243405	26	731	664	711	0.071	-	AGGAUUAUGAACGACCUAGGUG	407	0.036	22	N12	-1	93	1	21	206	409	1	0
Cluster_37943	chrC01:37301904-37302076	173	473	214	150	0.245	.	AACCGAUCUUUAAGGGUUUUGUGG	106	0.209	24	N6	1.2	21	9	3	17	17	144	262
Cluster_37953	chrC01:37368854-37369106	253	357	2274	0	0.261	.	AAGAAAACAUCGGUAUUCUGACGG	144	0.252	24	N6	11	4	7	7	8	5	64	262
Cluster_38026	chrC01:37893429-37893572	144	284	2133	277	0.049	-	GAAGAACUGAACUGAAUCUGAUUC	163	0.123	24	N11	-1	8	0	2	7	11	82	174
Cluster_38032	chrC01:37939121-37939466	346	540	354	410	0.387	.	AUCGCUGAGUAGUCCUCGAAACUC	161	0.246	24	N5	8.5	5	5	7	11	11	109	392
Cluster_38035	chrC01:37944802-37944894	93	158	1222	156	0.943	+	UCCUCCAUUGGUAGAACUCAUUGG	121	0.108	24	N11	-1	3	6	1	1	0	6	141
Cluster_38076	chrC01:38303228-38303344	117	1310	1334	1287	0.001	-	GAACUGAUCUGUGAUCAAUCCUU	1073	0.011	23	N11	-1	1	0	2	38	123	1078	68
Cluster_38087	chrC01:38398646-38399138	493	409	72	127	0.731	.	UUCGAUCCACAUCUGUAACAGACG	103	0.166	24	N5	2.4	4	2	4	86	9	17	287
Cluster_38107	chrC01:38648754-38649211	458	398	61	1	0.688	.	UCGAAGAGUUGGAUCUUAGUG	201	0.113	21	N5	8.4	73	1	36	273	14	0	1
Cluster_38157	chrC02:165151-165445	295	433	96	7	0.434	.	AUAGGGAUAUCUGUAGAAUACGUG	104	0.242	24	N6	3.5	4	5	8	9	16	67	324
Cluster_38193	chrC02:433572-434551	980	500	283	0	0.274	.	UUCUCGUAGACGACUUAUAUAUA	130	0.336	23	N5	-1	34	9	12	111	38	208	88
Cluster_38201	chrC02:500145-500230	86	114	781	109	0.009	-	UCCUGUACUGAGCUGCCCCG	108	0.044	20	N11	-1	4	0	108	1	0	1	0
Cluster_38204	chrC02:516717-516832	116	1220	1244	0	0.999	+	GGGGAUGUAGCUCAGAUGGU	1181	0.027	20	N11	-1	16	1	1189	4	7	2	1
Cluster_38205	chrC02:519026-519134	109	25782	2078	2	1	+	UCGAUAAACCUCUGCAUCCAG	24435	0.003	21	Y	-1	738	1	37	24786	215	5	0
Cluster_38219	chrC02:602280-602357	78	1221	1245	1	1	+	GGGGAUGUAGCUCAGAUGGU	1198	0.016	20	N11	-1	8	0	1207	3	2	1	0
Cluster_38222	chrC02:615698-615773	76	522	336	232	0.059	-	UCUAGGUUGAAUCUUGGCGAAC	196	0.04	22	N12	-1	9	0	106	190	199	18	0
Cluster_38238	chrC02:681685-681771	87	351	2268	317	0.043	-	GUGUUGUCUUAGUAAGCGAG	262	0.048	20	N11	-1	4	0	262	55	9	13	8
Cluster_38294	chrC02:1130909-1131105	197	315	2164	0	0.943	+	AACUGUGGAAACAAUACUGUUCAC	221	0.162	24	N11	-1	3	3	2	2	6	23	276
Cluster_38305	chrC02:1316054-1316446	393	379	2339	216	0.544	.	AUGACAUGUGGCGACCCGCGAUAG	124	0.253	24	N5	11.4	32	8	16	16	36	29	242
Cluster_38323	chrC02:1396500-1396704	205	913	915	11	0.093	-	AAGGAAUGUGACGUGAUGACGUGG	434	0.091	24	N13	-1	11	19	9	30	19	218	607
Cluster_38337	chrC02:1443941-1444616	676	1469	1466	0	0.257	.	UAUGGACUCUUGAUAUAACUUG	303	0.135	24	N5	29.5	4	1	13	296	461	45	649
Cluster_38356	chrC02:1664748-1665170	423	183	1563	138	0.858	+	AAUGGUCUGAUAUGGCGACACGUG	100	0.251	24	N5	-1	4	2	2	3	9	20	143
Cluster_38363	chrC02:1721437-1721459	23	271	1995	0	0.004	-	UUGCUAGGACCGGUUUUCAC	146	0.044	20	N11	-1	38	0	163	69	1	0	0
Cluster_38389	chrC02:1964498-1964695	198	298	2147	0	0.05	-	GAACCAAUCGCGGACUGCCACGUG	133	0.164	24	N11	-1	4	2	2	10	5	16	259
Cluster_38470	chrC02:2407772-2408023	252	600	459	128	0.1	-	UGGCCGACAGGAUUCUGACG	301	0.177	20	N15	-1	10	4	304	41	9	36	196
Cluster_38480	chrC02:2502663-2503039	377	531	345	358	0.925	+	AUGAAUCUCGUGUCUUGUAAACCA	274	0.258	24	N5	-1	11	13	6	16	14	70	401
Cluster_38482	chrC02:2508965-2510420	1456	523	337	0	0.738	.	UUCUCGUAGACGACUUAUAUAUA	133	0.379	23	N5	-1	30	4	26	111	44	213	95
Cluster_38489	chrC02:2555370-2555789	420	392	2352	115	0.804	+	AUAUAGACUCUGCGAACCAAACUG	140	0.291	24	N5	-1	10	9	7	12	36	42	276
Cluster_38490	chrC02:2557980-2558002	23	270	1994	269	0.015	-	UAUGGAUUCAGUAGUUUUGAUG	259	0.019	22	N11	-1	0	0	6	5	259	0	0
Cluster_38544	chrC02:2832885-2833233	349	301	2150	0	0.09	-	AUAGAACUCCAGAGUUAAGCGUGU	200	0.156	24	N5	-1	4	4	2	4	2	22	263
Cluster_38552	chrC02:2846877-2847112	236	820	810	88	0.021	-	AUGGAUCUUUUAGGAACAGAAUG	152	0.12	24	N11	-1	31	27	17	31	25	296	393
Cluster_38567	chrC02:2956179-2956439	261	296	2145	225	0.797	.	AAUGGCGGACAAGCUUACACGUGG	148	0.223	24	N6	13	0	8	3	13	8	28	236
Cluster_38583	chrC02:3074605-3075164	560	1356	1389	0	0.746	.	UAUGGACUCUUGAUAUAACUUG	296	0.139	24	N5	6.8	5	4	14	265	441	51	576
Cluster_38614	chrC02:3342365-3342688	324	608	467	55	0.641	.	CUGCGGAAUUUACAUGUGGGCUGC	152	0.377	24	N5	8.9	19	20	16	22	35	72	424
Cluster_38617	chrC02:3383117-3383277	161	321	2238	0	0.963	+	AACUGUGGAAACAAUACUGUUCAC	246	0.134	24	N15	-1	4	3	0	2	1	16	295
Cluster_38621	chrC02:3409838-3410070	233	367	2327	0	0.834	+	AAGAAAACAUCGGUAUUCUGACGG	145	0.234	24	N11	-1	3	8	6	9	4	55	282
Cluster_38626	chrC02:3425467-3425782	316	1185	1173	0	0.756	.	UAUGGACUCUUGAUAUAACUUG	301	0.095	24	N5	9.2	5	1	3	236	406	33	501
Cluster_38643	chrC02:3518853-3519067	215	615	474	3	0.572	.	CUGCGGAAUUUACAUGUGGGCUGC	169	0.311	24	N6	5.5	16	29	8	26	18	79	439
Cluster_38650	chrC02:3564625-3565052	428	400	63	244	0.14	-	AAAGACGUAGUGGAUUACCAUGGG	122	0.265	24	N5	-1	16	1	7	22	16	79	259
Cluster_38751	chrC02:4331817-4331913	97	1062	1064	0	0.05	-	UUUUGGAAAAGUCUUUGAUGAA	487	0.055	22	N11	-1	16	0	29	303	628	45	41
Cluster_38757	chrC02:4336417-4336944	528	1297	1322	39	0.071	-	UUUUGGAAAAGUCUUUGAUGAA	601	0.118	22	N5	-1	33	7	47	402	725	54	29
Cluster_38776	chrC02:4431767-4432056	290	1478	1474	23	0.717	.	AUAUAGACUCUGUGAACCAAACUG	583	0.1	24	N6	17.6	21	26	28	45	28	167	1163
Cluster_38815	chrC02:4597240-4597265	26	2233	1918	54	1	+	AUCUUGUCGGAGUUUAUGAUC	1840	0.025	21	N12	-1	37	0	69	2070	42	13	2
Cluster_38847	chrC02:4786738-4787156	419	884	890	1	0.785	.	CGAAGUGGAUCCAUCUGAUGUU	113	0.215	22	N5	-1	20	2	22	368	386	25	61
Cluster_38856	chrC02:4827478-4828270	793	449	190	8	0.911	+	GACGGGUUCUUAUAUUCUGAUAAG	115	0.212	24	N5	-1	6	7	7	13	21	126	269
Cluster_38882	chrC02:4982301-4982563	263	361	2321	7	0.803	+	AAGAAAACAUCGGUAUUCUGACGG	131	0.291	24	N11	-1	5	9	4	10	5	46	282
Cluster_38936	chrC02:5339626-5339695	70	185	1565	0	0.254	.	AAGCGGAUCGUGCAGGAAAAAUGC	105	0.103	24	N6	-1	1	7	0	4	0	21	152
Cluster_38964	chrC02:5641513-5641750	238	552	366	296	0.656	.	AAAGACACAGACCUAACUCAUGGG	101	0.221	24	N6	5.7	13	6	30	28	25	119	331
Cluster_38988	chrC02:5895243-5895343	101	246	1970	39	0.557	.	AACAUGGUAUCAGAGCUCAGAUCC	109	0.24	24	N6	6.8	7	1	4	14	6	27	187
Cluster_39016	chrC02:6068977-6069147	171	227	1827	134	0.04	-	AUAUUAAGCUAAGAGACCUGCAAU	132	0.11	24	N13	-1	7	0	1	6	9	27	177
Cluster_39022	chrC02:6144403-6144753	351	263	1987	0	0.894	+	AAGAAAACAACGGUAUUCUGACGG	110	0.228	24	N5	-1	3	3	4	6	5	24	218
Cluster_39088	chrC02:6912999-6913019	21	269	1993	218	1	+	ACAGGACGUGAAGUUUGAGAC	218	0.015	21	N13	-1	47	0	4	218	0	0	0
Cluster_39123	chrC02:7208880-7208919	40	252	1976	0	0	-	CAUGUGACUUGUGCUUUAGUAUA	147	0.135	23	N11	-1	1	0	3	8	5	174	61
Cluster_39144	chrC02:7487108-7487267	160	314	2163	0	0.061	-	AUACUGACUCUGUAAACCAAACUG	161	0.197	24	N12	-1	7	0	4	10	4	35	254
Cluster_39158	chrC02:7579989-7580220	232	370	2330	0	0.057	-	AACUGUGGAAACAAUACUGUUCAC	248	0.143	24	N11	-1	3	3	0	5	3	13	343
Cluster_39170	chrC02:7714889-7715031	143	194	1574	1	0.149	-	AAGAAAACAUCGGUAUUCUGACGG	112	0.149	24	N11	-1	2	3	2	2	2	24	159
Cluster_39219	chrC02:8092650-8092672	23	1169	1160	1098	0.995	+	CAAGACGUAGAAUACACCAAU	1053	0.01	21	N11	-1	79	0	27	1055	8	0	0
Cluster_39247	chrC02:8309013-8309046	34	1223	1247	0	0.999	+	GGGGAUGUAGCUCAGAUGGU	1188	0.018	20	N11	-1	13	1	1200	7	0	1	1
Cluster_39250	chrC02:8322171-8322386	216	346	2263	0	0.763	.	AGAGAUUUGUACGACUGGUUCUGC	108	0.283	24	N6	3.6	8	32	6	12	10	44	234
Cluster_39252	chrC02:8351971-8351991	21	428	91	419	0	-	UACAAAAGACUGCAAGCAAC	234	0.019	20	N11	-1	1	0	236	191	0	0	0
Cluster_39337	chrC02:9199882-9199973	92	392	2352	11	0.02	-	AAAUUUGGACGUGAUGGAGACAAC	118	0.184	24	N11	-1	2	16	3	8	6	100	257
Cluster_39338	chrC02:9200261-9200556	296	340	2257	3	0.071	-	UGGCCGACAGGAUUCUGACG	194	0.185	20	N15	-1	2	2	202	22	11	31	70
Cluster_39366	chrC02:9401886-9402040	155	213	1813	0	0.235	.	UGUGUCGUCUUAAGAGUUCAAUA	141	0.174	23	N6	-1	5	0	15	5	9	148	31
Cluster_39386	chrC02:9630596-9631574	979	533	347	1	0.096	-	CGGACGUGUGUGGAAGAUUACG	143	0.302	21	N5	-1	13	0	16	243	218	8	35
Cluster_39403	chrC02:9724010-9724125	116	450	191	0	0.104	-	AAUCCGUGUGCUGAAACCUAAAAC	290	0.091	24	N11	-1	28	0	4	11	1	75	331
Cluster_39416	chrC02:9791540-9791653	114	2092	1876	779	0.319	.	AAACGGCUGUUCUAUUACUCAAGC	1095	0.085	24	N6	29.1	25	8	18	29	27	124	1861
Cluster_39427	chrC02:9848060-9848395	336	446	187	14	0.166	-	AAGAAAACAUCGGUAUUCUGACGG	166	0.224	24	N5	-1	2	9	9	9	8	57	352
Cluster_39437	chrC02:9910386-9910647	262	683	600	451	0.644	.	AAGUGAUCUGCAGAACCAAAUAUC	170	0.23	24	N6	4	11	17	19	44	23	103	466
Cluster_39461	chrC02:10073651-10074163	513	340	2257	1	0.215	.	AAGAAAACAUCGGUAUUCUGACGG	143	0.256	24	N5	8.4	4	8	3	11	8	50	256
Cluster_39467	chrC02:10112626-10112663	38	116	783	1	1	+	AACGACGUGUAUAGAUCUGUUAGG	106	0.078	24	N11	-1	3	0	1	1	1	3	107
Cluster_39611	chrC02:11104011-11104181	171	401	64	0	0.915	+	AAUCCGUGUGCUGAAACCUAAAAC	287	0.117	24	N11	-1	17	2	5	23	6	27	321
Cluster_39615	chrC02:11147338-11147610	273	172	1552	2	0.227	.	AAGGCUGUAGAUAAAAAUUAAAGC	108	0.256	24	N6	1.7	3	0	2	11	4	16	136
Cluster_39636	chrC02:11285491-11285921	431	1163	1156	460	0.095	-	AUGUAUGACGUAAAUUUGGACGUG	203	0.189	24	N5	-1	8	16	15	28	47	247	802
Cluster_39651	chrC02:11370357-11370481	125	272	1996	0	0.57	.	AACAUGAGUCUGUAAAUUUCUUGC	120	0.213	24	N6	1.9	12	9	6	8	2	32	203
Cluster_39668	chrC02:11557934-11558784	851	4302	168	1536	0.784	.	UCAGCGAAGCGUGUUGGAACC	373	0.116	21	N5	17.8	101	4	80	2080	958	153	926
Cluster_39727	chrC02:12053684-12053971	288	562	393	5	0.393	.	CUGCGGAAUUUACAUGUGGGCUGC	185	0.32	24	N6	5.8	15	29	8	17	18	52	423
Cluster_39747	chrC02:12239787-12239834	48	545	359	0	0	-	UGGAGAAGCAGGGCACGUGCA	493	0.039	21	N15	-1	9	6	25	501	2	1	1
Cluster_39764	chrC02:12365421-12365746	326	531	345	328	0.731	.	CCGUCUCUUAAAACUCUUAUUUG	257	0.171	23	N5	-1	10	4	6	8	13	349	141
Cluster_39768	chrC02:12383142-12383241	100	3214	2280	0	0	-	GCUCUCUAGCCUUCUGUCAUC	1425	0.021	21	N14	-1	434	1	189	1492	1086	7	5
Cluster_39806	chrC02:12623156-12623461	306	872	868	137	0.32	.	AUGGAUCAAGAUCUUCCGAUUUGG	125	0.166	24	N5	3.8	5	35	8	16	18	167	623
Cluster_39846	chrC02:12917121-12917438	318	1259	1282	2	0.151	-	UGGUGACGAGCUUGACGACGU	200	0.153	21	N5	-1	18	2	29	841	178	10	181
Cluster_39884	chrC02:13136166-13136490	325	648	536	632	0.937	+	AUUAAACCCGACUGUGAUGUUACC	437	0.091	24	N5	-1	51	0	35	19	18	17	508
Cluster_39971	chrC02:13628144-13628328	185	213	1813	202	0.357	.	GUCCAUCUGAGCUGUUGAAACUUC	100	0.272	24	N6	4.9	23	1	6	7	7	24	145
Cluster_40010	chrC02:13929523-13930006	484	715	632	176	0.747	.	AGAUGAUGCAGUCAGACGUGAAUC	187	0.193	24	N5	3.9	10	6	15	25	17	135	507
Cluster_40021	chrC02:14066310-14066779	470	8747	882	417	0.995	+	AUCUUGUCGGAGUUUAUGAUC	4065	0.036	21	N5	-1	119	54	276	6101	1090	199	908
Cluster_40043	chrC02:14233079-14233375	297	415	78	4	0.094	-	AUAUAGACUCUGUAAACCAAACUG	169	0.222	24	N11	-1	7	11	6	8	8	49	326
Cluster_40133	chrC02:14727738-14728043	306	328	2245	0	0.643	.	AACAUGAGUCUGUAAAUUCUUUGC	100	0.274	24	N5	5.2	11	7	3	7	6	21	273
Cluster_40140	chrC02:14773435-14773658	224	264	1988	0	0.038	-	AUACUGACUCUGUAAACCAAACUG	158	0.167	24	N11	-1	5	5	3	6	2	33	210
Cluster_40144	chrC02:14780115-14780306	192	653	540	314	0.732	.	GAGAUCGACAUGUGAACUUUCGUG	130	0.202	24	N6	2.8	6	13	6	14	22	97	495
Cluster_40146	chrC02:14783945-14784238	294	672	559	434	0.251	.	AUGUGGGCUUGAGCUGAGAAGACC	132	0.186	24	N6	6.6	24	2	13	137	76	106	314
Cluster_40149	chrC02:14791356-14791476	121	183	1563	176	0.251	.	AAAGACUAAUCAACGACUUCUUGC	112	0.224	24	N6	3.6	5	4	2	5	7	19	141
Cluster_40192	chrC02:15107102-15107406	305	922	931	121	0.99	+	AGACUGUGACUUUAUGCAAACUAG	162	0.153	24	N5	-1	57	13	93	94	47	182	436
Cluster_40203	chrC02:15200767-15202195	1429	565	396	6	0.832	+	CGGACGUGUGUGGAAGAUUACG	102	0.418	21	N5	-1	14	4	17	251	218	7	54
Cluster_40218	chrC02:15330156-15330248	93	476	217	472	0.994	+	AUGGCGUUUACUCUAAUAUGUUAG	460	0.021	24	N11	-1	4	0	1	2	0	4	465
Cluster_40223	chrC02:15360160-15360368	209	442	183	6	0.923	+	AAGAAGAUCAUUGGAUGCGAUCCA	186	0.197	24	N11	-1	3	2	1	10	15	89	322
Cluster_40232	chrC02:15390083-15390583	501	579	410	156	0.831	+	AAGAAAACAUCGGUAUUCUGACGG	213	0.214	24	N5	-1	7	16	12	25	15	79	425
Cluster_40303	chrC02:15929330-15929650	321	2375	1955	0	0.007	-	CCUGUGGCUGGAUUGAAUCC	1880	0.091	20	N5	-1	142	114	1960	41	46	22	50
Cluster_40349	chrC02:16282943-16283224	282	447	188	420	0.808	+	AAUGACUUUAUGACGUGGCGUAAC	211	0.15	24	N11	-1	1	6	71	12	5	71	281
Cluster_40377	chrC02:16399018-16399040	23	171	1551	133	0.936	+	UUUGCUGUAUGCUUUCCUUGGCA	127	0.058	23	N11	-1	5	0	10	8	15	133	0
Cluster_40396	chrC02:16639325-16639556	232	337	2254	3	0.967	+	AAUCCGUGUGCUGAAACCUAAAAC	252	0.113	24	N11	-1	3	6	2	6	2	29	289
Cluster_40403	chrC02:16739319-16739525	207	536	350	20	0.931	+	GUAGACUUUUGGCUGUAGCUUUA	317	0.175	23	N11	-1	4	8	2	3	15	356	148
Cluster_40439	chrC02:17114525-17114582	58	275	1999	7	0.073	-	AAGAAAACAUCGGUAUUCUGACGG	124	0.171	24	N11	-1	1	7	1	6	5	34	221
Cluster_40471	chrC02:17335448-17336405	958	1103	1102	138	0.176	-	AGGAUUGUUUUUGCUUGGAGACGG	119	0.278	24	N5	-1	31	5	12	231	264	45	515
Cluster_40497	chrC02:17471993-17472113	121	356	2273	2	0.284	.	UCGGUCAGAUCUGUCCUUGC	223	0.073	20	N6	-1	55	0	265	32	0	1	3
Cluster_40509	chrC02:17527921-17528069	149	294	2143	2	0.177	-	AAGAAAACAUCGGUAUUCUGACGG	152	0.211	24	N11	-1	1	5	4	9	3	23	249
Cluster_40556	chrC02:17813168-17813414	247	478	261	98	0.843	+	AGAGACAGAGAACCGACACGUGGC	151	0.207	24	N11	-1	32	2	7	21	20	29	367
Cluster_40572	chrC02:17988875-17989376	502	506	289	161	0.417	.	AACAUGGUAUCAGAGCUCAGAUCC	147	0.296	24	N5	14	20	4	11	38	18	55	360
Cluster_40631	chrC02:18547863-18548005	143	833	822	32	0.995	+	UCAAAGGCGGGAACGAUGUGG	760	0.018	21	N13	-1	16	0	23	790	2	2	0
Cluster_40706	chrC02:19132337-19132502	166	235	1835	0	0.919	+	AAGAAAACAUCGGUAUUCUGACGG	124	0.226	24	N11	-1	6	8	4	2	4	24	187
Cluster_40721	chrC02:19215619-19215922	304	56956	440	0	0	-	UUUGGAUUGAAGGGAGCUCUA	49958	0.003	21	N5	-1	941	26	2986	51232	1598	121	52
Cluster_40796	chrC02:19931248-19931635	388	288	2137	254	0.858	+	GACGUGGCGCAAAGAGAAAGGAGC	211	0.156	24	N5	-1	3	1	11	8	7	19	239
Cluster_40806	chrC02:19998778-19999133	356	289	2138	1	0.201	.	AAGAAAACAUCGGUAUUCUGACGG	110	0.28	24	N5	7.6	22	7	2	3	5	36	214
Cluster_40826	chrC02:20053163-20053313	151	775	717	98	0.637	.	AAUAGGUCCGACACUUUUGAUAGC	326	0.143	24	N6	12.1	25	14	9	13	15	77	622
Cluster_40831	chrC02:20108601-20108806	206	625	484	609	0.002	-	AGGGCCUACAAAAUGCUGACGUGG	570	0.038	24	N11	-1	2	3	3	4	3	25	585
Cluster_40853	chrC02:20277519-20279048	1530	4521	235	116	0.378	.	ACUAGUCGUUACAACUCAUGCGCU	292	0.173	24	N5	8.1	59	14	71	1023	1310	134	1910
Cluster_40854	chrC02:20279161-20279602	442	4240	160	11	0.525	.	AUCGGAGUCCGGACGAAGCCG	388	0.125	21	N5	14.1	86	4	114	2275	803	111	847
Cluster_40869	chrC02:20371449-20371630	182	285	2134	7	0.088	-	AAAUUUGGACGUGAUGCAGACAAC	102	0.27	24	N11	-1	4	5	1	8	10	52	205
Cluster_40886	chrC02:20534926-20534953	28	413	76	276	0.061	-	UGAGUUAUAGACGUUGAAGAGU	250	0.058	22	N11	-1	19	0	87	43	263	1	0
Cluster_40936	chrC02:20846665-20847067	403	530	344	255	0.283	.	AAAUCAGACUGGUAGCUCCGUAUC	112	0.308	24	N5	3.3	23	13	3	22	25	45	399
Cluster_40956	chrC02:20917189-20917492	304	309	2158	2	0.078	-	UGGCCGACAGGAUUCUGACG	183	0.269	20	N5	-1	10	6	187	14	7	22	63
Cluster_40991	chrC02:21203799-21204013	215	406	69	0	0.172	-	AAUGUGUUCCGUCUGUGUGAAAUC	103	0.227	24	N11	-1	1	1	4	91	39	25	245
Cluster_41014	chrC02:21344922-21345401	480	141	1205	7	0.972	+	UCUGUUGCGAAUGUUUCACCUAGC	101	0.17	24	N5	-1	2	4	0	11	6	11	107
Cluster_41042	chrC02:21538717-21538880	164	721	654	0	0.044	-	UAACGAUGCGGGUUCGAUUCCC	148	0.129	22	N11	-1	127	5	52	226	275	17	19
Cluster_41080	chrC02:21743105-21743418	314	177	1557	0	0.734	.	CAUCCAGCUGGAAGACUUUCC	105	0.237	21	N5	3.4	1	0	5	128	21	4	18
Cluster_41090	chrC02:21782584-21782666	83	330	2247	234	0.006	-	AUGUGGACUCUGUAAACCAAACUG	102	0.188	24	N11	-1	5	9	1	6	2	23	284
Cluster_41092	chrC02:21788041-21789837	1797	6317	517	20	0.398	.	ACUAGUCGUUACAACUCAUGCGCU	295	0.192	24	N5	11.5	78	24	110	1700	1748	160	2497
Cluster_41094	chrC02:21790532-21791700	1169	4595	241	50	0.355	.	ACAUGAUCCGUCUUUGUGAAUCGA	350	0.175	24	N5	11.6	57	8	80	938	1433	192	1887
Cluster_41095	chrC02:21791780-21792214	435	1636	1604	4	0.778	.	UGGUGACGAGCUUGACGACGU	235	0.182	21	N5	5.8	117	2	34	1032	205	18	228
Cluster_41099	chrC02:21829669-21829907	239	1266	1289	581	0.273	.	AAGAAGAUCAUUGGACGCGAUCCA	394	0.228	24	N6	13.4	42	25	25	35	55	195	889
Cluster_41100	chrC02:21832310-21832572	263	219	1819	178	0.826	+	AGGACUGCUUUAACUUGGCGAAGC	101	0.274	24	N11	-1	5	10	7	5	4	26	162
Cluster_41112	chrC02:21870620-21870943	324	8008	825	13	0.993	+	UAGUAGAAAACGAACAGGAUG	6979	0.018	21	N5	-1	54	4	22	7653	28	45	202
Cluster_41173	chrC02:22207899-22208069	171	349	2266	304	0.086	-	AACUCUGAGAACAUAAUAAGUAGC	293	0.117	24	N11	-1	0	5	4	4	3	20	313
Cluster_41189	chrC02:22282974-22283357	384	329	2246	144	0.316	.	AAUGGAUAUGGGCUAAUGGACAUG	102	0.271	24	N5	3.3	30	4	13	36	15	25	206
Cluster_41228	chrC02:22492894-22493250	357	747	680	373	0.513	.	AAGACUGCUAGAUCCUUCGAUAGG	125	0.253	24	N5	3.8	31	14	18	54	30	96	504
Cluster_41283	chrC02:22977786-22977916	131	145	1209	0	0.028	-	GGAAGUCGAUCUGUUGCUGC	118	0.034	20	N11	-1	0	0	121	22	1	0	1
Cluster_41316	chrC02:23226051-23226074	24	1317	1351	0	0.396	.	UAGAGAGUCACUGUUCUGCA	662	0.01	20	N6	-1	245	0	1032	40	0	0	0
Cluster_41324	chrC02:23274033-23274335	303	993	998	2	0.278	.	AUAUUGACUCUGUGAACCAAACUG	430	0.11	24	N5	10.8	8	16	13	25	22	105	804
Cluster_41363	chrC02:23713091-23713174	84	1011	1022	887	0.696	.	AAGCUUCUCGGGGAUAGGAUG	126	0.159	22	N6	-1	15	2	16	315	356	27	280
Cluster_41383	chrC02:23816436-23816882	447	527	341	447	0.028	-	AAAUGUGGACGUGGAUAUCAAAGC	330	0.133	24	N5	-1	9	8	3	14	4	47	442
Cluster_41388	chrC02:23917737-23917757	21	691	608	0	0.012	-	UCCGUCUGGUUUUGAGAACU	588	0.017	20	N11	-1	97	0	594	0	0	0	0
Cluster_41455	chrC02:24779055-24779191	137	697	614	1	0.993	+	GACGUGACUACUGAAAUUGAUGAC	339	0.075	24	N11	-1	2	6	4	12	14	88	571
Cluster_41482	chrC02:25007994-25008125	132	1195	1224	1025	0.975	+	UGUUACCGGAUUGUUCAGCAC	558	0.024	21	N12	-1	81	0	469	569	72	0	4
Cluster_41578	chrC02:25642541-25642602	62	385	2345	0	0.977	+	CACGUUCUUGAGAACACUCU	125	0.039	20	N11	-1	38	0	160	125	62	0	0
Cluster_41653	chrC02:26299635-26300027	393	469	210	24	0.49	.	AAACGGAUGUGUGACAGAAAAUGU	142	0.226	24	N5	2.5	12	2	8	5	5	87	350
Cluster_41745	chrC02:26940906-26941195	290	497	280	382	0.982	+	UUUGGAAUCAAAGGCGGUGCUUA	251	0.127	23	N13	-1	17	2	3	13	11	370	81
Cluster_41758	chrC02:27027922-27028098	177	2119	1880	1825	0.964	+	UCCUCUAGUGGAGUAGGACGG	1240	0.017	21	N11	-1	135	0	359	1527	94	1	3
Cluster_41826	chrC02:27603531-27603630	100	180	1560	0	0.017	-	AUGAUCGGGUUUAGGGUAGGACCC	148	0.094	24	N12	-1	0	0	0	2	3	15	160
Cluster_41839	chrC02:27850618-27850642	25	355	2272	202	0.98	+	UCUGAUACGGAGGAAGAUGGAG	191	0.039	22	N11	-1	10	0	75	68	191	11	0
Cluster_41842	chrC02:27866786-27867323	538	315	2164	0	0.152	-	AAGAAAACAUCGGUAUUCUGACGG	138	0.225	24	N5	-1	5	4	3	7	2	29	265
Cluster_41853	chrC02:27924465-27925451	987	415	78	23	0.677	.	AAGAAAACAUCGGUAUUCUGACGG	138	0.323	24	N5	6.9	4	12	7	19	17	51	305
Cluster_41880	chrC02:28109198-28109274	77	302	2151	212	0.07	-	UGACCAGGUGAGAGAAACGCUG	173	0.079	22	N11	-1	33	0	46	33	175	13	2
Cluster_41895	chrC02:28239029-28239300	272	344	2261	31	0.738	.	AUUGGUCUUGGACAUUUGUUUGGA	101	0.297	24	N6	4.6	9	5	55	22	11	51	191
Cluster_41935	chrC02:28656858-28657428	571	1740	1660	2	0.534	.	ACAUGAUCCGUCUUUGUGAAUCGA	339	0.205	24	N5	11.5	19	9	26	275	196	95	1120
Cluster_41936	chrC02:28659697-28660452	756	4434	228	1	0.67	.	ACUAGUCGUUACAACUCAUGCGCU	283	0.158	24	N5	9	57	14	51	1069	1447	121	1675
Cluster_41963	chrC02:28786083-28786394	312	304	2153	3	0.793	.	ACUCUUGUAUGUUCUGUUCUACA	147	0.197	23	N5	-1	5	0	9	14	4	174	98
Cluster_41972	chrC02:28879882-28879960	79	138	1202	115	0.022	-	AAAACGUGAUGCAUCAAGAAC	115	0.087	21	N11	-1	4	1	10	119	0	0	4
Cluster_42012	chrC02:29445438-29445606	169	467	208	355	0.989	+	AUGAUACUAAAAGAACCAUC	203	0.056	20	N11	-1	54	0	238	85	86	2	2
Cluster_42046	chrC02:30084304-30084483	180	1031	1036	0	0.996	+	UGACUAUAGUAAUCUACCAU	1017	0.007	20	N11	-1	1	0	1018	3	0	2	7
Cluster_42052	chrC02:30211529-30211859	331	652	539	413	0.893	+	UGAACUAGAUCUGAAUUUGA	411	0.044	20	N5	-1	115	0	512	6	1	3	15
Cluster_42063	chrC02:30313547-30313568	22	136	1200	2	0.963	+	UGAUUCAGCGAAGCUCUCGA	131	0.029	20	N11	-1	1	0	133	0	2	0	0
Cluster_42106	chrC02:30727472-30727613	142	237	1837	0	0.857	+	AGGACUGUAAGUAGAAGUAUAUA	116	0.312	23	N11	-1	6	4	1	7	13	145	61
Cluster_42227	chrC02:32114466-32118326	3861	928	936	1	0.681	.	ACGGAAGAAUUUUUAAUCUAGAUC	115	0.658	24	N5	5.3	67	81	46	127	105	118	384
Cluster_42259	chrC02:32457494-32457677	184	479	262	433	0.01	-	AAUGAAACGCUGCGGAUCUGACGU	148	0.111	24	N11	-1	6	15	7	28	27	26	370
Cluster_42276	chrC02:32591616-32591716	101	380	2340	1	0.003	-	UUAGUUGUUUGUGAACUUUGGUGU	261	0.018	24	N11	-1	0	2	0	0	88	29	261
Cluster_42397	chrC02:33569454-33569904	451	409	72	7	0.115	-	GAAGACGUCAGACUCAUUGAAAGG	102	0.227	24	N5	-1	9	6	5	10	8	47	324
Cluster_42415	chrC02:33759773-33759961	189	364	2324	4	0.956	+	AACUGUGGAAACAAUACUGUUCAC	247	0.157	24	N11	-1	3	4	3	4	2	27	321
Cluster_42418	chrC02:33799483-33799536	54	339	2256	292	0.021	-	AAGAAAGCAGCGGUAUUCUGACGG	214	0.153	24	N11	-1	7	10	3	7	7	15	290
Cluster_42433	chrC02:33949708-33950684	977	961	970	0	0.382	.	AGGAUUGUUUUUGUUUGGAGACGG	104	0.231	24	N5	2	14	4	19	201	87	51	585
Cluster_42441	chrC02:33980193-33980366	174	288	2137	178	0.292	.	AUAGAUCCGCCGGAUAAAGAUCCG	138	0.253	24	N6	5.4	5	3	7	4	8	38	223
Cluster_42449	chrC02:34027869-34027889	21	236	1836	0	0	-	UGGUCUUAGAAUCAACUGACA	202	0.025	21	N11	-1	24	0	10	202	0	0	0
Cluster_42487	chrC02:34316586-34316892	307	784	725	624	0.964	+	UAAGAGACGUGUCUUCUGUUUUG	161	0.166	23	N5	-1	23	4	19	45	59	495	139
Cluster_42503	chrC02:34407588-34407721	134	218	1818	3	0.922	+	AGACUGAAGCCCAUCUGACAUGUC	168	0.17	24	N11	-1	3	3	4	3	4	15	186
Cluster_42546	chrC02:34702217-34702440	224	2964	2202	0	0.064	-	UUCGAUUUCGGUUCAGAACAAACC	2430	0.033	24	N13	-1	29	12	39	46	227	30	2581
Cluster_42547	chrC02:34702521-34702701	181	629	488	0	0.723	.	AACAGAUUACCAGUGGAACUGAGU	167	0.141	24	N6	5.5	14	3	34	236	60	16	266
Cluster_42549	chrC02:34717089-34717266	178	604	463	0	0.725	.	AACAGAUUACCAGUGGAACUGAGU	177	0.152	24	N6	9.5	16	3	29	220	44	13	279
Cluster_42562	chrC02:34957297-34957567	271	374	2334	334	0.885	+	AAUUCUGUAGCACUUGAUGCAAAC	131	0.126	24	N11	-1	9	0	5	12	11	118	219
Cluster_42574	chrC02:35049181-35049370	190	879	885	472	0.556	.	AAAAGAUGUGGGGCUCACUGUACU	322	0.106	24	N6	19.4	16	9	9	34	15	70	726
Cluster_42586	chrC02:35126302-35126420	119	172	1552	38	0.209	.	UGGUCUGAGCUUCUUGUGAGUG	123	0.14	22	N6	-1	1	0	4	20	140	4	3
Cluster_42600	chrC02:35227586-35227928	343	975	983	260	0.047	-	GAAAUCUGUGUGAACCUCCAUAAG	315	0.153	24	N5	-1	32	24	15	37	28	220	619
Cluster_42605	chrC02:35276249-35276641	393	216	1816	13	0.213	.	AGGAUAAACAUGAUCUUAUGACGG	115	0.324	24	N5	3	18	0	8	12	8	20	150
Cluster_42649	chrC02:35418145-35418391	247	172	1552	10	0.262	.	AUUAUGACUUAUGAAUUACACAUA	118	0.157	24	N6	6.2	2	0	2	1	2	13	152
Cluster_42670	chrC02:35573609-35573730	122	571	402	395	0.019	-	ACCGACUUUUAUAGACUCAUACU	201	0.105	23	N11	-1	6	14	3	57	10	245	236
Cluster_42717	chrC02:36038080-36038332	253	507	290	4	0.929	+	AAAUUUGGACGUGAUGCAGACAAC	157	0.231	24	N11	-1	4	6	5	14	17	96	365
Cluster_42728	chrC02:36126219-36126385	167	428	91	1	0.159	-	AUAUUGACUCUGUGAACCAAACUG	260	0.136	24	N11	-1	6	0	9	5	4	82	322
Cluster_42758	chrC02:36296111-36296757	647	319	2236	0	0.21	.	AGGUUCUUUGAACUCGUUGUG	204	0.197	21	N5	10.1	3	0	4	245	24	3	40
Cluster_42774	chrC02:36340527-36340547	21	161	1541	0	0.969	+	AGACUGAGCUAAGCUGAUGAU	130	0.05	21	N11	-1	5	0	26	130	0	0	0
Cluster_42836	chrC02:36749922-36750054	133	306	2155	274	0.866	+	AACCGGUAACUCUGCAUCUAUGUG	135	0.209	24	N11	-1	3	2	6	11	8	46	230
Cluster_42916	chrC02:37343686-37343717	32	1374	1404	0	1	+	GGGGAUGUAGCUCAGAUGGU	1333	0.022	20	N11	-1	12	0	1349	5	4	2	2
Cluster_42922	chrC02:37365310-37365400	91	555	369	22	0.014	-	AAAUUUGGACGUGAUGGAGACAAC	163	0.2	24	N11	-1	8	11	6	11	18	126	375
Cluster_42947	chrC02:37463915-37464458	544	722	655	537	0.848	+	AAGGAAAAUAAGACAAUGAGAAUG	420	0.197	24	N5	-1	17	10	6	5	15	93	576
Cluster_43011	chrC02:37826349-37826812	464	1187	1174	97	0.051	-	UUUUCUGACGUGGAUGCUGACGUG	454	0.12	24	N5	-1	18	12	7	33	25	89	1003
Cluster_43030	chrC02:37914236-37914486	251	361	2321	227	0.917	+	AAAGACUUUUCUCUGAAACCGUGU	122	0.271	24	N11	-1	37	5	7	12	8	65	227
Cluster_43044	chrC02:37968032-37968347	316	1510	1492	829	0.029	-	UUUUGAUCUUGAGUGCUAGUUUA	794	0.109	23	N5	-1	17	17	12	23	32	1000	409
Cluster_43047	chrC02:37990025-37990193	169	1455	1460	861	0.831	+	UUCAAUGGAUUCCACACGACG	822	0.013	21	N11	-1	278	0	352	825	0	0	0
Cluster_43078	chrC02:38140657-38141024	368	229	1829	8	0.057	-	CAUGUGACUUGUGCUUUAGUAUA	135	0.166	23	N5	-1	3	1	3	10	3	162	47
Cluster_43083	chrC02:38178937-38179110	174	202	1802	153	0.98	+	UCAACGACGGUGGUUGUGAGU	149	0.045	21	N11	-1	13	0	36	149	1	1	2
Cluster_43113	chrC02:38312686-38313101	416	970	979	906	0.892	+	UCAUCUGAUUCUGAAACUAUCUUC	223	0.145	24	N5	-1	23	5	8	63	29	175	667
Cluster_43160	chrC02:38516624-38517135	512	565	396	490	0.027	-	UCGAACUCGAAGUCCUUAGCG	241	0.115	21	N5	-1	2	0	12	497	39	4	11
Cluster_43202	chrC02:38719558-38719697	140	302	2151	0	0.99	+	AACUGUGGAAACAAUACUGUUCAC	227	0.103	24	N11	-1	0	1	2	2	6	14	277
Cluster_43253	chrC02:39128022-39128216	195	2022	1850	0	0.853	+	CACGAUCCACUGAGAUUCAGC	1093	0.056	21	N12	-1	83	2	166	1607	141	2	21
Cluster_43287	chrC02:39313546-39314102	557	315	2164	281	0.263	.	GAUACUUCAGAGACUUUGAAUGAG	161	0.152	24	N5	1.7	1	11	2	13	10	35	243
Cluster_43322	chrC02:39438498-39439342	845	3426	2305	1740	0.736	.	UCUCUACCGGACUGUGGUUGG	355	0.142	21	N5	10.3	60	12	85	2461	609	53	146
Cluster_43323	chrC02:39439455-39439786	332	156	1220	137	0.045	-	AUGGGCUCUUGGUUCUGAAGCUAG	114	0.135	24	N5	-1	1	0	5	7	11	9	123
Cluster_43356	chrC02:39766354-39766684	331	294	2143	0	0.429	.	AACAUGAGUCUGUAAAUUUCUUGC	110	0.255	24	N5	5.8	15	6	2	14	4	31	222
Cluster_43373	chrC02:39856495-39856520	26	2959	2199	0	0.004	-	UGUGUCUGUGAAAAUUGCGU	1979	0.004	20	N15	-1	65	0	1987	906	1	0	0
Cluster_43374	chrC02:39856925-39856950	26	2963	2201	0	0.008	-	UGUGUCUGUGAAAAUUGCGU	1990	0.004	20	N15	-1	81	0	1998	884	0	0	0
Cluster_43391	chrC02:39992762-39992955	194	319	2236	1	0.85	+	AAGAAAACAGCGGUAUUCUGACGG	104	0.229	24	N11	-1	5	3	7	4	6	47	247
Cluster_43392	chrC02:39998803-39999086	284	250	1974	166	0.056	-	GACUGGAAUCCCGAGACUGGCUCC	165	0.176	24	N11	-1	4	1	6	8	13	10	208
Cluster_43434	chrC02:40284982-40285001	20	330	2247	0	0	-	UGGUUGGGGAUCGUUGUUAA	329	0.006	20	N12	-1	1	0	329	0	0	0	0
Cluster_43439	chrC02:40337166-40337189	24	155	1219	149	0	-	UAAGAGUUUGAACCAAAAAUC	137	0.039	21	N11	-1	4	0	11	140	0	0	0
Cluster_43442	chrC02:40337825-40338041	217	347	2264	339	0.009	-	UAGAUGAGAAUGUGACGCAUG	158	0.11	21	N12	-1	13	0	9	287	15	5	18
Cluster_43487	chrC02:40682467-40682655	189	237	1837	148	0.422	.	AUGACUGGUUUUCUCGCUAGAACC	114	0.241	24	N6	2.7	13	2	7	2	4	28	181
Cluster_43523	chrC02:40900652-40900821	170	447	188	2	0.056	-	CUGAAUUUGUUAACGGGGUUC	199	0.125	21	N14	-1	3	2	7	221	30	18	166
Cluster_43538	chrC02:41156858-41156884	27	1045	1051	769	0.024	-	UUGUGGCUUUCUUUGAUGAU	269	0.031	21	N11	-1	57	21	274	363	172	142	16
Cluster_43555	chrC02:41252669-41252971	303	1144	1138	44	0.79	.	GAAAUAAAUAGGACUGUGGACAGC	140	0.214	24	N5	4.3	34	20	18	63	52	175	782
Cluster_43565	chrC02:41328151-41328559	409	645	533	455	0.29	.	GAUAGAGGAACUACAGAGAUCUGU	290	0.24	24	N5	18.1	31	13	17	14	24	76	470
Cluster_43568	chrC02:41336710-41336854	145	194	1574	19	0.892	+	AAACCAAUCGCGGACCGUCACGUG	113	0.227	24	N11	-1	30	0	6	6	4	11	137
Cluster_43584	chrC02:41468469-41468584	116	166	1546	151	0.946	+	UAACACUGUAGUUAACAUCCCUAC	131	0.157	24	N11	-1	2	2	0	0	4	7	151
Cluster_43667	chrC02:42182115-42182154	40	306	2155	0	0	-	AAUCCGUGUGCUGAAACCUAAAAC	250	0.065	24	N11	-1	3	3	1	3	1	16	279
Cluster_43677	chrC02:42256383-42256829	447	629	488	124	0.668	.	AGGAUCUGUGCUCUGAUACCAUGU	121	0.358	24	N5	6.4	26	16	47	45	32	106	357
Cluster_43680	chrC02:42267282-42267993	712	240	1964	46	0.15	-	UAGAUUUUUUUGCUGUGGCUUUA	121	0.287	23	N5	-1	4	0	5	12	14	146	59
Cluster_43690	chrC02:42331468-42331772	305	484	267	3	0.622	.	CUGCGGAAUUUACAUGUGGGCUGC	164	0.368	24	N5	8.4	17	16	5	18	15	56	357
Cluster_43697	chrC02:42368732-42368918	187	766	708	336	0.116	-	UCUAUUCCGGUCUGAUUACCUAGG	159	0.134	24	N11	-1	53	10	14	26	23	123	517
Cluster_43709	chrC02:42399729-42399753	25	2421	2014	2196	0.623	.	UCGCAGAUGUUCUCACUGGAC	654	0.024	21	N6	-1	315	0	555	1253	298	0	0
Cluster_43710	chrC02:42401763-42401901	139	1328	1359	2	0	-	UGUGUCUGUGAAAAUUGCGU	1320	0.005	20	N15	-1	3	0	1325	0	0	0	0
Cluster_43732	chrC02:42688408-42689338	931	1006	1017	719	0.854	+	AGGGGUGUUAUGAACCAGAUUGUG	588	0.143	24	N5	-1	10	7	4	18	12	55	900
Cluster_43750	chrC02:42772296-42772424	129	1151	1144	6	0.99	+	CACGUGUUCUACUACUCCAAC	839	0.031	21	Y	-1	20	0	61	1056	10	0	4
Cluster_43784	chrC02:43039249-43039270	22	143	1207	2	0.021	-	GCGAAGAAAAGGGUUGUAAGA	107	0.091	21	N11	-1	8	0	28	107	0	0	0
Cluster_43825	chrC02:43396016-43396302	287	192	1572	21	0.161	-	GACUGAAUCAGCUGCAGCUGGAUG	105	0.318	24	N11	-1	3	0	3	6	15	28	137
Cluster_43827	chrC02:43508563-43508805	243	886	892	824	0.151	-	AUUAGAUCUCGAUCUGCGCAACCG	397	0.095	24	N11	-1	8	15	1	10	19	114	719
Cluster_43847	chrC02:43695362-43695393	32	195	1575	0	0.026	-	AUGGAAGUGGACCCAAGAGUG	133	0.149	21	N11	-1	5	0	7	159	14	1	9
Cluster_43853	chrC02:43765888-43766461	574	1139	1134	634	0.906	+	AGCAGAAGUAAACUGUCAGACUUG	183	0.165	24	N5	-1	12	60	9	34	24	274	726
Cluster_43864	chrC02:43812345-43812484	140	185	1565	181	0.886	+	GACAGCCGCCGGCUUAGUGGAAGA	103	0.2	24	N11	-1	8	2	6	4	7	13	145
Cluster_43879	chrC02:43888885-43889149	265	331	2248	0	0.03	-	AACUGUGGAAACAAUACUGUUCAC	249	0.124	24	N11	-1	1	0	0	2	4	14	310
Cluster_43886	chrC02:43937466-43937854	389	2993	2209	163	0.685	.	AUCGGAGUCCGGACGAAGCCG	465	0.108	21	N5	11.6	74	5	70	1407	762	48	627
Cluster_43890	chrC02:43942677-43943679	1003	846	844	92	0.428	.	UGGUGACGAGCUUGACGACGU	129	0.28	21	N5	4.3	37	1	37	373	264	15	119
Cluster_43895	chrC02:43982984-43983202	219	325	2242	1	0.102	-	UGGCCGACAGGAUUCUGACG	188	0.277	20	N15	-1	14	1	195	12	6	25	72
Cluster_43914	chrC02:44032353-44032725	373	191	1571	18	0.288	.	AAAAUAUGUGACAUGUAAGAAGUG	106	0.314	24	N5	4.7	8	0	7	17	4	23	132
Cluster_43960	chrC02:44273174-44273195	22	333	2250	0	1	+	UUUAACUGUGAAGUAGACGACC	190	0.021	22	N11	-1	11	0	30	102	190	0	0
Cluster_43980	chrC02:44378747-44378773	27	185	1565	0	0.054	-	UGACUCCACUUCCCCCGCUUCC	110	0.108	22	N11	-1	15	0	10	43	113	4	0
Cluster_43983	chrC02:44407162-44407394	233	562	393	28	0.292	.	AUCUGGAUCCGGAUUCGUGGUUUC	249	0.157	24	N6	6	15	5	8	4	13	87	430
Cluster_44015	chrC02:44702818-44703071	254	848	846	484	0.316	.	AACAUGAGUCUGUAAAUUGUUUGC	394	0.133	24	N6	16.1	18	15	16	39	14	78	668
Cluster_44035	chrC02:44800233-44800807	575	311	2160	265	0.193	-	UGUUAUAUUUCGAUCUGGUUCUCC	142	0.302	24	N5	-1	18	4	6	28	8	51	196
Cluster_44037	chrC02:44808301-44808354	54	276	2000	270	0.011	-	AGGGCCGGUCCGGACUAACGUGGC	255	0.069	24	N11	-1	1	3	0	1	2	4	265
Cluster_44046	chrC02:44859344-44860224	881	2404	2008	24	0.273	.	UGGUGACGAGCUUGACGACGU	220	0.186	21	N5	16	33	7	51	1405	383	41	484
Cluster_44049	chrC02:44861147-44861850	704	1502	1488	4	0.209	.	GUGCUACGAACUCUGUCUGUGG	173	0.169	22	N5	-1	16	4	21	308	591	50	512
Cluster_44050	chrC02:44862079-44862892	814	1709	1647	25	0.813	+	UGGUGACGAGCUUGACGACGU	208	0.222	21	N5	-1	29	4	33	1073	221	32	317
Cluster_44062	chrC02:44912056-44912240	185	319	2236	312	0.966	+	AACUGUACAAAUCUUCUGAUCUGC	296	0.044	24	N11	-1	0	0	4	2	0	10	303
Cluster_44097	chrC02:45127733-45127949	217	664	551	4	0.044	-	AUACUGACUCUGUGAACCAAACUG	463	0.119	24	N11	-1	13	13	9	16	10	49	554
Cluster_44116	chrC02:45233118-45233656	539	1502	1488	0	0.313	.	UAUGGACUCUUGAUAUAACUUG	309	0.126	24	N5	27.8	6	4	7	256	466	44	719
Cluster_44122	chrC02:45275167-45276920	1754	18444	1730	3476	0.407	.	CUUCGACGCUACUGUUUGGGGC	1218	0.101	21	N5	46.7	242	40	469	6548	5495	321	5329
Cluster_44130	chrC02:45306455-45306680	226	256	1980	123	0.641	.	AAUAACACUGGAUUUUAGAUGAGU	106	0.289	24	N6	4.4	3	2	1	15	6	27	202
Cluster_44139	chrC02:45364688-45365555	868	894	899	201	0.375	.	GCGUGAAUCAUCUUUCUUGAAAUG	114	0.294	24	N5	5.5	19	0	18	211	185	47	414
Cluster_44158	chrC02:45463445-45463574	130	499	282	0	0.932	+	GUUGUGUUCUGAGGAUAUCGUUGU	171	0.13	24	N11	-1	15	7	6	35	11	53	372
Cluster_44176	chrC02:45538307-45538343	37	294	2143	0	0.003	-	GGUGGCUGUAGUUUAGUGGUGAGA	110	0.071	24	N12	-1	12	1	8	2	57	102	112
Cluster_44222	chrC02:45776669-45776689	21	575	406	0	0	-	UUUGACUCUUUGGUUGCUGAA	391	0.007	21	N11	-1	8	0	175	392	0	0	0
Cluster_44256	chrC02:46022392-46022612	221	750	683	45	0.397	.	CUGCGGAAUUUACAUGUGGGCUGC	190	0.297	24	N6	4.4	19	29	19	32	28	78	545
Cluster_44295	chrC03:85709-85915	207	381	2341	0	0.202	.	AAGAAAACAUCGGUAUUCUGACGG	144	0.231	24	N6	7.7	6	6	7	8	6	43	305
Cluster_44302	chrC03:155669-155699	31	1284	1311	0	1	+	GGGGAUGUAGCUCAGAUGGU	1221	0.016	20	N11	-1	45	1	1230	4	4	0	0
Cluster_44316	chrC03:246902-247085	184	346	2263	309	0.061	-	AGACACGGUCUCUUAGCUUUUAAC	256	0.136	24	N15	-1	4	3	8	23	1	25	282
Cluster_44322	chrC03:274686-275145	460	295	2144	16	0.542	.	AGACGAGUCGAUUCUCCGAAGAGC	121	0.325	24	N5	5.7	6	0	4	12	14	31	228
Cluster_44338	chrC03:368711-368901	191	144	1208	1	0.951	+	AAAACAGACUGUCCUAUAUAUGGC	124	0.069	24	N11	-1	0	0	0	0	2	6	136
Cluster_44350	chrC03:468156-468180	25	393	2353	358	0.903	+	UGAGGUUCCUUUCCCAACGCCC	263	0.041	22	N11	-1	1	0	14	65	267	46	0
Cluster_44421	chrC03:749743-749907	165	535	349	22	0	-	AGAAUCUUGAUGAUGCUGCAU	412	0.043	21	Y	-1	14	0	13	446	57	3	2
Cluster_44463	chrC03:979891-980113	223	608	467	411	0.271	.	AUCGCUGACGUGUCGCAUAGAUGC	253	0.173	24	N6	8.1	11	4	13	23	6	116	435
Cluster_44475	chrC03:1090284-1092198	1915	11056	1113	78	0.613	.	AUCGGAGUCCGGACGAAGCCG	513	0.161	24	N5	30.6	168	33	206	3665	2883	339	3762
Cluster_44486	chrC03:1165539-1165704	166	986	993	1	0.002	-	UUUGCUUAUUGAUAUUCUGAUUC	297	0.043	21	N11	-1	50	22	16	342	211	312	33
Cluster_44525	chrC03:1498674-1499181	508	821	811	43	0.396	.	AACUAAGGACUGCAAUAAUGUUGC	382	0.102	24	N5	5.7	15	3	5	7	11	52	728
Cluster_44548	chrC03:1685156-1685237	82	705	622	0	0.068	-	GUUCUGAGAGAACUUAUUGAA	304	0.03	21	N11	-1	35	0	307	313	31	19	0
Cluster_44554	chrC03:1740953-1740986	34	145	1209	0	1	+	UGUUGCUAUGGACACUCCAU	132	0.034	20	N12	-1	13	0	132	0	0	0	0
Cluster_44555	chrC03:1744811-1745031	221	207	1807	169	0.874	+	AAAAAGCAAGACUGAAAUCAUCUC	132	0.261	24	N11	-1	6	2	3	5	10	16	165
Cluster_44605	chrC03:2103643-2103918	276	361	2321	100	0.083	-	AAACCAAUCGCGGACCGUCACGUG	158	0.23	24	N11	-1	49	5	30	24	9	32	212
Cluster_44627	chrC03:2203253-2206281	3029	2500	2046	3	0.466	.	UUAUAGACUCUGGUGCUUCUCAUC	175	0.328	24	N5	8.1	31	3	42	758	656	99	911
Cluster_44656	chrC03:2403315-2403336	22	505	288	0	0.919	+	ACAAAGAUCUUACGACAUUA	401	0.01	20	N11	-1	63	0	442	0	0	0	0
Cluster_44683	chrC03:2554229-2554448	220	210	1810	1	0.043	-	AUACGAUCUCUUUGUAGAAUAACU	149	0.152	24	N11	-1	4	1	2	2	3	17	181
Cluster_44767	chrC03:3065121-3065383	263	517	300	55	0.573	.	CUGCGGAAUUUACAUGUGGGCUGC	156	0.354	24	N6	5.4	17	31	8	27	17	54	363
Cluster_44786	chrC03:3173565-3173731	167	243	1967	210	0.934	+	AUAAUAUCUUGACUCUGCAGUUA	194	0.119	23	N11	-1	12	2	4	1	1	210	13
Cluster_44803	chrC03:3294805-3294912	108	423	86	100	0.861	+	CUGCGGAAUUUACAUGUAGGCUGC	264	0.158	24	N11	-1	3	5	3	13	5	21	373
Cluster_44810	chrC03:3336944-3337008	65	374	2334	369	0.976	+	AAGUAUUGUAGCGAUGACACGUGU	153	0.102	24	N11	-1	5	2	2	2	12	45	306
Cluster_44842	chrC03:3549890-3550106	217	551	365	446	0.92	+	AUUAGGUCUGUAUCUUUAAUAAAC	212	0.187	24	N11	-1	37	8	10	25	14	137	320
Cluster_44862	chrC03:3741970-3742049	80	437	100	2	0.053	-	AAAAAGGACAUGUGGCAAAAUCAC	167	0.167	24	N11	-1	4	12	25	12	14	30	340
Cluster_44894	chrC03:3979454-3980350	897	292	2141	9	0.767	.	AAGAAAACAUCGGUAUUCUGACGG	127	0.356	24	N5	5.7	6	2	5	14	10	37	218
Cluster_44932	chrC03:4171893-4171912	20	136	1200	122	1	+	UAUCACCGUCGUGCAUACAC	122	0.015	20	N11	-1	14	0	122	0	0	0	0
Cluster_44947	chrC03:4264833-4265130	298	176	1556	161	0.091	-	UCACAGUUCUGUACGACACC	124	0.148	20	N15	-1	21	7	127	7	5	4	5
Cluster_44961	chrC03:4371661-4371773	113	1256	1279	0	0.001	-	GGGGAUGUAGCUCAGAUGGU	1218	0.021	20	N11	-1	9	0	1228	10	8	1	0
Cluster_44972	chrC03:4485081-4485106	26	300	2149	0	0.963	+	UGAUAAGGCAUCCUCUGAUU	243	0.03	20	N11	-1	57	0	243	0	0	0	0
Cluster_44987	chrC03:4621394-4621485	92	150	1214	0	0.027	-	UAGGACGCUGCGUUUAAAGC	139	0.067	20	N11	-1	7	1	140	1	0	1	0
Cluster_44998	chrC03:4704658-4704881	224	264	1988	4	0.947	+	AGGACAAACAACAAGACAAAUGUG	138	0.144	24	N11	-1	1	20	1	8	3	20	211
Cluster_45000	chrC03:4708198-4708471	274	1068	1068	62	0.025	-	AAGACUGCUAGAUCCUUUCAUAAG	290	0.155	24	N11	-1	39	12	17	57	21	100	822
Cluster_45007	chrC03:4733893-4734014	122	197	1577	155	0.203	.	GAAAGAUCUAAACUCACUGUGAGC	106	0.188	24	N6	5.8	4	11	1	4	5	12	160
Cluster_45039	chrC03:4993104-4993364	261	590	421	581	0.915	+	AAGACUGUAGAUUAAUAUUAAAGC	221	0.108	24	N11	-1	5	23	11	21	24	105	401
Cluster_45051	chrC03:5067939-5068128	190	602	461	324	0.246	.	CUGCGGAAUUUAUAUGUGGGCUGC	103	0.279	24	N6	0.5	17	7	10	20	16	103	429
Cluster_45065	chrC03:5171663-5171897	235	558	389	112	0.532	.	AUUCCAAACUCGGAUCAGACAGUG	119	0.312	24	N6	4.6	44	8	16	75	23	79	313
Cluster_45070	chrC03:5183375-5183544	170	322	2239	4	0.978	+	CGAUCUUUAAUGAACAUGAACUGA	120	0.127	24	N11	-1	3	7	4	3	12	79	214
Cluster_45077	chrC03:5194003-5194254	252	301	2150	0	0.186	-	AGGUUCUUUGAACUCGUUGUG	224	0.166	21	N13	-1	6	0	3	268	16	1	7
Cluster_45088	chrC03:5262615-5262750	136	916	925	314	0.324	.	ACUAGAUCUCGAUCCGCGUAACCG	120	0.164	24	N6	7.2	24	19	12	30	29	137	665
Cluster_45130	chrC03:5517709-5517794	86	254	1978	2	0.264	.	AUCUGUGUUGAUUGUCUCUUAUAC	163	0.118	24	N6	3.2	2	0	1	2	7	52	190
Cluster_45139	chrC03:5570384-5570697	314	620	479	542	0.869	+	CUGUGUAACUCUUAAACCUUUUA	317	0.156	23	N5	-1	13	9	3	21	17	360	197
Cluster_45158	chrC03:5667497-5667634	138	860	858	834	0.015	-	AUAAUCGGUGUAGAUUUAGACAUG	811	0.027	24	N11	-1	15	4	3	2	1	16	819
Cluster_45163	chrC03:5734990-5735082	93	1797	1690	1508	0.004	-	GAUAACACUGUGAACUUGAA	1373	0.006	20	N11	-1	279	0	1381	136	1	0	0
Cluster_45200	chrC03:5911075-5911485	411	471	212	410	0.185	-	CCGUUCAAUGAUAAUAAGAUU	119	0.289	21	N5	-1	1	6	14	323	107	1	19
Cluster_45208	chrC03:5943211-5943260	50	176	1556	0	1	+	AAUUAGCGACUGUAAUUUUACUAC	119	0.074	24	N15	-1	0	0	39	2	3	11	121
Cluster_45221	chrC03:5999708-5999942	235	706	623	4	0.999	+	AACAUCUAAGGGACUGAGUUC	241	0.045	21	N11	-1	87	2	85	246	79	207	0
Cluster_45224	chrC03:6015180-6015372	193	163	1543	142	0.89	+	AUGGUAAGAAGACUGAAGCACGUG	113	0.135	24	N11	-1	2	0	2	7	3	16	133
Cluster_45227	chrC03:6055574-6055888	315	152	1216	135	0.921	+	AUCAACCGAACUGACCGUAAACAC	109	0.138	24	N5	-1	0	1	1	11	9	8	122
Cluster_45237	chrC03:6138581-6138601	21	160	1540	0	0.013	-	UUUGCAAGUACUUCCACCGGA	117	0.069	21	N11	-1	8	0	28	124	0	0	0
Cluster_45240	chrC03:6141263-6141783	521	1914	1756	1	0.891	+	UGUGAAAAGGCUUAAGAGAAUUA	752	0.14	23	N5	-1	20	16	31	22	86	977	762
Cluster_45247	chrC03:6195135-6195354	220	753	686	186	0.669	.	AACCGACUUAGUCCAUUGGACAUU	191	0.193	24	N6	3.9	17	13	9	14	18	121	561
Cluster_45292	chrC03:6535002-6535694	693	330	2247	0	0.709	.	CGGACGUGUGUGGAAGAUUACG	104	0.4	21	N5	7	8	0	10	146	141	5	20
Cluster_45393	chrC03:7236470-7236678	209	203	1803	3	0.163	-	AGAGAUUUGUAUGACUGGUUCUGC	132	0.227	24	N13	-1	9	1	4	1	3	12	173
Cluster_45416	chrC03:7355892-7356013	122	243	1967	0	0.103	-	AAGAAAACAUCGGUAUUCUGACGG	118	0.198	24	N11	-1	4	5	4	2	3	25	200
Cluster_45418	chrC03:7362438-7362721	284	408	71	307	0.824	+	CUUCGGCUAAGAGACGUUUCUUA	116	0.184	23	N13	-1	15	1	6	24	13	191	158
Cluster_45438	chrC03:7474208-7474232	25	443	184	91	0.034	-	AAACUGUAGACAGAUAUGAUAC	150	0.074	21	N11	-1	20	0	18	225	178	1	1
Cluster_45493	chrC03:7864861-7865921	1061	3678	2370	20	0.334	.	CUUCGACGCUACUGUUUGGGGC	267	0.229	24	N5	12	55	14	77	1158	1055	90	1229
Cluster_45496	chrC03:7877359-7877500	142	377	2337	377	0.005	-	AAGAACUGAUGGUCUUUGUCAUGA	351	0.037	24	N11	-1	0	0	0	6	4	10	357
Cluster_45513	chrC03:7999026-7999068	43	411	74	0	0.007	-	UGCUCUGAGAACUUCUUCUA	407	0.01	20	N11	-1	2	0	409	0	0	0	0
Cluster_45549	chrC03:8165103-8165967	865	1263	1286	0	0.463	.	CUGCAGACGUGGUUGAAGGAAAUG	207	0.154	24	N5	5.6	19	1	11	308	314	56	554
Cluster_45595	chrC03:8303188-8303566	379	1141	1135	1096	0.989	+	UAGAUGGUAAGGCUUUCGAAG	1055	0.028	21	N5	-1	30	0	23	1070	9	6	3
Cluster_45601	chrC03:8329157-8329423	267	224	1824	183	0.964	+	AACCGAAUCUAAGAACCUCAAUUA	137	0.237	24	N11	-1	6	0	10	10	12	27	159
Cluster_45649	chrC03:8562560-8562723	164	475	216	412	0.074	-	AAGGGACAGCUCUUAAUUAAAGGC	349	0.122	24	N11	-1	7	3	14	5	5	61	380
Cluster_45693	chrC03:8744790-8745349	560	1388	1411	0	0.254	.	UAUGGACUCUUGAUAUAACUUG	288	0.125	24	N5	28	4	5	8	270	414	42	645
Cluster_45752	chrC03:9274823-9274843	21	199	1799	178	1	+	UGCUAUAACUAACUGGUGAAU	178	0.02	21	N11	-1	6	0	15	178	0	0	0
Cluster_45757	chrC03:9316632-9316738	107	222	1822	1	0.986	+	UGGACAGGACGUGAAGUUUG	135	0.054	20	N11	-1	29	1	137	53	0	0	2
Cluster_45788	chrC03:9573434-9573503	70	128	1192	0	0.031	-	AUUAAGACGUGUGAAAAAUCUAGA	111	0.117	24	N11	-1	2	0	0	1	0	4	121
Cluster_45789	chrC03:9573658-9573947	290	393	2353	0	0.952	+	AUACAGACUCUGUGAACCAAACUG	233	0.168	24	N11	-1	9	9	10	17	10	30	308
Cluster_45791	chrC03:9583137-9583202	66	137	1201	0	0	-	AUUAAGACGUGUGAAAAAUCUAGA	124	0.051	24	N11	-1	0	0	0	0	1	4	132
Cluster_45792	chrC03:9583359-9583711	353	415	78	0	0.952	+	AUACAGACUCUGUGAACCAAACUG	264	0.166	24	N5	-1	8	4	11	17	6	40	329
Cluster_45871	chrC03:10068585-10068607	23	248	1972	229	0.968	+	UGGCCAUGGCUGAACGCUCUA	125	0.02	21	N13	-1	19	0	8	125	95	1	0
Cluster_45924	chrC03:10372928-10373213	286	383	2343	4	0.919	+	AUCAAGGAAAGAUCUAAGGAUAUU	196	0.131	24	N11	-1	6	2	3	20	8	78	266
Cluster_45953	chrC03:10530956-10531221	266	1411	1433	0	0.68	.	UAUGGACUCUUGAUAUAACUUG	301	0.098	24	N6	9.2	3	1	10	269	427	38	663
Cluster_45979	chrC03:10730074-10730380	307	366	2326	0	0.842	+	AUAUAGACUCUGUAAACCAAACUG	132	0.29	24	N5	-1	9	6	10	18	12	37	274
Cluster_45983	chrC03:10733921-10734215	295	207	1807	0	0.874	+	AUAUAGACUCUGUAAACCAAACUG	102	0.333	24	N11	-1	5	3	3	10	5	20	161
Cluster_46050	chrC03:11058741-11059003	263	343	2260	288	0.825	+	AGAAACUAUUAGAAUUUGACGUGA	121	0.169	24	N11	-1	5	3	5	14	13	53	250
Cluster_46079	chrC03:11189681-11189886	206	483	266	287	0.903	+	AGGGAUAGUUGAGACUGUGGCUGC	165	0.257	24	N13	-1	31	7	20	30	37	88	270
Cluster_46082	chrC03:11196391-11196414	24	193	1573	0	0.995	+	UCAUGGUCGAGGAGAGGGUGA	157	0.031	21	N11	-1	6	0	27	157	3	0	0
Cluster_46087	chrC03:11226697-11227802	1106	1421	1439	0	0.198	-	AAUGUGUUCCGUCUGUGUGAAAUC	112	0.312	24	N5	-1	38	11	25	369	268	72	638
Cluster_46093	chrC03:11266092-11266276	185	528	342	314	0.894	+	AUUGUGUUCCGUCUGUGUGAAAUC	280	0.153	24	N11	-1	5	8	8	64	36	36	371
Cluster_46095	chrC03:11272074-11272296	223	170	1550	15	0.935	+	AGGAUAAACAUGAUCUUAUGACGG	129	0.182	24	N11	-1	5	0	3	14	3	7	138
Cluster_46102	chrC03:11302551-11302615	65	134	1198	133	0.993	+	AUACUGUUCGAUUGUGGUAGCGUG	120	0.067	24	N11	-1	0	0	4	3	1	0	126
Cluster_46108	chrC03:11312854-11313221	368	5526	386	5267	0.983	+	GACAGAUUGCAAGGACUUGAUUGC	4893	0.027	24	N5	-1	20	14	19	90	71	175	5137
Cluster_46185	chrC03:11824815-11824946	132	247	1971	231	0.162	-	ACUUAACUCUGAAAUUCUAAACGG	159	0.13	24	N11	-1	1	1	0	2	2	22	219
Cluster_46198	chrC03:11886187-11886811	625	468	209	0	0.316	.	AAGAAAACAUCGGUAUUCUGACGG	136	0.31	24	N5	6.6	17	5	9	23	12	47	355
Cluster_46200	chrC03:11889246-11889330	85	467	208	0	1	+	UGCCUGGCUCCCUGUAUGCCA	138	0.064	21	Y	-1	6	25	123	304	5	1	3
Cluster_46202	chrC03:11898576-11898780	205	953	958	835	0.952	+	AGACAGACGUGUAUUCUCUUAUG	105	0.143	23	N11	-1	14	7	14	37	24	464	393
Cluster_46247	chrC03:12149767-12150125	359	746	679	0	0.867	+	GAGAUGACGUGGACAUGCUAAAUG	195	0.168	24	N5	-1	64	2	30	41	20	191	398
Cluster_46253	chrC03:12209215-12209617	403	294	2143	33	0.184	-	AAAGAAUGGUGCUGCAAGAUGAGC	150	0.255	24	N5	-1	7	2	6	4	5	48	222
Cluster_46255	chrC03:12214404-12214756	353	266	1990	32	0.105	-	AAAGAAUGGUGCUGCAAGAUGAGC	153	0.244	24	N5	-1	9	0	10	5	8	31	203
Cluster_46269	chrC03:12282620-12282953	334	230	1830	0	0.03	-	GUGGACUUGUUAAUAAAAUGACA	162	0.161	23	N5	-1	4	2	1	9	4	179	31
Cluster_46270	chrC03:12283621-12283952	332	242	1966	0	0.062	-	GUGGACUUGUUAAUAAAAUGACA	173	0.169	23	N5	-1	6	6	0	6	6	188	30
Cluster_46275	chrC03:12302417-12302699	283	452	193	4	0.049	-	AAUUUGGUCUGGACAAUUUGGUCU	273	0.095	24	N11	-1	7	2	14	14	12	89	314
Cluster_46309	chrC03:12556392-12556771	380	621	480	9	0.026	-	AGACGUGAUCAAGACAACAACUGA	421	0.138	24	N5	-1	3	6	3	10	12	88	499
Cluster_46337	chrC03:12698702-12698726	25	1121	1121	0	1	+	UUGGACUGAAGGGAGCUCCUUC	602	0.03	22	N11	-1	10	1	20	363	624	96	7
Cluster_46379	chrC03:12966738-12967147	410	320	2237	30	0.803	+	AUGGCUCAAGAGAGAUCUGAUGUG	111	0.228	24	N5	-1	5	12	4	23	7	65	204
Cluster_46424	chrC03:13224903-13225119	217	363	2323	56	0.16	-	AUAGGACGGCUCUGGUGAUGCAGU	138	0.196	24	N12	-1	16	1	13	16	13	59	245
Cluster_46446	chrC03:13357611-13357798	188	352	2269	245	0.253	.	AUCUGACUGCAUCAUCUGAGCCGC	147	0.165	24	N6	4.9	4	2	10	22	27	33	254
Cluster_46554	chrC03:14038591-14038777	187	293	2142	282	0.928	+	AUUUGUUGGGCUAUCUAUGGACGG	214	0.147	24	N11	-1	11	0	8	15	7	17	235
Cluster_46562	chrC03:14092331-14092911	581	370	2330	284	0.138	-	GACCGACGUUGUGGCUGUGUAAGC	146	0.246	24	N5	-1	16	11	14	7	11	59	252
Cluster_46568	chrC03:14122299-14124101	1803	341	2258	109	0.713	.	UGAUUGAGCCGCGCCAAUAUC	121	0.405	21	N5	5.5	12	3	10	259	44	5	8
Cluster_46586	chrC03:14181705-14181860	156	311	2160	52	0.852	+	AGAGAUUUGUACGACUGGUUCUGC	101	0.328	24	N13	-1	7	10	8	6	11	40	229
Cluster_46630	chrC03:14412055-14412315	261	428	91	2	0.138	-	GAAAUAAAUAGGACUGUGGACAGC	101	0.252	24	N11	-1	17	6	7	25	18	54	301
Cluster_46721	chrC03:14977505-14978024	520	454	195	424	0.835	+	AGGAUCUGAUAGUCAGGGUAUAUC	108	0.3	24	N5	-1	9	16	9	15	8	82	315
Cluster_46728	chrC03:15014994-15015027	34	382	2342	0	0.971	+	UCGUCUGAUACUAAUGGGUCA	195	0.034	21	N11	-1	1	6	122	246	5	1	1
Cluster_46736	chrC03:15047203-15047575	373	1661	1613	0	0.223	.	UCUCGUCCGUCUUCUACUAUC	800	0.134	21	N5	11.9	32	10	97	1056	57	99	310
Cluster_46761	chrC03:15177780-15178224	445	447	188	1	0.83	+	AGAAGACGUCAGACUCAUUGAAAG	121	0.246	24	N5	-1	6	6	6	14	14	76	325
Cluster_46829	chrC03:15611083-15611159	77	158	1222	7	0.987	+	UCGGGUUUGGAGUUGUUGAU	136	0.044	20	N15	-1	0	0	136	13	1	3	5
Cluster_46833	chrC03:15636047-15636216	170	206	1806	2	0.16	-	AAGGACUCUAAGCAUUAAUGUAGG	156	0.087	24	N13	-1	29	0	0	0	0	11	166
Cluster_46856	chrC03:15730566-15730777	212	286	2135	5	0.241	.	ACCAUGCUGAAGAUCUCUUGUAAG	107	0.248	24	N6	9.8	6	3	1	23	3	51	199
Cluster_46857	chrC03:15730869-15731050	182	381	2341	1	0.787	.	AAGAAAACAUCGGUAUUCUGACGG	140	0.252	24	N6	8.9	3	5	6	15	12	47	293
Cluster_46903	chrC03:16073887-16074198	312	310	2159	120	0.416	.	AGCUUCGGAUAAGAGACGGUUCUU	113	0.161	24	N5	1.5	5	1	7	9	11	80	197
Cluster_46955	chrC03:16430593-16431097	505	814	804	517	0.242	.	AGACUGCUAGAUCUUUCUAUAGGG	316	0.184	24	N5	7.9	20	9	9	12	20	82	662
Cluster_46980	chrC03:16576444-16576728	285	378	2338	34	0.495	.	AAGCUUGAGGUGGACUGGGUAACC	115	0.265	24	N6	6.1	24	8	11	18	5	53	259
Cluster_46989	chrC03:16633381-16633520	140	1325	1357	1096	0.033	-	UGAAUAUAUGAGGAUUAUGAA	1093	0.02	21	N12	-1	4	1	189	1098	1	17	15
Cluster_47039	chrC03:17110844-17111176	333	423	86	10	0.236	.	AAGAAAACAUCGGUAUUCUGACGG	140	0.27	24	N5	14.2	10	2	7	9	8	56	331
Cluster_47120	chrC03:17566051-17566298	248	448	189	322	0.174	-	AAACUGUGUGACUUCCAAAGGUUA	235	0.174	24	N11	-1	22	6	26	36	8	48	302
Cluster_47121	chrC03:17568411-17568519	109	436	99	15	0.945	+	GACGUGUCGUAUCAGGAGUGAUGA	152	0.14	24	N11	-1	6	4	0	6	7	133	280
Cluster_47123	chrC03:17599837-17599942	106	843	841	27	0.804	+	AACACGUGACUAGUCUGGACCAUU	213	0.132	24	N11	-1	19	8	4	16	13	92	691
Cluster_47128	chrC03:17628461-17628907	447	420	83	3	0.929	+	CGGACGUGUGUGGAAGAUUACG	113	0.279	21	N5	-1	10	0	7	209	163	8	23
Cluster_47161	chrC03:17787024-17787257	234	290	2139	24	0.797	.	UUAAAGCAUAGAUCCCUAUCCG	130	0.166	22	N6	-1	10	2	57	28	134	24	35
Cluster_47253	chrC03:18475165-18475466	302	167	1547	0	0.832	+	AAUAUUCUAUGACUGUGUAAUUCC	100	0.18	24	N5	-1	1	1	3	3	6	8	145
Cluster_47266	chrC03:18568150-18568617	468	166	1546	144	0.892	+	AUCGAUGUGAGGCUGACACUUGUC	129	0.145	24	N5	-1	1	0	2	4	0	7	152
Cluster_47327	chrC03:18835774-18836010	237	642	530	349	0.488	.	AUUGUAUAGUCUGGAUUUGAAUCC	227	0.182	24	N6	6.5	18	7	21	13	22	111	450
Cluster_47336	chrC03:18950793-18950944	152	289	2138	0	0.858	+	AAGAAAACAUCGGUAUUCUGACGG	127	0.204	24	N11	-1	4	4	5	10	6	35	225
Cluster_47356	chrC03:19073401-19075935	2535	1706	1644	1	0.343	.	AAAUAUGAAUGAAAGAUCCCACUG	324	0.515	24	N5	24.7	158	117	88	150	132	280	781
Cluster_47359	chrC03:19082531-19082613	83	294	2143	6	0	-	GGUGGCUGUAGUAUAGUGGUUAGU	229	0.105	24	N11	-1	7	34	0	6	10	2	235
Cluster_47360	chrC03:19082714-19082861	148	272	1996	26	0.004	-	GGUGGCUGUAGUAUAGUGGUUAGU	230	0.074	24	N13	-1	4	26	0	2	4	4	232
Cluster_47424	chrC03:19430417-19430475	59	199	1799	173	0.035	-	AACUGAUGGAGCUGCUCUUAGAGC	161	0.146	24	N11	-1	9	1	9	4	3	6	167
Cluster_47444	chrC03:19515233-19515442	210	216	1816	204	0.958	+	GUGAUUGGUUACGGCUGUAGAUGC	194	0.083	24	N15	-1	3	0	0	2	2	3	206
Cluster_47457	chrC03:19552196-19552240	45	324	2241	295	0.981	+	UUUCUGAUUUGCCAGGCGACUUGC	253	0.062	24	N11	-1	1	6	1	0	5	12	299
Cluster_47475	chrC03:19626627-19626739	113	156	1220	152	0	-	CGCGACCUCAGAUCAGACGC	150	0.032	20	N11	-1	4	0	152	0	0	0	0
Cluster_47494	chrC03:19747846-19748008	163	110	777	104	0.945	+	UGAUCUAAAGCAUGAACUGAC	103	0.073	21	N11	-1	1	1	1	103	2	0	2
Cluster_47556	chrC03:20047132-20047154	23	757	699	743	1	+	UUAGGAAUGAAGUUAACAUGUA	427	0.016	22	N12	-1	0	0	34	295	428	0	0
Cluster_47598	chrC03:20315638-20315946	309	431	94	0	0.919	+	AUAUAGACUCUGUAAACCAAACUG	166	0.251	24	N5	-1	5	5	5	14	11	45	346
Cluster_47638	chrC03:20599211-20599480	270	620	479	575	0.665	.	AUAUAGAUCAGACGCGUACAGACG	134	0.129	24	N6	3.8	10	7	5	16	17	204	361
Cluster_47656	chrC03:20756928-20757016	89	334	2251	247	0.204	.	AUUCCUAUGAACUCUUUCUUGAAG	202	0.117	24	N6	2.2	0	0	2	16	8	16	292
Cluster_47676	chrC03:20924742-20925005	264	481	264	15	0.786	.	AAGAAAACAUCGGUAUUCUGACGG	161	0.216	24	N6	6.3	5	12	4	7	8	81	364
Cluster_47765	chrC03:21474956-21475610	655	282	2131	16	0.103	-	AGGAGUGUUAUGAACCAGAUUGUG	103	0.277	24	N5	-1	8	4	9	8	5	29	219
Cluster_47776	chrC03:21534027-21534462	436	196	1576	18	0.173	-	AAUGGACGGUCGGCUUUUGACUCC	100	0.321	24	N5	-1	6	3	3	5	2	28	149
Cluster_47817	chrC03:21875034-21875058	25	3878	2389	2096	0.998	+	UCGAGAACGAGACAAUGAGGG	1972	0.007	21	N11	-1	388	0	1405	2002	83	0	0
Cluster_47829	chrC03:21929287-21929483	197	307	2156	180	0.404	.	AUCCGGAUCUGAGUUUCUCAAAUA	125	0.218	24	N6	4.4	7	1	8	9	3	33	246
Cluster_47850	chrC03:22112403-22112810	408	582	413	443	0.861	+	AAUUGAUCUAAGCUUAUGGGCCUU	133	0.316	24	N5	-1	12	14	7	15	10	94	430
Cluster_47874	chrC03:22265110-22267209	2100	3784	2377	1953	0.118	-	CUUCAUAUUGAGACUGAGACGG	568	0.237	24	N5	-1	50	45	55	702	1167	243	1522
Cluster_47892	chrC03:22440853-22441040	188	337	2254	304	0.175	-	GUGUGGAUGUGUUCUGGUUACUUC	209	0.104	24	N11	-1	3	0	5	41	8	26	254
Cluster_47948	chrC03:23072576-23072611	36	188	1568	0	0.979	+	ACCUGAUCAGCUUGCGAACCAAGA	122	0.085	24	N11	-1	1	1	0	2	1	47	136
Cluster_48046	chrC03:23860846-23860983	138	350	2267	0	0.994	+	GAACUGAAGAGUUUGAUCAUG	342	0.02	21	N11	-1	1	3	2	343	0	1	0
Cluster_48051	chrC03:23875244-23875276	33	529	343	0	1	+	GAACUGAAGAGUUUGAUCAUG	423	0.009	21	N11	-1	0	0	4	424	100	1	0
Cluster_48078	chrC03:24016838-24017922	1085	1253	1276	4	0.847	+	AGGUUCUUUGAACUCGUUGUG	427	0.131	21	N5	-1	19	3	9	587	125	20	490
Cluster_48084	chrC03:24071454-24071607	154	909	913	5	0.062	-	AGUGUGAUCUCAAAGGCUUCCUAG	266	0.09	24	N11	-1	9	24	2	18	17	67	772
Cluster_48134	chrC03:24327195-24327427	233	1104	1103	795	0.95	+	AGAGUGACGCGUAGCGCAUAGACG	380	0.142	24	N11	-1	27	6	16	40	22	97	896
Cluster_48148	chrC03:24375332-24375586	255	581	412	24	0.809	+	AGAGUCUGUAGUGACGACACGUGU	409	0.117	24	N11	-1	8	4	4	39	10	67	449
Cluster_48175	chrC03:24498224-24498785	562	322	2239	1	0.168	-	AAGAAAACAUCGGUAUUCUGACGG	126	0.292	24	N5	-1	4	5	7	9	11	45	241
Cluster_48209	chrC03:24707516-24707690	175	1041	1048	754	0.914	+	UGCAUAGUCUGAGAUUUGAACCUC	401	0.072	24	N12	-1	26	5	10	194	27	168	611
Cluster_48225	chrC03:24809771-24810038	268	221	1821	18	0.136	-	UCUUAACUUCGGAUAAAAGACGGU	119	0.158	24	N13	-1	6	1	1	2	9	56	146
Cluster_48286	chrC03:25219414-25219636	223	403	66	26	0.928	+	AACUAAGGACUGCAAUAAUGUUGC	337	0.062	24	N11	-1	6	1	1	3	2	17	373
Cluster_48500	chrC03:26715362-26715390	29	176	1556	0	0.028	-	UGGAGCGGUCUAAGAACCAA	126	0.068	20	N11	-1	19	0	155	2	0	0	0
Cluster_48503	chrC03:26739349-26739372	24	615	474	555	0.948	+	UACUAAUAAGACCUGACUUG	393	0.029	20	N11	-1	19	0	484	6	101	5	0
Cluster_48527	chrC03:26859438-26859965	528	335	2252	5	0.827	+	AAGAAAACAUCGGUAUUCUGACGG	145	0.236	24	N5	-1	1	7	5	13	4	32	273
Cluster_48543	chrC03:26936868-26937496	629	491	274	302	0.153	-	AAAUUUGGACGUGAUAAGGAUAAC	120	0.257	24	N5	-1	6	13	1	15	14	124	318
Cluster_48577	chrC03:27076114-27076297	184	200	1800	187	0.25	.	AAGAACUCUGUCCUAAUAAACUG	108	0.215	23	N6	-1	5	3	0	8	6	146	32
Cluster_48710	chrC03:27654487-27654666	180	199	1799	0	0.905	+	AAAGAAUGGUGCUGCAAGAUGAGC	145	0.156	24	N11	-1	3	1	0	0	3	19	173
Cluster_48720	chrC03:27710519-27710712	194	292	2141	240	0.086	-	AAGAAACGCUGAAUAAUGAUGGUC	214	0.168	24	N15	-1	13	2	5	11	8	22	231
Cluster_48731	chrC03:27867903-27867952	50	251	1975	175	0.837	+	ACUUUUACAGUAGAUCUCGAUCCG	102	0.135	24	N12	-1	3	3	2	6	0	8	229
Cluster_48807	chrC03:28296172-28296254	83	470	211	325	0.064	-	AAAAACGACGUCGUCUUAUCUUGU	300	0.087	24	N13	-1	9	1	4	6	6	44	400
Cluster_48856	chrC03:28706723-28706771	49	783	724	425	0.995	+	AUGUAGACUCUGUAAACCAAUGUG	264	0.065	24	N11	-1	6	27	4	13	17	146	570
Cluster_48926	chrC03:29145568-29145657	90	629	488	601	0.216	.	UCCAACGUCUUUGUGGCAGCAU	288	0.032	22	N6	-1	7	0	35	138	449	0	0
Cluster_48927	chrC03:29153597-29153916	320	367	2327	0	0.06	-	AUACUGACUCUGUAAACCAAACUG	166	0.21	24	N5	-1	5	5	5	13	4	66	269
Cluster_48955	chrC03:29423356-29423636	281	533	347	0	0.079	-	CUGAAUUUGUUAACGGGGUUC	177	0.135	21	N14	-1	7	1	9	238	42	24	212
Cluster_48956	chrC03:29425140-29425844	705	453	194	2	0.81	+	AUAUUGACUCUGUGAACCAAACUG	243	0.205	24	N5	-1	11	3	6	16	10	76	331
Cluster_48976	chrC03:29490699-29490722	24	2220	1915	1275	0.115	-	CUUAGAAACUCUUCAACGUCUA	1253	0.01	22	N11	-1	277	0	252	416	1275	0	0
Cluster_49040	chrC03:29902265-29902919	655	519	333	0	0.759	.	UGGACUAGAAUACUCUUGAAGAGU	180	0.289	24	N5	5.3	1	2	0	64	66	17	369
Cluster_49076	chrC03:30090021-30092051	2031	12690	1302	2531	0.749	.	UAGAGCCGUGAUAUUUCUGAGAAG	954	0.115	24	N5	32.3	372	150	343	2108	3449	818	5450
Cluster_49135	chrC03:30469466-30470449	984	1038	1045	580	0.77	.	CUAUGAACUCUUUACUUACUAGAG	221	0.226	24	N5	5.1	10	2	20	203	214	94	495
Cluster_49243	chrC03:31076171-31076278	108	1176	1166	556	0.842	+	AGGAAGAACAAGUGCACUGAC	459	0.023	20	N11	-1	165	1	496	490	19	4	1
Cluster_49299	chrC03:31321147-31321532	386	1091	1093	103	0.779	.	UAAUUGUAGAACUUGUAAGUG	332	0.229	21	N5	31.2	18	0	17	759	255	11	31
Cluster_49501	chrC03:32543160-32544756	1597	789	729	0	0.163	-	CGGACGUGUGUGGAAGAUUACC	163	0.379	21	N5	-1	20	9	18	385	281	12	64
Cluster_49541	chrC03:32952511-32953495	985	491	274	82	0.226	.	AGCUGCUAGACUUGAGAAUUAAGC	139	0.34	24	N5	8	7	15	6	19	15	89	340
Cluster_49543	chrC03:32956840-32956910	71	713	630	376	0.031	-	AGCUGUUAGACUUGAAAAUUAAGC	287	0.143	24	N12	-1	9	12	17	52	29	137	457
Cluster_49571	chrC03:33178063-33178319	257	454	195	1	0.797	.	CUGAAUUUGUUAACGGGGUUC	173	0.097	24	N6	2.6	3	0	4	201	27	9	210
Cluster_49595	chrC03:33297997-33298069	73	621	480	561	0.027	-	UGGUGUUCGUGGAGACGUGC	561	0.013	20	N13	-1	58	0	561	0	0	0	2
Cluster_49608	chrC03:33404889-33404965	77	310	2159	1	0.884	+	AAGAAAACAUCGGUAUUCUGACGG	153	0.165	24	N11	-1	5	4	3	9	3	36	250
Cluster_49616	chrC03:33555523-33555601	79	2409	2009	1235	0.97	+	UGGAAACUAACCUGAAACAUUC	1022	0.005	22	N11	-1	67	0	169	938	1081	154	0
Cluster_49617	chrC03:33556149-33556327	179	185	1565	7	0.108	-	UGAACUUUGUUUAAUCCACAA	128	0.049	21	N11	-1	11	0	36	128	3	5	2
Cluster_49654	chrC03:33736146-33736327	182	321	2238	219	0.875	+	ACACGUGACUAAUCUGGAUAACUU	136	0.268	24	N11	-1	8	4	8	28	13	27	233
Cluster_49686	chrC03:33928259-33928555	297	297	2146	0	0.205	.	AGGUUCUUUGAACUCGUUGUG	218	0.165	21	N6	5.7	5	0	3	265	17	1	6
Cluster_49694	chrC03:33953441-33953695	255	206	1806	7	0.888	+	AGUAGGAUUUACUGUGCAAAUAGU	127	0.209	24	N11	-1	2	4	0	8	5	29	158
Cluster_49696	chrC03:33957466-33958273	808	1682	1628	1	0.652	.	UAUGGACUCUUGAUAUAACUUG	318	0.149	24	N5	10.7	11	7	20	328	495	56	765
Cluster_49743	chrC03:34278253-34279597	1345	1424	1441	0	0.458	.	AAUGUGUUCCGUCUGUGUGAAAUC	113	0.336	24	N5	5.8	13	14	30	333	247	71	716
Cluster_49748	chrC03:34309661-34310037	377	800	790	700	0.731	.	UUUGAACUCUAGACUUGGGUGUAG	300	0.117	24	N5	3.3	22	3	15	15	24	169	552
Cluster_49756	chrC03:34349373-34349774	402	381	2341	34	0.948	+	AUGGAUCUUUUAGGAACGGAAAGA	141	0.186	24	N5	-1	14	9	2	18	11	53	274
Cluster_49765	chrC03:34405550-34405571	22	230	1830	230	0	-	GACUGUGAUCCAGAGAUCUCU	172	0.03	21	N11	-1	3	0	6	217	4	0	0
Cluster_49778	chrC03:34455202-34455655	454	158	1222	1	0.892	+	UCGGGUUUGGAGUUGUUGAU	106	0.234	20	N5	-1	2	1	108	14	1	10	22
Cluster_49800	chrC03:34631737-34631768	32	258	1982	0	1	+	AUGCUCAAGAUCUAGUAGAAUCAG	178	0.081	24	N11	-1	4	9	2	1	5	35	202
Cluster_49846	chrC03:34852227-34852366	140	853	851	1	0.002	-	CUCUUAGAUGUUGUAGAUGAGU	316	0.015	22	N11	-1	3	0	10	357	482	0	1
Cluster_49873	chrC03:35081855-35081947	93	2814	2175	0	0	-	UCGGACCAGGCUUCAUCCCCC	2523	0.015	21	Y	-1	8	1	56	2694	53	1	1
Cluster_49935	chrC03:35705651-35705924	274	345	2262	3	0.884	+	UGGCCGACAGGAUUCUGACG	188	0.252	20	N15	-1	13	7	191	29	3	25	77
Cluster_49968	chrC03:35869708-35869900	193	148	1212	0	0.811	+	AAAACAGACUGUCCUAUAUAUGGC	106	0.176	24	N11	-1	2	3	2	0	2	12	127
Cluster_50032	chrC03:36235948-36236214	267	344	2261	8	0.108	-	AUAUAGACUCUGUAAACCAAACUG	142	0.25	24	N11	-1	7	4	6	12	11	45	259
Cluster_50082	chrC03:36677826-36678126	301	333	2250	40	0.111	-	AAACGGCUGAUCUAUUACUCAAGC	224	0.15	24	N5	-1	6	4	2	3	1	18	299
Cluster_50110	chrC03:36887875-36887968	94	276	2000	251	0.007	-	AGGGCCUACAAAACGCUGACGUGG	231	0.062	24	N12	-1	3	0	1	0	1	13	258
Cluster_50169	chrC03:37356686-37356817	132	256	1980	149	0.047	-	UGUGAUGAUGAACUGUGUAGGCAC	113	0.242	24	N11	-1	22	1	7	10	8	53	155
Cluster_50239	chrC03:37947854-37947876	23	749	682	0	0.051	-	GAUGGAACCUUUGAUCAGAUG	399	0.023	21	N11	-1	86	0	213	416	34	0	0
Cluster_50262	chrC03:38215214-38215378	165	343	2260	0	0.633	.	CUGCGGAAUUUACAUGUGGGCUGC	133	0.347	24	N6	8.8	11	9	3	15	6	68	231
Cluster_50286	chrC03:38443179-38443367	189	342	2259	0	0.003	-	AUUUUAUGACUGAGAACUGAUAUC	281	0.05	24	N12	-1	8	0	1	7	3	13	310
Cluster_50288	chrC03:38458232-38458626	395	249	1973	0	0.743	.	AUAUGAGUCUGUAAAUGUUCUUGC	141	0.257	24	N5	7.5	3	5	5	8	3	16	209
Cluster_50294	chrC03:38559795-38560278	484	741	674	80	0.53	.	AAUCCGUGUGCUGAAACCUAAAAC	276	0.179	24	N5	10.2	35	11	13	28	18	55	581
Cluster_50297	chrC03:38603801-38604033	233	1116	1117	852	0.929	+	AUGUUGACUCUGCGAACCAAGCUG	559	0.136	24	N12	-1	11	14	14	28	11	197	841
Cluster_50352	chrC03:39130955-39130980	26	759	701	0	0	-	AACAUCUAAGGGACUGAGUUC	281	0.04	21	N11	-1	83	0	102	284	57	228	5
Cluster_50362	chrC03:39278980-39279243	264	3842	2382	288	0.201	.	UUCGAUUUCGGUUCAGAACAAACC	2637	0.043	24	N6	86.4	52	9	52	261	274	53	3141
Cluster_50396	chrC03:39795026-39795167	142	248	1972	45	0.71	.	CGGUCACUGCGGAAUCAAUGUCAG	132	0.226	24	N6	7	7	3	7	8	8	33	182
Cluster_50437	chrC03:40427199-40427457	259	379	2339	44	0.177	-	AUCCGGACCACCUCAAGUUUGAGU	124	0.296	24	N11	-1	11	3	9	20	19	66	251
Cluster_50467	chrC03:40884126-40884227	102	229	1829	0	0.996	+	AAGACUGUAGAUAAAAAUUAAAGC	221	0.035	24	N11	-1	0	0	0	0	0	6	223
Cluster_50530	chrC03:42122847-42123178	332	452	193	447	0.759	.	CGGAUCUAUUAUAACGGGCGCUGU	103	0.195	24	N5	5.6	4	8	8	11	21	56	344
Cluster_50574	chrC03:42437460-42437606	147	245	1969	177	0.727	.	AAGACAAUACUGCUGAAGAACUGU	120	0.229	24	N6	10.4	5	3	1	23	11	14	188
Cluster_50582	chrC03:42493461-42493558	98	141	1205	0	0.986	+	AAGCUUGAGGUGGUCUGUGGAAGC	121	0.092	24	N11	-1	4	0	2	0	0	5	130
Cluster_50594	chrC03:42646818-42647214	397	2372	1954	1	0.025	-	AUAUAGACUCUGUGAACCAAACUG	905	0.07	24	N5	-1	21	111	21	61	64	163	1931
Cluster_50741	chrC03:44260363-44260504	142	444	185	0	0.863	+	AACACGUGACUAGUCUGGACCACU	179	0.225	24	N11	-1	19	6	5	12	22	55	325
Cluster_50760	chrC03:44444898-44445017	120	5593	429	5445	0.372	.	UAAGAGACCAGUCUGAGACUAC	1641	0.017	24	N6	2.4	36	0	74	746	1902	375	2460
Cluster_50852	chrC03:45386349-45386451	103	225	1825	71	0.991	+	AUACUGUUUUGUGAUCUUGAUAAA	111	0.147	24	N11	-1	5	2	0	6	4	42	166
Cluster_50891	chrC03:45703051-45703172	122	547	361	531	0.976	+	AUAUUCCGGUCUGAAUCGCCAAAC	398	0.08	24	N11	-1	17	8	17	12	6	64	423
Cluster_50910	chrC03:45808050-45808196	147	237	1837	0	0.203	.	AGCGGAUGAGAUCUACAUGCAGAU	139	0.257	24	N6	4.6	15	1	11	2	6	41	161
Cluster_50927	chrC03:45949296-45949351	56	130	1194	124	0.969	+	AAUCUGUAUGUCGAAGUCUACAAC	118	0.069	24	N11	-1	2	0	0	0	0	5	123
Cluster_50966	chrC03:46116403-46116793	391	525	339	0	0.312	.	AAGAAAACAUCGGUAUUCUGACGG	151	0.282	24	N5	9.4	5	5	7	13	9	97	389
Cluster_51029	chrC03:46553254-46553476	223	326	2243	227	0.23	.	AUAGACUCUACAAACCAAACUGGU	122	0.206	24	N6	2.3	0	19	1	11	7	54	234
Cluster_51096	chrC03:46978483-46978511	29	138	1202	129	1	+	AAUGCUGUGAAGACUUUGUUUUCC	111	0.051	24	N11	-1	4	1	0	3	0	2	128
Cluster_51111	chrC03:47022089-47022351	263	468	209	331	0.906	+	AAGACUGGUGACCUUUUCGGAAAC	190	0.175	24	N11	-1	17	4	6	10	12	29	390
Cluster_51124	chrC03:47099371-47101074	1704	325	2242	11	0.618	.	CUUUUGCUAGAAAUGAACGUG	104	0.391	21	N5	2	16	2	8	203	30	12	54
Cluster_51211	chrC03:47751842-47752074	233	929	937	916	0.023	-	AGUGUAGAACCUCUAUCCAAAAGU	861	0.022	24	N15	-1	3	0	3	1	1	30	891
Cluster_51215	chrC03:47768238-47768522	285	417	80	98	0.938	+	AUGUACUUUGGAGUUGAACUCUCU	167	0.209	24	N11	-1	9	3	13	12	15	87	278
Cluster_51222	chrC03:47798821-47799061	241	302	2151	25	0.053	-	AUUUAGGAUCUGGGUUCUGAUACC	110	0.199	24	N11	-1	5	6	15	22	9	50	195
Cluster_51235	chrC03:47849582-47849924	343	458	199	111	0.45	.	GAUGGACGAUGGAGAAUAUGCUUC	106	0.255	24	N5	1.8	9	5	6	21	15	67	335
Cluster_51269	chrC03:48046476-48046664	189	382	2342	222	0.401	.	AAGAACGGACACUCCAGCUGGAGC	105	0.343	24	N6	3.6	11	8	6	20	8	56	273
Cluster_51283	chrC03:48141570-48141739	170	430	93	0	0.374	.	CUGCGGAAUUUACAUGUGGGCUGC	154	0.351	24	N6	5.7	7	26	13	19	15	42	308
Cluster_51311	chrC03:48353074-48353288	215	410	73	351	1	+	GAUUUGCCAUAUUCUCUGAUCC	252	0.098	22	N11	-1	16	3	17	14	263	91	6
Cluster_51313	chrC03:48367906-48367928	23	1283	1310	1	0.005	-	UGGGCUCUUUAAGACAUUUGA	889	0.012	21	N11	-1	125	0	147	947	64	0	0
Cluster_51323	chrC03:48412446-48412654	209	224	1824	214	0.17	-	AACUGGAGAGUCUAUUAUAGCUGC	146	0.165	24	N11	-1	8	1	6	10	9	14	176
Cluster_51348	chrC03:48549255-48549418	164	313	2162	2	0.086	-	CUUCGGUCCAAAUGGUUUACAUGG	100	0.157	24	N11	-1	6	1	3	1	4	45	253
Cluster_51440	chrC03:49125496-49125734	239	281	2130	226	0.875	+	GAACCAAUCGCAGGUCGCCACGUG	203	0.153	24	N11	-1	4	1	4	7	7	18	240
Cluster_51469	chrC03:49319979-49320219	241	219	1819	182	0.192	-	UCUCGGCUGGUAAAGAUGGUGUCG	110	0.242	24	N11	-1	6	2	7	39	4	23	138
Cluster_51560	chrC03:49735114-49735408	295	512	295	26	0.377	.	CUGCGGAAUUUACAUGUGGGCUGC	143	0.395	24	N6	4.9	19	26	7	22	11	79	348
Cluster_51576	chrC03:49813179-49816432	3254	3938	2397	1	0.378	.	UGGUCUGAGUAGUUCCAUCUC	549	0.276	21	N5	38.5	46	6	69	1517	927	147	1226
Cluster_51592	chrC03:50030670-50031221	552	1000	1012	750	0.081	-	UCUCAUGGAGAGACUUGAAC	728	0.143	20	N5	-1	13	5	731	15	6	74	156
Cluster_51617	chrC03:50180740-50181053	314	903	907	486	0.937	+	AAUACUGACUCUGUAAACCAAACC	217	0.168	24	N5	-1	23	16	20	26	17	162	639
Cluster_51656	chrC03:50376657-50376822	166	1067	1067	95	0.148	-	AGUGUGAUCUCAAAGGCUUCCUAG	314	0.101	24	N11	-1	8	31	13	30	26	86	873
Cluster_51676	chrC03:50507468-50508126	659	339	2256	2	0.192	-	AAGAAAACAGCGGUAUUCUGACGG	109	0.242	24	N5	-1	5	6	1	6	3	57	261
Cluster_51677	chrC03:50508651-50508672	22	634	493	0	1	+	UCGAUCUGUACAUUUUCUUGUC	410	0.005	22	N12	-1	0	0	173	51	410	0	0
Cluster_51678	chrC03:50508773-50508898	126	194	1574	6	0.629	.	AACAUGGUAUCAGAGCUCAGAUCC	101	0.294	24	N6	11	7	1	4	11	5	21	145
Cluster_51703	chrC03:50675914-50676223	310	492	275	296	0.276	.	AAGAGACGGUUCUUAGAGCAUA	139	0.256	22	N5	-1	36	1	18	27	155	153	102
Cluster_51708	chrC03:50711423-50711661	239	160	1540	1	0.863	+	AGGAUAAACAUGAUCUUAUGACGG	115	0.231	24	N11	-1	5	2	7	6	3	10	127
Cluster_51723	chrC03:50798524-50798581	58	385	2345	2	0.93	+	ACAAAGAUCUUACGACAUUA	354	0.016	20	N11	-1	0	0	385	0	0	0	0
Cluster_51726	chrC03:50844499-50844670	172	13319	1381	0	0.994	+	UUGUGUUGUGAUGAUAAUCC	7136	0.01	20	N11	-1	401	1	7314	5484	95	13	11
Cluster_51787	chrC03:51208990-51209193	204	195	1575	181	0.154	-	AAUAACCGUCUAUUGAUUUUAACU	151	0.103	24	N15	-1	3	0	1	1	2	14	174
Cluster_51794	chrC03:51250857-51252631	1775	742	675	18	0.871	+	CGGACGUGUGUGGAAGAUUACC	178	0.363	21	N5	-1	23	6	26	327	260	27	73
Cluster_51863	chrC03:51593023-51593219	197	182	1562	162	0.885	+	AUAUCCGGAGACUCUAAAACAUGG	126	0.148	24	N12	-1	3	1	3	18	2	15	140
Cluster_51872	chrC03:51648833-51648878	46	256	1980	147	1	+	AACCAAUCGCGGGCUGCCACGUGC	132	0.094	24	N11	-1	9	0	1	0	0	6	240
Cluster_51877	chrC03:51676988-51677175	188	754	687	86	0.837	+	AGAUGAUGCAGUCAGACGUGAAUC	211	0.196	24	N11	-1	13	9	8	28	21	156	519
Cluster_51890	chrC03:51755226-51755653	428	231	1831	183	0.182	-	UCUGUUAACUUGAAUUUAUUUGGC	146	0.212	24	N5	-1	4	1	2	7	15	23	179
Cluster_51892	chrC03:51759636-51759803	168	322	2239	298	0.053	-	UGGAUCUAGAAAACGUUUGGAAUC	185	0.143	24	N11	-1	12	0	7	2	6	35	260
Cluster_51894	chrC03:51764804-51765163	360	386	2346	6	0.22	.	AUAGGACGACUCAGAUGAUGCAGU	179	0.238	24	N5	4.1	8	5	15	23	8	34	293
Cluster_51897	chrC03:51780017-51780040	24	150	1214	29	0.007	-	UCAUCUUGCUCAUCCUCUGGAUC	105	0.033	23	N11	-1	0	0	0	16	4	105	25
Cluster_51925	chrC03:52004686-52004783	98	240	1964	116	0.904	+	AUUAAUGUUAUGAACCAGAUCGUG	104	0.204	24	N11	-1	15	1	9	14	7	22	172
Cluster_51957	chrC03:52166637-52166903	267	327	2244	0	0.141	-	UUUUCUUGUAGUGUUUGACGGCA	181	0.159	23	N11	-1	4	2	4	15	7	197	98
Cluster_52041	chrC03:52618570-52620465	1896	2333	1942	17	0.763	.	AAUGUGUUCCGUCUGUGUGAAAUC	109	0.261	24	N5	7.4	51	19	37	517	577	111	1021
Cluster_52062	chrC03:52854425-52854518	94	755	688	1	0.005	-	UUGGAUCUCUGAAACUUUUCUU	624	0.016	22	N11	-1	10	0	9	107	627	2	0
Cluster_52072	chrC03:52895437-52895507	71	343	2260	342	0.968	+	AUAUAGAUCUGUGAUACCAUCAUG	146	0.114	24	N11	-1	1	0	2	15	3	46	276
Cluster_52120	chrC03:53308927-53309151	225	452	193	105	0.723	.	AUUGGUCUUGGACAUUUGUUUGGA	106	0.296	24	N6	3.7	13	6	12	14	16	165	226
Cluster_52133	chrC03:53372461-53372777	317	480	263	124	0.617	.	AAACUUGAAGUGGUCUGGAUAGCC	106	0.269	24	N5	5.6	29	7	13	13	10	83	325
Cluster_52150	chrC03:53444638-53444947	310	719	652	631	0.833	+	CGGACGAUCUGCAUCCAUGUGAAC	316	0.131	24	N5	-1	8	6	16	35	22	149	483
Cluster_52156	chrC03:53487695-53487827	133	213	1813	0	0.991	+	UACUGGGCUCUUUAAGACAA	189	0.028	20	N11	-1	21	0	189	0	0	1	2
Cluster_52176	chrC03:53576882-53577029	148	197	1577	153	0.97	+	CAAAAACUGUGUAACCAAUGAUG	138	0.142	23	N11	-1	0	1	3	3	22	152	16
Cluster_52178	chrC03:53579047-53579294	248	882	888	3	0.298	.	CACGUUCUUGAGAACACUCUCU	214	0.077	22	N6	-1	60	10	194	144	225	32	217
Cluster_52198	chrC03:53693955-53695106	1152	844	842	107	0.904	+	GUUUCUGUUGUAUCUGGGCGUGGC	350	0.201	24	N5	-1	14	15	4	50	24	75	662
Cluster_52213	chrC03:53776347-53776454	108	662	549	159	0.023	-	AAUCCGUGUGCUGAAACCUAAAAC	380	0.071	24	N11	-1	7	1	5	3	6	151	489
Cluster_52237	chrC03:53842906-53843674	769	446	187	5	0.769	.	AAGAAAACAUCGGUAUUCUGACGG	145	0.318	24	N5	11.3	14	6	11	17	17	50	331
Cluster_52264	chrC03:53955079-53956296	1218	1534	1509	0	0.707	.	UAUGGACUCUUGAUAUAACUUG	287	0.172	24	N5	15	7	1	20	316	466	45	679
Cluster_52279	chrC03:54063182-54063262	81	806	796	794	0.995	+	AUGGAUCUUUUGGGAACAGAUAGA	485	0.036	24	N11	-1	13	0	28	9	2	16	738
Cluster_52299	chrC03:54171414-54171491	78	174	1554	152	0.029	-	AAAGAUUCCAAUCAAAACUGUGUG	141	0.121	24	N15	-1	9	0	2	1	2	7	153
Cluster_52360	chrC03:54619858-54620021	164	247	1971	47	0.024	-	AUAUAGACUCUGCAAACCAAACUG	134	0.146	24	N11	-1	0	11	1	2	4	9	220
Cluster_52365	chrC03:54639626-54639779	154	189	1569	0	0.021	-	AGCUGCUAGACUUGAGAAUUAAGC	104	0.27	24	N12	-1	7	12	1	11	0	23	135
Cluster_52377	chrC03:54729593-54730147	555	544	358	12	0.941	+	AGACUCUGUAAACCAAACUGGAAG	193	0.197	24	N5	-1	10	7	6	11	26	41	443
Cluster_52425	chrC03:55114108-55114867	760	433	96	10	0.912	+	AUCGCUUGCUGGAAUAAUGAUGGU	220	0.185	24	N5	-1	6	2	6	45	50	20	304
Cluster_52432	chrC03:55149499-55149919	421	355	2272	231	0.946	+	AACGGAGCUUCCGAAUCUCGCAGA	141	0.293	24	N5	-1	11	2	9	24	21	37	251
Cluster_52458	chrC03:55269381-55269656	276	307	2156	0	0.121	-	GGUUAGAGUUGUGAUGAUGAACA	102	0.303	23	N11	-1	47	4	13	8	27	157	51
Cluster_52467	chrC03:55344337-55344614	278	432	95	7	0.238	.	AAGAAAACAUCGGUAUUCUGACGG	175	0.174	24	N6	10.8	6	1	6	8	8	95	308
Cluster_52488	chrC03:55543591-55543801	211	2544	2060	2294	0.065	-	CGGAAUAGAGGAAUUGUCUCU	2210	0.03	21	N15	-1	18	2	5	2239	60	65	155
Cluster_52493	chrC03:55555571-55555901	331	1078	1081	88	0.332	.	CUGCGGAAUUUACAUGUGGGCUGC	189	0.329	24	N5	5.4	35	52	28	45	37	103	778
Cluster_52513	chrC03:55662428-55662742	315	361	2321	14	0.809	+	AAGAAAACAUCGGUAUUCUGACGG	146	0.199	24	N5	-1	4	4	5	4	6	53	285
Cluster_52535	chrC03:55823114-55823376	263	595	426	322	0.909	+	GUGGACUCUGUAAACCAAAAUGAC	236	0.146	24	N11	-1	9	3	3	10	12	39	519
Cluster_52590	chrC03:56177680-56177914	235	308	2157	1	0.065	-	AACUGUGGAAACAAUACUGUUCAC	238	0.143	24	N12	-1	8	3	0	2	2	8	285
Cluster_52598	chrC03:56214410-56214551	142	298	2147	0	0.98	+	AACUGUGGAAACAAUACUGUUCAC	232	0.117	24	N11	-1	2	0	1	2	1	20	272
Cluster_52625	chrC03:56369302-56369396	95	374	2334	68	0.767	.	AACACGUGACUAGUCUGGACCACU	158	0.179	24	N6	4.9	6	2	6	14	7	33	306
[truncated: 1,401 more rows]
