# Supplementary material for: Identification of Brassica napus small RNAs responsive to infection by a necrotrophic pathogen
Source: BMC Plant Biol. 2021 Aug 11;21:366. doi: 10.1186/s12870-021-03148-6 (PMC8356391; doi:10.1186/s12870-021-03148-6)
Supplement: Supplementary file 5 — Additional file 5: Supplementary Table 2. Cleaved products of the 73 miRNA families. All targets identified using degradome sequencing in infected and mock samples are included. [file 12870_2021_3148_MOESM5_ESM.xlsx]

## Sheet: Infected
Supplementary Table 2. Cleaved products of the 78 miRNA families. All targets identified using degradome sequencing in infected and mock samples are included.
Record ID	Short Read ID	Gene ID	Category	Cleavage Position	Fragment Abundance	Weighted Fragment Abundance	Normalized Fragment Abundance	Short Read Abundance	Normalized Short Read Abundance	Duplex	Alignment Score	Duplex MFE	Perfect MFE	MFE Ratio	p-value
1	>Mir1885_8	BnaA09g14980D	2	133	87	87	3.259	1	1890.36	5' CATCAATGAAAGGTATGATTC '3 ||||||||||||||||||||| 3' AGAGCAGTAGTTACTTTCCATACTAAGGGAAC '5	0	-30.8	-30.8	1	0.00267023
2	>Mir164_12	BnaA04g09470D	0	652	9	4.5	0.337138	1	1890.36	5' TGGAGAAGCAGGGCACGTGCA '3 o||||||||||| |||||| | 3' GAACCAGCCTCTTCGTCCAGTGCAC-TCATCTG '5	3.5	-32.5	-44.3	0.733634	0.0128503
3	>Mir164_12	BnaA05g26240D	0	628	5	5	0.187299	1	1890.36	5' TGGAGAAGCAGGGCACGTGCA '3 |||||||||||||||| ||| 3' TGTCTAACCTCTTCGTCCCGTGAACGACCAAC '5	2	-38.4	-44.3	0.866817	0.00607532
4	>Mir164_12	BnaA08g00130D	0	670	4	4	0.149839	1	1890.36	5' TGGAGAAGCAGGGCACGTGCA '3 |||||||||||||||| ||| 3' TGTTTAACCTCTTCGTCCCGTGAACGAGTAAC '5	2	-38.4	-44.3	0.866817	0.00526869
5	>Mir164_12	BnaAnng06380D	0	664	7	7	0.262218	1	1890.36	5' TGGAGAAGCAGGGCACGTGCA '3 ||||||||||||||||||o 3' AAACCAACCTCTTCGTCCCGTGCATTCAGACA '5	2.5	-38.4	-44.3	0.866817	0.00729924
6	>Mir164_12	BnaAnng07000D	0	643	25	25	0.936494	1	1890.36	5' TGGAGAAGCAGGGCACGTGCA '3 ||||||||||||||||||o | 3' AAACCAACCTCTTCGTCCCGTGCATTTGGCCA '5	1.5	-38.4	-44.3	0.866817	0.00208442
7	>Mir164_12	BnaC02g01470D	0	637	2	2	0.0749195	1	1890.36	5' TGGAGAAGCAGGGCACGTGCA '3 ||||||||||||||||||o 3' AAACCAACCTCTTCGTCCCGTGCATTCAGCCA '5	2.5	-38.4	-44.3	0.866817	0.00751069
8	>Mir164_12	BnaC04g31690D	0	652	9	4.5	0.337138	1	1890.36	5' TGGAGAAGCAGGGCACGTGCA '3 o||||||||||| |||||| | 3' GAACCAGCCTCTTCGTCCAGTGCAC-TCATCTG '5	3.5	-32.5	-44.3	0.733634	0.0128503
9	>Mir164_12	BnaC05g40360D	0	613	3	3	0.112379	1	1890.36	5' TGGAGAAGCAGGGCACGTGCA '3 |||||||||||||||| ||| 3' TGTCTAACCTCTTCGTCCCGTGAACGACCAAC '5	2	-38.4	-44.3	0.866817	0.0061881
10	>Mir164_12	BnaC06g12550D	0	652	37	37	1.38601	1	1890.36	5' TGGAGAAGCAGGGCACGTGCA '3 o||||||||||| |||||| | 3' GAACCAGCCTCTTCGTCCAGTGCAC-TCAGCTG '5	3.5	-32.5	-44.3	0.733634	0.0128955
11	>Mir164_12	BnaC07g49940D	0	643	8	8	0.299678	1	1890.36	5' TGGAGAAGCAGGGCACGTGCA '3 ||||||||||||||||||o | 3' AAACCAACCTCTTCGTCCCGTGCATTTGGCCA '5	1.5	-38.4	-44.3	0.866817	0.00207147
12	>Mir394_3	BnaA09g27990D	0	1157	22	11	0.824115	1	1890.36	5' TTTGGCATTCTGTCCACCT '3 |||||||||||||| |||| 3' GTATACAAACCGTAAGACAGTTGGAGGAAGGT '5	1	-27.3	-33.9	0.80531	0.0014498
13	>Mir394_3	BnaC05g21250D	0	1163	22	11	0.824115	1	1890.36	5' TTTGGCATTCTGTCCACCT '3 |||||||||||||| |||| 3' GTATACAAACCGTAAGACAGTTGGAGGAAGGT '5	1	-27.3	-33.9	0.80531	0.00144352
14	>Mir1885_12	BnaA02g35050D	0	128	44	44	1.64823	1	1890.36	5' TCAATGAAAGGTATGATTCC '3 ||||o||||||||||||||| 3' AGCAACAGTTGCTTTCCATACTAAGGGAACGA '5	1	-30	-30.4	0.986842	0.00176913
15	>Mir1885_12	BnaA09g14980D	0	131	221	221	8.27861	1	1890.36	5' TCAATGAAAGGTATGATTCC '3 |||||||||||||||||||| 3' AGCAGTAGTTACTTTCCATACTAAGGGAACGA '5	0	-30.4	-30.4	1	0.00133511
16	>Mir384_2	BnaA09g27990D	2	1156	11	5.5	0.412057	2	3780.72	5' TTGGCATTCTGTCCACCTCC '3 ||||||||||||| |||||| 3' TATACAAACCGTAAGACAGTTGGAGGAAGGTG '5	1	-32.6	-39.2	0.831633	0.0014498
17	>Mir384_2	BnaC05g21250D	2	1162	11	5.5	0.412057	2	3780.72	5' TTGGCATTCTGTCCACCTCC '3 ||||||||||||| |||||| 3' TATACAAACCGTAAGACAGTTGGAGGAAGGTG '5	1	-32.6	-39.2	0.831633	0.00144352
18	>Mir858_2	BnaA03g21790D	2	300	5	2.5	0.187299	1	1890.36	5' TTCGTTGTCTGTTCGACC '3 |||||||||||||| || 3' AAACTAAAGCAACAGACAAGAGGGACCATCTA '5	2	-25.7	-31	0.829032	0.0134162
19	>Mir858_2	BnaC03g26060D	2	300	5	2.5	0.187299	1	1890.36	5' TTCGTTGTCTGTTCGACC '3 |||||||||||||| || 3' AAACTAAAGCAACAGACAAGAGGGACCATCTA '5	2	-25.7	-31	0.829032	0.00191663
20	>Mir393_3	BnaA02g28290D	0	1513	21	10.5	0.786655	1	1890.36	5' TCCAAAGGGATCGCATTG '3 |||||||||||||||||| 3' TGCTGTAGGTTTCCCTAGCGTAACAAAGTATG '5	0	-31.6	-31.6	1	0.00350569
21	>Mir393_3	BnaA08g24570D	0	1558	22	11	0.824115	1	1890.36	5' TCCAAAGGGATCGCATTG '3 |||||||||||||||||| 3' TGCTGTAGGTTTCCCTAGCGTAACAAAGCATG '5	0	-31.6	-31.6	1	0.00341588
22	>Mir393_3	BnaA09g40340D	0	1528	731	365.5	27.3831	1	1890.36	5' TCCAAAGGGATCGCATTG '3 |||||||o|||||||||| 3' TTCTGTAGGTTTCTCTAGCGTAACAGAGGTCG '5	1	-28.6	-31.6	0.905063	0.00451339
23	>Mir393_3	BnaC02g36370D	0	1513	21	10.5	0.786655	1	1890.36	5' TCCAAAGGGATCGCATTG '3 |||||||||||||||||| 3' TGCTGTAGGTTTCCCTAGCGTAACAAAGTATG '5	0	-31.6	-31.6	1	0.00350569
24	>Mir393_3	BnaC08g15770D	0	1543	22	11	0.824115	1	1890.36	5' TCCAAAGGGATCGCATTG '3 |||||||||||||||||| 3' TGCTGTAGGTTTCCCTAGCGTAACAAAGCATG '5	0	-31.6	-31.6	1	0.00343347
25	>Mir393_3	BnaC08g29060D	0	1519	203	101.5	7.60433	1	1890.36	5' TCCAAAGGGATCGCATTG '3 |||||||||||||||||| 3' TGCTGTAGGTTTCCCTAGCGTAACAAGACATG '5	0	-31.6	-31.6	1	0.00348735
26	>Mir393_3	BnaC08g32660D	0	1528	731	365.5	27.3831	1	1890.36	5' TCCAAAGGGATCGCATTG '3 |||||||o|||||||||| 3' TTCTGTAGGTTTCTCTAGCGTAACAGAGGTCG '5	1	-28.6	-31.6	0.905063	0.00451339
27	>Mir393_3	BnaC08g40890D	0	1519	203	101.5	7.60433	1	1890.36	5' TCCAAAGGGATCGCATTG '3 |||||||||||||||||| 3' TGCTGTAGGTTTCCCTAGCGTAACAAGACATG '5	0	-31.6	-31.6	1	0.00348128
28	>Mir319_1	BnaA03g22590D	0	883	2	2	0.0749195	1	1890.36	5' ATTGGACTGAAGGGAGCTCC '3 |||||| ||||||||||||| 3' GTTTTGTAACCTTACTTCCCTCGAGGTTGAAG '5	2	-33.1	-39.3	0.842239	0.00309957
29	>Mir319_1	BnaA05g27620D	2	946	3	3	0.112379	1	1890.36	5' ATTGGACTGAAGGGAGCTCC '3 |||||| ||||||||||||| 3' GACTTATAACCTTACTTCCCTCGAGGTCGAAG '5	2	-33.1	-39.3	0.842239	0.0080294
30	>Mir319_1	BnaCnng31260D	0	946	7	7	0.262218	1	1890.36	5' ATTGGACTGAAGGGAGCTCC '3 |||||| ||||||||||||| 3' GACTTATAACCTTACTTCCCTCGAGGTCGAAG '5	2	-33.1	-39.3	0.842239	0.00267648
31	>Mir319_1	BnaCnng49390D	0	949	12	12	0.449517	1	1890.36	5' ATTGGACTGAAGGGAGCTCC '3 |||||| ||||||||||||| 3' GACTTATAACCTTACTTCCCTCGAGGTCGAAG '5	2	-33.1	-39.3	0.842239	0.00280014
32	>Mir5718_6	BnaC09g08970D	0	49	52	52	1.94791	1	1890.36	5' TCAGAACCAAACACAGAACAA '3 |||||||||||| ||||| || 3' TTGACAAGTCTTGGTTTGGGTCTTATTCCTCC '5	3	-24	-33.5	0.716418	0.000722022
33	>Mir5718_5	BnaA07g29140D	2	1543	3	1.5	0.112379	1	1890.36	5' TCAGAACCAAACACAG-AACA '3 ||| ||||||||||| |||| 3' TATGGGTGTCGTGGTTTGTGTCGTTGTGAGGT '5	4	-23.2	-32.5	0.713846	0.0407509
34	>Mir5718_5	BnaC09g08970D	0	49	52	52	1.94791	1	1890.36	5' TCAGAACCAAACACAGAACA '3 |||||||||||| ||||| | 3' TTGACAAGTCTTGGTTTGGGTCTTATTCCTCC '5	3	-24	-32.5	0.738462	0.000722022
35	>Mir394_5	BnaA09g27990D	0	1157	22	11	0.824115	1	1890.36	5' TTTGGCATTCTGTCCACCTCC '3 |||||||||||||| |||||| 3' GTATACAAACCGTAAGACAGTTGGAGGAAGGT '5	1	-33.5	-40.1	0.835411	0.0014498
36	>Mir394_5	BnaC05g21250D	0	1163	22	11	0.824115	1	1890.36	5' TTTGGCATTCTGTCCACCTCC '3 |||||||||||||| |||||| 3' GTATACAAACCGTAAGACAGTTGGAGGAAGGT '5	1	-33.5	-40.1	0.835411	0.00144352
37	>Mir165_1	BnaC05g23260D	3	1473	2	2	0.0749195	2	3780.72	5' CGGACCAGGCTTCATCCCCC '3 |||||| |||||||o|| || 3' ACCGCGTGCCTGG-CCGAAGTGGGTGGATGGCC '5	3.5	-32.6	-44.6	0.730942	0.0256074
38	>Mir384_1	BnaA09g27990D	2	1156	11	5.5	0.412057	2	3780.72	5' TTGGCATTCTGTCCACCTC '3 ||||||||||||| ||||| 3' TATACAAACCGTAAGACAGTTGGAGGAAGGTG '5	1	-29.3	-35.9	0.816156	0.0014498
39	>Mir384_1	BnaC05g21250D	2	1162	11	5.5	0.412057	2	3780.72	5' TTGGCATTCTGTCCACCTC '3 ||||||||||||| ||||| 3' TATACAAACCGTAAGACAGTTGGAGGAAGGTG '5	1	-29.3	-35.9	0.816156	0.00144352
40	>Mir858_9	BnaA03g21790D	2	301	6	3	0.224759	1	1890.36	5' TTTCGTTGTCTGTTCGACCTT '3 ||||||||||||||| ||o| 3' AAAACTAAAGCAACAGACAAG-AGGGACCATCT '5	2.5	-25.5	-34.4	0.741279	0.0134162
41	>Mir858_9	BnaC03g26060D	0	301	6	3	0.224759	1	1890.36	5' TTTCGTTGTCTGTTCGACCTT '3 ||||||||||||||| ||o| 3' AAAACTAAAGCAACAGACAAG-AGGGACCATCT '5	2.5	-25.5	-34.4	0.741279	0.00191663
42	>Mir858_9	BnaC05g04250D	0	301	10	10	0.374598	1	1890.36	5' TTTCGTTGTCTGTTCGACCTT '3 ||||||||||||||| ||o 3' AAAAATAAAGCAACAGACAAGAAGGGCCATTA '5	3.5	-27.3	-34.4	0.793605	0.00543846
43	>Mir171_12	BnaA03g21080D	0	782	9	9	0.337138	1	1890.36	5' TGATTGAGCCGCGTCAATATC '3 |||||||||||||o||||||| 3' TCTACCACTAACTCGGCGCGGTTATAGGGAAC '5	0.5	-36.3	-36.9	0.98374	0.00341588
44	>Mir171_12	BnaA07g01720D	0	449	16	8	0.599356	1	1890.36	5' TGATTGAGCCGCGTCAATATC '3 ||||||||||| | ||||||| 3' TCGGCAACTAACTCGGCACTGTTATAGTGTAC '5	3	-27.5	-36.9	0.745257	0.00547756
45	>Mir171_12	BnaAnng18540D	0	668	10	5	0.374598	1	1890.36	5' TGATTGAGCCGCGTCAATATC '3 |||||||||||||o||||||| 3' TCGACAACTAACTCGGCGCGGTTATAGGGGAC '5	0.5	-36.3	-36.9	0.98374	0.00358744
46	>Mir171_12	BnaAnng18550D	0	668	10	5	0.374598	1	1890.36	5' TGATTGAGCCGCGTCAATATC '3 |||||||||||||o||||||| 3' TCGACAACTAACTCGGCGCGGTTATAGGGGAC '5	0.5	-36.3	-36.9	0.98374	0.00358744
47	>Mir171_12	BnaC03g25140D	0	671	4	4	0.149839	1	1890.36	5' TGATTGAGCCGCGTCAATATC '3 |||||||||||||o||||||| 3' TCTACCACTAACTCGGCGCGGTTATAGGGAAC '5	0.5	-36.3	-36.9	0.98374	0.00363967
48	>Mir171_12	BnaC04g22080D	0	683	6	6	0.224759	1	1890.36	5' TGATTGAGCCGCGTCAATATC '3 |||||||||||||o||||||| 3' TCCAAAACTAACTCGGCGCGGTTATAGGGAAC '5	0.5	-36.3	-36.9	0.98374	0.00357462
49	>Mir171_12	BnaC07g03310D	0	455	16	8	0.599356	1	1890.36	5' TGATTGAGCCGCGTCAATATC '3 ||||||||||| | ||||||| 3' TCGGCAACTAACTCGGCACTGTTATAGTGTAC '5	3	-27.5	-36.9	0.745257	0.00545515
50	>Mir171_12	BnaCnng57010D	1	773	2	2	0.0749195	1	1890.36	5' TGATTGAGCCGCGTCAATATC '3 |||||||||||||o||||||| 3' TCTACCACTAACTCGGCGCGGTTATAGGGAAC '5	0.5	-36.3	-36.9	0.98374	0.00673021
51	>Mir162_2	BnaC01g05560D	3	1136	2	2	0.0749195	1	1890.36	5' CGATAAA-CCTCTGCATCC '3 |o||||| |||||||||| 3' GTTCGGTTATTTAGGAGACGTAGACGACGATG '5	4	-23.6	-31.4	0.751592	0.00972673
52	>mir159_22	BnaA03g22590D	0	883	2	2	0.0749195	2	3780.72	5' TTTGGACTGAAGGGAGCTCCT '3 ||||| ||||||||||||| 3' GTTTTGTAACCTTACTTCCCTCGAGGTTGAAG '5	4	-34	-40.8	0.833333	0.00309957
53	>mir159_22	BnaA05g27620D	2	946	3	3	0.112379	2	3780.72	5' T-TTGGACTGAAGGGAGCTCCT '3 | ||||| ||||||||||||| 3' GACTTATAACCTTACTTCCCTCGAGGTCGAAG '5	4	-33.8	-40.8	0.828431	0.0080294
54	>mir159_22	BnaCnng31260D	0	946	7	7	0.262218	2	3780.72	5' T-TTGGACTGAAGGGAGCTCCT '3 | ||||| ||||||||||||| 3' GACTTATAACCTTACTTCCCTCGAGGTCGAAG '5	4	-33.8	-40.8	0.828431	0.00267648
55	>mir159_22	BnaCnng49390D	0	949	12	12	0.449517	2	3780.72	5' T-TTGGACTGAAGGGAGCTCCT '3 | ||||| ||||||||||||| 3' GACTTATAACCTTACTTCCCTCGAGGTCGAAG '5	4	-33.8	-40.8	0.828431	0.00280014
56	>Mir393_4	BnaA02g28290D	0	1513	21	10.5	0.786655	1	1890.36	5' TCCAAAGGGATCGCATTGA '3 |||||||||||||||||| 3' TGCTGTAGGTTTCCCTAGCGTAACAAAGTATG '5	1	-32.7	-33.5	0.976119	0.00350569
57	>Mir393_4	BnaA08g24570D	0	1558	22	11	0.824115	1	1890.36	5' TCCAAAGGGATCGCATTGA '3 |||||||||||||||||| 3' TGCTGTAGGTTTCCCTAGCGTAACAAAGCATG '5	1	-32.7	-33.5	0.976119	0.00341588
58	>Mir393_4	BnaA09g40340D	0	1528	731	365.5	27.3831	1	1890.36	5' TCCAAAGGGATCGCATTGA '3 |||||||o|||||||||| 3' TTCTGTAGGTTTCTCTAGCGTAACAGAGGTCG '5	2	-29.7	-33.5	0.886567	0.00451339
59	>Mir393_4	BnaC02g36370D	0	1513	21	10.5	0.786655	1	1890.36	5' TCCAAAGGGATCGCATTGA '3 |||||||||||||||||| 3' TGCTGTAGGTTTCCCTAGCGTAACAAAGTATG '5	1	-32.7	-33.5	0.976119	0.00350569
60	>Mir393_4	BnaC08g15770D	0	1543	22	11	0.824115	1	1890.36	5' TCCAAAGGGATCGCATTGA '3 |||||||||||||||||| 3' TGCTGTAGGTTTCCCTAGCGTAACAAAGCATG '5	1	-32.7	-33.5	0.976119	0.00343347
61	>Mir393_4	BnaC08g29060D	0	1519	203	101.5	7.60433	1	1890.36	5' TCCAAAGGGATCGCATTGA '3 |||||||||||||||||| 3' TGCTGTAGGTTTCCCTAGCGTAACAAGACATG '5	1	-32.7	-33.5	0.976119	0.00348735
62	>Mir393_4	BnaC08g32660D	0	1528	731	365.5	27.3831	1	1890.36	5' TCCAAAGGGATCGCATTGA '3 |||||||o|||||||||| 3' TTCTGTAGGTTTCTCTAGCGTAACAGAGGTCG '5	2	-29.7	-33.5	0.886567	0.00451339
63	>Mir393_4	BnaC08g40890D	0	1519	203	101.5	7.60433	1	1890.36	5' TCCAAAGGGATCGCATTGA '3 |||||||||||||||||| 3' TGCTGTAGGTTTCCCTAGCGTAACAAGACATG '5	1	-32.7	-33.5	0.976119	0.00348128
64	>Mir156_4	BnaA07g08840D	0	1084	5	5	0.187299	1	1890.36	5' CTGACAGAAGAGAGTGAGC '3 ||||||||||||| |||| 3' TTCTTCAACTGTCTTCTCTCTCTCGTGCCACC '5	2	-29.7	-35.5	0.83662	0.0034617
65	>Mir156_4	BnaC03g16490D	1	856	3	3	0.112379	1	1890.36	5' CTGACAGAAGAGAGTGAGC '3 ||||||||||||| |||| 3' TACTACTACTGTCTTCTCTCTCTCGCGTTAGT '5	2	-29.5	-35.5	0.830986	0.00792075
66	>Mir156_4	BnaC05g21280D	0	1006	2	2	0.0749195	1	1890.36	5' CTGACAGAAGAGAGTGAGC '3 ||||||||||||| ||o| 3' TTCTGCAACTGTCTTCTCTCTCTTGTGACATC '5	2.5	-27.3	-35.5	0.769014	0.00459981
67	>Mir156_4	BnaC07g11380D	0	1030	11	11	0.412057	1	1890.36	5' CTGACAGAAGAGAGTGAGC '3 ||||||||||||| |||| 3' TTCTTCAACTGTCTTCTCTCTCTCGTGCCACC '5	2	-29.7	-35.5	0.83662	0.00364133
68	>Mir156_4	BnaC07g11390D	0	1024	2	2	0.0749195	1	1890.36	5' CTGACAGAAGAGAGTGAGC '3 ||||||||||||| |||| 3' TTCTGCAACTGTCTTCTCTCTCTCGTGACATC '5	2	-29.7	-35.5	0.83662	0.00363141
69	>Mir160_10	BnaA01g06910D	0	1202	154	77	5.7688	1	1890.36	5' TGCCTGGCTCCCTGTATGCC '3 |||||||||||||||| o|| 3' CGTAATACGGACCGAGGGACATTTGGGTGCCC '5	1.5	-38.1	-43.8	0.869863	0.00548997
70	>Mir160_10	BnaA03g12820D	0	82	7	7	0.262218	1	1890.36	5' TGCCTGGCTCCCTGTATGCC '3 o|||||o|||||||o o||| 3' GTACTGGCGGACTGAGGGACG-GCGGTGGCGGC '5	3.5	-36.3	-43.8	0.828767	0.0123265
71	>Mir160_10	BnaA03g49980D	0	1859	74	37	2.77202	1	1890.36	5' TGCCTGGCTCCCTGTATGCC '3 |||||||||||||||| o|| 3' CGTAATACGGACCGAGGGACATTTGGGTGCCC '5	1.5	-38.1	-43.8	0.869863	0.00403469
72	>Mir160_10	BnaA07g13830D	0	1304	33	16.5	1.23617	1	1890.36	5' TGCCTGGCTCCCTGTATGCC '3 ||||||||||||||||| || 3' ACTCGAACGGACCGAGGGACATAAGGGCGTCC '5	1	-37.1	-43.8	0.847032	0.00293901
73	>Mir160_10	BnaA07g20790D	0	1247	28	14	1.04887	1	1890.36	5' TGCCTGGCTCCCTGTATGCC '3 ||||||||||||||o||||| 3' AGTATTACGGACCGAGGGACGTACGGTCGTCC '5	0.5	-43.8	-43.8	1	0.00246837
74	>Mir160_10	BnaA07g33740D	0	302	1169	584.5	43.7905	1	1890.36	5' TGCCTGGCTCCCTGTATGCC '3 ||||||||||||||o||||| 3' AGCATTACGGACCGAGGGACGTACGGCCGTCC '5	0.5	-43.8	-43.8	1	0.00622566
75	>Mir160_10	BnaC01g08330D	0	1217	154	77	5.7688	1	1890.36	5' TGCCTGGCTCCCTGTATGCC '3 |||||||||||||||| o|| 3' CGTAATACGGACCGAGGGACATTTGGGTGCCC '5	1.5	-38.1	-43.8	0.869863	0.00543625
76	>Mir160_10	BnaC04g15900D	0	1289	33	16.5	1.23617	1	1890.36	5' TGCCTGGCTCCCTGTATGCC '3 ||||||||||||||||| || 3' ACTCGAACGGACCGAGGGACATAAGGACGTCC '5	1	-37.1	-43.8	0.847032	0.00296077
77	>Mir160_10	BnaC06g20640D	0	1244	28	14	1.04887	1	1890.36	5' TGCCTGGCTCCCTGTATGCC '3 ||||||||||||||o||||| 3' AGTATTACGGACCGAGGGACGTACGGTCGTCC '5	0.5	-43.8	-43.8	1	0.00247295
78	>Mir160_10	BnaC06g38360D	0	1220	1169	584.5	43.7905	1	1890.36	5' TGCCTGGCTCCCTGTATGCC '3 ||||||||||||||o||||| 3' AGCATTACGGACCGAGGGACGTACGGCCGTCC '5	0.5	-43.8	-43.8	1	0.00253888
79	>Mir160_10	BnaC07g42330D	0	1901	74	37	2.77202	1	1890.36	5' TGCCTGGCTCCCTGTATGCC '3 |||||||||||||||| o|| 3' CGTAATACGGACCGAGGGACATTTGGGTGCCC '5	1.5	-38.1	-43.8	0.869863	0.00396746
80	>Mir160_10	BnaCnng57590D	0	76	11	11	0.412057	1	1890.36	5' TGCCTGGCTCCCTGTATGCC '3 o|||||o|||||||o o||| 3' GTACTGGCGGACTGAGGGACG-GCGGTGGCGGC '5	3.5	-36.3	-43.8	0.828767	0.0124029
81	>Mir172_3	BnaA01g34730D	0	592	9	4.5	0.337138	1	1890.36	5' AGAATCTTGATGATGCTGCA '3 ||||||o||||||||||||| 3' CTCCTCTCTTAGGACTACTACGACGTCGTAAA '5	1	-32.9	-33.2	0.990964	0.00584367
82	>Mir172_3	BnaA10g12950D	1	1198	3	3	0.112379	1	1890.36	5' AGAATCTTGATGATGCTGCA '3 ||||||o||||||||||||| 3' TCACACTCTTAGGACTACTACGACGTAAACTC '5	1	-32.9	-33.2	0.990964	0.0059568
83	>Mir172_3	BnaC03g26480D	0	1180	216	216	8.09131	1	1890.36	5' AGAATCTTGATGATGCTGCA '3 ||||||o|||||||||||| 3' TTAATCTCTTAGGACTACTACGACGACGTTGA '5	2	-32.8	-33.2	0.987952	0.00404203
84	>Mir172_3	BnaC09g35430D	0	1198	11	11	0.412057	1	1890.36	5' AGAATCTTGATGATGCTGCA '3 ||||||o||||||||||||| 3' TCACACTCTTAGGACTACTACGACGTAAACTA '5	1	-32.9	-33.2	0.990964	0.00296846
85	>Mir172_3	BnaCnng71740D	0	589	9	4.5	0.337138	1	1890.36	5' AGAATCTTGATGATGCTGCA '3 ||||||o||||||||||||| 3' CTCCTCTCTTAGGACTACTACGACGTCGTAAA '5	1	-32.9	-33.2	0.990964	0.00600148
86	>Mir5654_4	BnaA09g47120D	1	1378	2	2	0.0749195	1	1890.36	5' ATAAATCCCAAGCATCATCCA '3 ||| ||||||||||||||| | 3' ATGTCTTATCTAGGGTTCGTAGTAGCTAGAAT '5	3	-27	-34.3	0.787172	0.00354505
87	>Mir5654_4	BnaA09g47950D	3	52	2	2	0.0749195	1	1890.36	5' ATAAATCCCAAGCATCATCCA '3 ||| ||||||||||||||| | 3' ATGTCTTATCTAGGGTTCGTAGTAGATGCATT '5	3	-26.9	-34.3	0.784257	0.00498131
88	>Mir4995_4	BnaA05g25810D	3	1428	2	2	0.0749195	1	1890.36	5' CAGTGGCTTGGTTAAGGG '3 |||||||||oo||||| 3' TGGCGCCA-CACCGAACCGGTTCCCTCTATAAA '5	4	-29.9	-33.5	0.892537	0.0106323
89	>mir159_24	BnaA03g22590D	0	883	2	2	0.0749195	1	1890.36	5' TTTGGATTGAAGGGAGCTC '3 ||||| |||||||||||| 3' GTTTTGTAACCTTACTTCCCTCGAGGTTGAAG '5	3	-30.2	-33.6	0.89881	0.00309957
90	>mir159_24	BnaA05g27620D	2	946	3	3	0.112379	1	1890.36	5' T-TTGGATTGAAGGGAGCTC '3 | ||||| |||||||||||| 3' GACTTATAACCTTACTTCCCTCGAGGTCGAAG '5	3	-30	-33.6	0.892857	0.0080294
91	>mir159_24	BnaCnng31260D	0	946	7	7	0.262218	1	1890.36	5' T-TTGGATTGAAGGGAGCTC '3 | ||||| |||||||||||| 3' GACTTATAACCTTACTTCCCTCGAGGTCGAAG '5	3	-30	-33.6	0.892857	0.00267648
92	>mir159_24	BnaCnng49390D	0	949	12	12	0.449517	1	1890.36	5' T-TTGGATTGAAGGGAGCTC '3 | ||||| |||||||||||| 3' GACTTATAACCTTACTTCCCTCGAGGTCGAAG '5	3	-30	-33.6	0.892857	0.00280014
93	>Mir167_13	BnaA04g07950D	0	2282	2	1	0.0749195	1	1890.36	5' TGAAGCTGCCAGCATGATCTT '3 o ||||||||||| |||||| 3' TGCTTATG-TTCGACGGTCGGACTAGATTCCCC '5	3.5	-29.9	-38.5	0.776623	0.00368098
94	>Mir167_13	BnaA07g25390D	0	2174	4	4	0.149839	1	1890.36	5' TGAAGCTGCCAGCATGATCTT '3 o ||||||||||| |||||| 3' TGCTTATG-TTCGACGGTCGGACTAGATTTCCG '5	3.5	-29.9	-38.5	0.776623	0.003861
95	>Mir167_13	BnaA08g17390D	0	2282	26	8.66667	0.973954	1	1890.36	5' TGAAGCTGCCAGCATGATCTT '3 o ||||||||||| ||||||o 3' TGTTTATG-TTCGACGGTCGGACTAGAGTGTCC '5	3	-30.7	-38.5	0.797403	0.00196695
96	>Mir167_13	BnaA09g26170D	0	2333	26	8.66667	0.973954	1	1890.36	5' TGAAGCTGCCAGCATGATCTT '3 o ||||||||||| ||||||o 3' TGTTTATG-TTCGACGGTCGGACTAGAGTGTCC '5	3	-30.7	-38.5	0.797403	0.00191939
97	>Mir167_13	BnaA10g15250D	2	1139	3	3	0.112379	1	1890.36	5' TGAAGCTGCCAG-CATGATCTT '3 |||||||||||| || |||||| 3' ACTAAGACTTCGACGGTCCGTTCTAGAAGTAG '5	3	-30.6	-38.5	0.794805	0.0263143
98	>Mir167_13	BnaC05g23210D	0	2324	26	8.66667	0.973954	1	1890.36	5' TGAAGCTGCCAGCATGATCTT '3 o ||||||||||| ||||||o 3' TGTTTATG-TTCGACGGTCGGACTAGAGTGTCC '5	3	-30.7	-38.5	0.797403	0.00192604
99	>Mir167_13	BnaC06g27170D	0	2168	3	3	0.112379	1	1890.36	5' TGAAGCTGCCAGCATGATCTT '3 o ||||||||||| |||||| 3' TGCTTATG-TTCGACGGTCGGACTAGATTTCCG '5	3.5	-29.9	-38.5	0.776623	0.00387096
100	>Mir167_13	BnaC09g37680D	2	1133	3	3	0.112379	1	1890.36	5' TGAAGCTGCCAG-CATGATCTT '3 |||||||||||| || |||||| 3' ACTAAGACTTCGACGGTCCGTTCTAGAAGTAG '5	3	-30.6	-38.5	0.794805	0.0189388
101	>Mir167_13	BnaCnng25410D	0	2267	2	1	0.0749195	1	1890.36	5' TGAAGCTGCCAGCATGATCTT '3 o ||||||||||| |||||| 3' TGCTTATG-TTCGACGGTCGGACTAGATTCCCC '5	3.5	-29.9	-38.5	0.776623	0.0037037
102	>Mir166_20	BnaA06g01940D	3	562	2	1	0.0749195	1	1890.36	5' TCGGACCAGGCTTCATTCCCCC '3 o|||||||||||||||||| 3' ACCTTAGGCCTGGTCCGAAGTAAGGTCCGTAG '5	3.5	-37.9	-47.4	0.799578	0.0047952
103	>Mir166_20	BnaA08g01600D	3	565	2	1	0.0749195	1	1890.36	5' TCGGACCAGGCTTCATTCCCCC '3 o|||||||||||||||||| 3' ACCTTAGGCCTGGTCCGAAGTAAGGTCCGTAG '5	3.5	-37.9	-47.4	0.799578	0.00321027
104	>Mir166_20	BnaC03g69040D	3	565	2	1	0.0749195	1	1890.36	5' TCGGACCAGGCTTCATTCCCCC '3 o|||||||||||||||||| 3' ACCTTAGGCCTGGTCCGAAGTAAGGTCCGTAG '5	3.5	-37.9	-47.4	0.799578	0.00186176
105	>Mir166_20	BnaC06g05240D	3	562	2	1	0.0749195	1	1890.36	5' TCGGACCAGGCTTCATTCCCCC '3 o|||||||||||||||||| 3' ACCTTAGGCCTGGTCCGAAGTAAGGTCCGTAG '5	3.5	-37.9	-47.4	0.799578	0.0047952
106	>Mir166_20	BnaC09g00550D	2	874	3	3	0.112379	1	1890.36	5' TCGGACCAGGCTTCATTCCCCC '3 | o|||||||||o|||||| || 3' ATAGAGGA-TCTGGTCCGAGGTAAGGTGGGTAG '5	4	-35.2	-47.4	0.742616	0.0139956
107	>Mir156_40	BnaA07g08840D	0	1084	5	5	0.187299	1	1890.36	5' TTGACAGAAGAGAGTGAGCAC '3 |||||||||||||| |||||| 3' TTCTTCAACTGTCTTCTCTCTCTCGTGCCACC '5	1	-34	-38.2	0.890052	0.0025974
108	>Mir156_40	BnaC03g16490D	1	856	3	3	0.112379	1	1890.36	5' TTGACAGAAGAGAGTGAGCAC '3 ||||||||||||| |||| | 3' TACTACTACTGTCTTCTCTCTCTCGCGTTAGT '5	3	-31	-38.2	0.811518	0.00989112
109	>Mir156_40	BnaC05g21280D	0	1006	2	2	0.0749195	1	1890.36	5' TTGACAGAAGAGAGTGAGCAC '3 |||||||||||||| ||o||| 3' TTCTGCAACTGTCTTCTCTCTCTTGTGACATC '5	1.5	-31.6	-38.2	0.827225	0.00368154
110	>Mir156_40	BnaC07g11380D	0	1030	11	11	0.412057	1	1890.36	5' TTGACAGAAGAGAGTGAGCAC '3 |||||||||||||| |||||| 3' TTCTTCAACTGTCTTCTCTCTCTCGTGCCACC '5	1	-34	-38.2	0.890052	0.00273224
111	>Mir156_40	BnaC07g11390D	0	1024	2	2	0.0749195	1	1890.36	5' TTGACAGAAGAGAGTGAGCAC '3 |||||||||||||| |||||| 3' TTCTGCAACTGTCTTCTCTCTCTCGTGACATC '5	1	-34	-38.2	0.890052	0.00272479
112	>Mir164_10	BnaA04g09470D	0	652	9	4.5	0.337138	1	1890.36	5' TGGAGAAGCAGGGCACGTG '3 o||||||||||| |||||| 3' GAACCAGCCTCTTCGTCCAGTGCACTCATCTG '5	2.5	-32	-39.3	0.814249	0.0128503
113	>Mir164_10	BnaA05g26240D	0	628	5	5	0.187299	1	1890.36	5' TGGAGAAGCAGGGCACGTG '3 |||||||||||||||| || 3' TGTCTAACCTCTTCGTCCCGTGAACGACCAAC '5	1	-34	-39.3	0.86514	0.0084951
114	>Mir164_10	BnaA06g31080D	0	613	27	27	1.01141	1	1890.36	5' TGGAGAAGCAGGGCACGTG '3 o||||||||||| ||||| 3' AAACCAGCCTCTTCGTCCAGTGCAATCTGTTG '5	3.5	-30.5	-39.3	0.776081	0.0130931
115	>Mir164_10	BnaA08g00130D	0	670	4	4	0.149839	1	1890.36	5' TGGAGAAGCAGGGCACGTG '3 |||||||||||||||| || 3' TGTTTAACCTCTTCGTCCCGTGAACGAGTAAC '5	1	-34	-39.3	0.86514	0.00736839
116	>Mir164_10	BnaAnng06380D	0	664	7	7	0.262218	1	1890.36	5' TGGAGAAGCAGGGCACGTG '3 ||||||||||||||||||o 3' AAACCAACCTCTTCGTCCCGTGCATTCAGACA '5	0.5	-37.7	-39.3	0.959288	0.00417754
117	>Mir164_10	BnaAnng07000D	0	643	25	25	0.936494	1	1890.36	5' TGGAGAAGCAGGGCACGTG '3 ||||||||||||||||||o 3' AAACCAACCTCTTCGTCCCGTGCATTTGGCCA '5	0.5	-37.7	-39.3	0.959288	0.00416449
118	>Mir164_10	BnaC02g01470D	0	637	2	2	0.0749195	1	1890.36	5' TGGAGAAGCAGGGCACGTG '3 ||||||||||||||||||o 3' AAACCAACCTCTTCGTCCCGTGCATTCAGCCA '5	0.5	-37.7	-39.3	0.959288	0.00429876
119	>Mir164_10	BnaC04g31690D	0	652	9	4.5	0.337138	1	1890.36	5' TGGAGAAGCAGGGCACGTG '3 o||||||||||| |||||| 3' GAACCAGCCTCTTCGTCCAGTGCACTCATCTG '5	2.5	-32	-39.3	0.814249	0.0128503
120	>Mir164_10	BnaC05g40360D	0	613	3	3	0.112379	1	1890.36	5' TGGAGAAGCAGGGCACGTG '3 |||||||||||||||| || 3' TGTCTAACCTCTTCGTCCCGTGAACGACCAAC '5	1	-34	-39.3	0.86514	0.0086526
121	>Mir164_10	BnaC06g12550D	0	652	37	37	1.38601	1	1890.36	5' TGGAGAAGCAGGGCACGTG '3 o||||||||||| |||||| 3' GAACCAGCCTCTTCGTCCAGTGCACTCAGCTG '5	2.5	-32	-39.3	0.814249	0.0128955
122	>Mir164_10	BnaC07g49940D	0	643	8	8	0.299678	1	1890.36	5' TGGAGAAGCAGGGCACGTG '3 ||||||||||||||||||o 3' AAACCAACCTCTTCGTCCCGTGCATTTGGCCA '5	0.5	-37.7	-39.3	0.959288	0.00413864
123	>Mir156_29	BnaC06g34330D	3	2572	2	2	0.0749195	1	1890.36	5' TGCTCACCTCTCTTTCTG '3 | ||||||||||o|o| o 3' TTGGGAGA-GAGTGGAGAGGAGGTTGAAATGAA '5	4	-24.8	-32.5	0.763077	0.0100503
124	>Mir390_1	BnaA06g09370D	1	84	2	1	0.0749195	1	1890.36	5' AAGCTCAGGAGGGATAGC '3 ||||||||||||||o | 3' AAGTCCTTCGAGTCCTCCCTGGAGCAGCTGTC '5	2.5	-29.3	-35.2	0.832386	0.0133554
125	>Mir390_1	BnaC05g49670D	3	186	2	1	0.0749195	1	1890.36	5' AAGCTCAGGAGGGATAGC '3 ||||||||||||||o | 3' AAGTCCTTCGAGTCCTCCCTGGAGCAGCTGCC '5	2.5	-29.3	-35.2	0.832386	0.0166547
126	>Mir156_32	BnaA07g19630D	0	26	3	3	0.112379	1	1890.36	5' TGCTCACTGCTCTTTCTG '3 o|||||| ||||||o|| 3' TGCGAAGGCGAGTG-CGAGAAGGAAGAGGGCAA '5	4	-25.5	-32.3	0.789474	0.00195312
127	>Mir156_18	BnaA07g08840D	2	1083	3	3	0.112379	1	1890.36	5' TGACAGAAGAGAGCGAGCAC '3 ||||||||||||| |||||| 3' TCTTCAACTGTCTTCTCTCTCTCGTGCCACCT '5	1	-32.9	-38.7	0.850129	0.0103716
128	>Mir156_18	BnaC07g11380D	3	1029	3	3	0.112379	1	1890.36	5' TGACAGAAGAGAGCGAGCAC '3 ||||||||||||| |||||| 3' TCTTCAACTGTCTTCTCTCTCTCGTGCCACCT '5	1	-32.9	-38.7	0.850129	0.0271603
129	>Mir5654_3	BnaA09g47120D	1	1378	2	2	0.0749195	1	1890.36	5' ATAAATCCCAAGCATCATCC '3 ||| ||||||||||||||| 3' ATGTCTTATCTAGGGTTCGTAGTAGCTAGAAT '5	3	-27	-32.7	0.825688	0.00354505
130	>Mir5654_3	BnaA09g47950D	3	52	2	2	0.0749195	1	1890.36	5' ATAAATCCCAAGCATCATCC '3 ||| ||||||||||||||| 3' ATGTCTTATCTAGGGTTCGTAGTAGATGCATT '5	3	-26.9	-32.7	0.82263	0.00498131
131	>Mir400_6	BnaA01g27650D	0	993	7	7	0.262218	1	1890.36	5' TATGAGAGTATTATAAGTCA '3 |||||||||| ||||||||| 3' AGGTACATACTCTCATCATATTCAGTGATATA '5	2	-23.4	-27.3	0.857143	0.00531384
132	>Mir400_6	BnaA09g10620D	0	672	3	1.5	0.112379	1	1890.36	5' TATGAGAGTATTATAAGTCA '3 ||||||||| |||||||||| 3' GGGTAAATACTCTCACAATATTCAGTGATATA '5	2	-23	-27.3	0.842491	0.00689355
133	>Mir400_6	BnaA09g12140D	0	801	33	16.5	1.23617	1	1890.36	5' TATGAGAGTATTATAAGTCA '3 ||||||||||||||| |||| 3' GGGGAAATACTCTCATAATATGCAGTGGTTTA '5	1	-23.1	-27.3	0.846154	0.00308523
134	>Mir400_6	BnaA09g49860D	0	357	22	22	0.824115	1	1890.36	5' T-ATGAGAGTATTATAAGTCA '3 | ||||||||||||||||||| 3' GGGCAATTACTCTCATAATATTCAGTGGTCTA '5	1	-26.5	-27.3	0.970696	0.00462694
135	>Mir400_6	BnaC01g35180D	0	993	5	5	0.187299	1	1890.36	5' TATGAGAGTATTATAAGTCA '3 |||||||||| ||||||||| 3' AGGTACATACTCTCATCATATTCAGTGATATA '5	2	-23.4	-27.3	0.857143	0.00449059
136	>Mir400_6	BnaC08g44830D	0	357	20	20	0.749195	1	1890.36	5' T-ATGAGAGTATTATAAGTCA '3 | ||||||||||||||||||| 3' GGGCAATTACTCTCATAATATTCAGTGGTCTA '5	1	-26.5	-27.3	0.970696	0.00461094
137	>Mir400_6	BnaC09g10910D	0	672	3	1.5	0.112379	1	1890.36	5' TATGAGAGTATTATAAGTCA '3 ||||||||| |||||||||| 3' GGGTAAATACTCTCACAATATTCAGTGATATA '5	2	-23	-27.3	0.842491	0.00689355
138	>Mir400_6	BnaC09g12100D	0	738	33	16.5	1.23617	1	1890.36	5' TATGAGAGTATTATAAGTCA '3 ||||||||||||||| |||| 3' GGGGAAATACTCTCATAATATGCAGTGGTTTA '5	1	-23.1	-27.3	0.846154	0.00302915
139	>Mir165_5	BnaA06g01940D	3	562	2	1	0.0749195	2	3780.72	5' TCGGACCAGGCTTCATCCCC '3 o||||||||||||||| || 3' ACCTTAGGCCTGGTCCGAAGTAAGGTCCGTAG '5	2.5	-33.4	-43.2	0.773148	0.0059904
140	>Mir165_5	BnaA08g01600D	3	565	2	1	0.0749195	2	3780.72	5' TCGGACCAGGCTTCATCCCC '3 o||||||||||||||| || 3' ACCTTAGGCCTGGTCCGAAGTAAGGTCCGTAG '5	2.5	-33.4	-43.2	0.773148	0.00401123
141	>Mir165_5	BnaC03g55030D	0	574	2	2	0.0749195	2	3780.72	5' TCGGACCAGGCTTCATCCCC '3 o||||||||||||||| || 3' GGCTTAGGCCTGGTCCGAAGTATGGTCCGTAG '5	2.5	-33.4	-43.2	0.773148	0.00218914
142	>Mir165_5	BnaC03g69040D	3	565	2	1	0.0749195	2	3780.72	5' TCGGACCAGGCTTCATCCCC '3 o||||||||||||||| || 3' ACCTTAGGCCTGGTCCGAAGTAAGGTCCGTAG '5	2.5	-33.4	-43.2	0.773148	0.00232666
143	>Mir165_5	BnaC06g05240D	3	562	2	1	0.0749195	2	3780.72	5' TCGGACCAGGCTTCATCCCC '3 o||||||||||||||| || 3' ACCTTAGGCCTGGTCCGAAGTAAGGTCCGTAG '5	2.5	-33.4	-43.2	0.773148	0.0059904
144	>Mir172_2	BnaA01g34730D	0	592	9	4.5	0.337138	1	1890.36	5' AGAATCTTGATGATGCTGC '3 ||||||o|||||||||||| 3' CTCCTCTCTTAGGACTACTACGACGTCGTAAA '5	1	-31.3	-31.6	0.990506	0.00729924
145	>Mir172_2	BnaA10g12950D	1	1198	3	3	0.112379	1	1890.36	5' AGAATCTTGATGATGCTGC '3 ||||||o|||||||||||| 3' TCACACTCTTAGGACTACTACGACGTAAACTC '5	1	-31.3	-31.6	0.990506	0.00744044
146	>Mir172_2	BnaC03g26480D	0	1180	216	216	8.09131	1	1890.36	5' AGAATCTTGATGATGCTGC '3 ||||||o|||||||||||| 3' TTAATCTCTTAGGACTACTACGACGACGTTGA '5	1	-31.3	-31.6	0.990506	0.00404203
147	>Mir172_2	BnaC09g35430D	0	1198	11	11	0.412057	1	1890.36	5' AGAATCTTGATGATGCTGC '3 ||||||o|||||||||||| 3' TCACACTCTTAGGACTACTACGACGTAAACTA '5	1	-31.3	-31.6	0.990506	0.00370919
148	>Mir172_2	BnaCnng71740D	0	589	9	4.5	0.337138	1	1890.36	5' AGAATCTTGATGATGCTGC '3 ||||||o|||||||||||| 3' CTCCTCTCTTAGGACTACTACGACGTCGTAAA '5	1	-31.3	-31.6	0.990506	0.00749622
149	>Mir6030_7	BnaA07g17000D	0	405	2	1	0.0749195	1	1890.36	5' TCCACCCATACCATACAGAC '3 ||||||||||||||| || | 3' GGGATGAGGTGGGTATGGTATTTCGGGGTATT '5	2	-28	-37.5	0.746667	0.00300429
150	>Mir6030_7	BnaA09g46490D	0	546	7	3.5	0.262218	1	1890.36	5' TCCACCCATACCATACAGAC '3 ||| |||||||| ||||||| 3' CGGTTGAGGGGGGTATGGCATGTCTGGGTGGT '5	4	-28.3	-37.5	0.754667	0.0107382
151	>Mir6030_7	BnaAnng03870D	0	486	3	3	0.112379	1	1890.36	5' TCCACCCATACCATACAGAC '3 |||||||||||||||||o|| 3' CGGTTGAGGTGGGTATGGTATGTTTGGGTTTT '5	0.5	-34.9	-37.5	0.930667	0.00391964
152	>Mir6030_7	BnaC08g21550D	0	549	11	3.66667	0.412057	1	1890.36	5' TCCACCCATACCATACAGAC '3 |||||||||||||||||o|| 3' CGGTTGAGGTGGGTATGGTATGTTTGGGTTTT '5	0.5	-34.9	-37.5	0.930667	0.00291015
153	>Mir6030_7	BnaC08g40560D	0	549	7	3.5	0.262218	1	1890.36	5' TCCACCCATACCATACAGAC '3 ||| |||||||| ||||||| 3' CGGTTGAGGGGGGTATGGCATGTCTGGGTGTT '5	4	-28.3	-37.5	0.754667	0.0108253
154	>Mir6030_7	BnaC08g41340D	0	555	2	1	0.0749195	1	1890.36	5' TCCACCCATACCATACAGAC '3 |||||||||||| || |||| 3' GGGATGAGGTGGGTATGGCATATCTGGGTACT '5	3	-26.9	-37.5	0.717333	0.00483675
155	>Mir6030_7	BnaC08g48650D	0	453	11	3.66667	0.412057	1	1890.36	5' TCCACCCATACCATACAGAC '3 |||||||||||||||||o|| 3' CGGTTGAGGTGGGTATGGTATGTTTGGATTTT '5	0.5	-34.9	-37.5	0.930667	0.00264463
156	>Mir6030_7	BnaCnng64090D	0	549	11	3.66667	0.412057	1	1890.36	5' TCCACCCATACCATACAGAC '3 |||||||||||||||||o|| 3' CGGTTGAGGTGGGTATGGTATGTTTGGGTTTT '5	0.5	-34.9	-37.5	0.930667	0.00153404
157	>Mir165_6	BnaA06g01940D	3	562	2	1	0.0749195	2	3780.72	5' TCGGACCAGGCTTCATCCCCC '3 o||||||||||||||| || 3' ACCTTAGGCCTGGTCCGAAGTAAGGTCCGTAG '5	3.5	-33.4	-46.5	0.71828	0.0059904
158	>Mir165_6	BnaA08g01600D	3	565	2	1	0.0749195	2	3780.72	5' TCGGACCAGGCTTCATCCCCC '3 o||||||||||||||| || 3' ACCTTAGGCCTGGTCCGAAGTAAGGTCCGTAG '5	3.5	-33.4	-46.5	0.71828	0.00401123
159	>Mir165_6	BnaC03g55030D	0	574	2	2	0.0749195	2	3780.72	5' TCGGACCAGGCTTCATCCCCC '3 o||||||||||||||| || 3' GGCTTAGGCCTGGTCCGAAGTATGGTCCGTAG '5	3.5	-33.4	-46.5	0.71828	0.00218914
160	>Mir165_6	BnaC03g69040D	3	565	2	1	0.0749195	2	3780.72	5' TCGGACCAGGCTTCATCCCCC '3 o||||||||||||||| || 3' ACCTTAGGCCTGGTCCGAAGTAAGGTCCGTAG '5	3.5	-33.4	-46.5	0.71828	0.00232666
161	>Mir165_6	BnaC06g05240D	3	562	2	1	0.0749195	2	3780.72	5' TCGGACCAGGCTTCATCCCCC '3 o||||||||||||||| || 3' ACCTTAGGCCTGGTCCGAAGTAAGGTCCGTAG '5	3.5	-33.4	-46.5	0.71828	0.0059904
162	>Mir172_11	BnaC03g26480D	3	1181	4	4	0.149839	1	1890.36	5' GAGAATCTTGATGATGCTGCAT '3 |||||||o|||||||||||| 3' TTTAATCTCTTAGGACTACTACGACGACGTTG '5	3	-35.7	-37.2	0.959677	0.0121457
163	>Mir1885_3	BnaA02g35050D	3	127	3	3	0.112379	1	1890.36	5' CAATGAAAGGTATGATTC '3 |||o|||||||||||||| 3' GCAACAGTTGCTTTCCATACTAAGGGAACGAA '5	1	-24.8	-25.2	0.984127	0.0402937
164	>Mir1885_3	BnaA09g14980D	2	130	34	34	1.27363	1	1890.36	5' CAATGAAAGGTATGATTC '3 |||||||||||||||||| 3' GCAGTAGTTACTTTCCATACTAAGGGAACGAA '5	0	-25.2	-25.2	1	0.00267023
165	>Mir171_11	BnaA03g21080D	0	782	9	9	0.337138	1	1890.36	5' TGATTGAGCCGCGTCAATA '3 |||||||||||||o||||| 3' TCTACCACTAACTCGGCGCGGTTATAGGGAAC '5	0.5	-32.3	-32.9	0.981763	0.00341588
166	>Mir171_11	BnaA07g01720D	0	449	16	8	0.599356	1	1890.36	5' TGATTGAGCCGCGTCAATA '3 ||||||||||| | ||||| 3' TCGGCAACTAACTCGGCACTGTTATAGTGTAC '5	3	-23.5	-32.9	0.714286	0.00547756
167	>Mir171_11	BnaAnng18540D	0	668	10	5	0.374598	1	1890.36	5' TGATTGAGCCGCGTCAATA '3 |||||||||||||o||||| 3' TCGACAACTAACTCGGCGCGGTTATAGGGGAC '5	0.5	-32.3	-32.9	0.981763	0.00358744
168	>Mir171_11	BnaAnng18550D	0	668	10	5	0.374598	1	1890.36	5' TGATTGAGCCGCGTCAATA '3 |||||||||||||o||||| 3' TCGACAACTAACTCGGCGCGGTTATAGGGGAC '5	0.5	-32.3	-32.9	0.981763	0.00358744
169	>Mir171_11	BnaC03g25140D	0	671	4	4	0.149839	1	1890.36	5' TGATTGAGCCGCGTCAATA '3 |||||||||||||o||||| 3' TCTACCACTAACTCGGCGCGGTTATAGGGAAC '5	0.5	-32.3	-32.9	0.981763	0.00363967
170	>Mir171_11	BnaC04g22080D	0	683	6	6	0.224759	1	1890.36	5' TGATTGAGCCGCGTCAATA '3 |||||||||||||o||||| 3' TCCAAAACTAACTCGGCGCGGTTATAGGGAAC '5	0.5	-32.3	-32.9	0.981763	0.00357462
171	>Mir171_11	BnaC07g03310D	0	455	16	8	0.599356	1	1890.36	5' TGATTGAGCCGCGTCAATA '3 ||||||||||| | ||||| 3' TCGGCAACTAACTCGGCACTGTTATAGTGTAC '5	3	-23.5	-32.9	0.714286	0.00545515
172	>Mir171_11	BnaCnng57010D	1	773	2	2	0.0749195	1	1890.36	5' TGATTGAGCCGCGTCAATA '3 |||||||||||||o||||| 3' TCTACCACTAACTCGGCGCGGTTATAGGGAAC '5	0.5	-32.3	-32.9	0.981763	0.00673021
173	>Mir408_4	BnaA02g05230D	2	626	55	55	2.06029	1	1890.36	5' ATGCACTGCCTCTTCCCTG '3 ||||||||||||||||| 3' GATTTGCACGTGACGGAGAAGGGAAGCAACGA '5	2	-35.9	-37.9	0.94723	0.0376471
174	>Mir156_23	BnaA07g08840D	2	1083	3	3	0.112379	1	1890.36	5' TGACAGAAGAGAGTGAGCAC '3 ||||||||||||| |||||| 3' TCTTCAACTGTCTTCTCTCTCTCGTGCCACCT '5	1	-33	-37.2	0.887097	0.0103716
175	>Mir156_23	BnaC07g11380D	3	1029	3	3	0.112379	1	1890.36	5' TGACAGAAGAGAGTGAGCAC '3 ||||||||||||| |||||| 3' TCTTCAACTGTCTTCTCTCTCTCGTGCCACCT '5	1	-33	-37.2	0.887097	0.0271603
176	>Mir161_2	BnaA04g10910D	0	718	3	1	0.112379	1	1890.36	5' TCAATGCACTGAAAGTGACTA '3 ||||o||| |||||||||||| 3' GCAGCTAGTTGCGTAACTTTCACTGATGTAGT '5	3	-27.4	-34	0.805882	0.00210084
177	>Mir161_2	BnaA07g16740D	1	544	3	1	0.112379	1	1890.36	5' TCAATGCACTGAAAGTGACTA '3 ||||o||| |||||||||||| 3' GCAGCTAGTTGCGTAACTTTCACTGATGCAGT '5	3	-27.4	-34	0.805882	0.00478087
178	>Mir161_2	BnaC04g33130D	1	721	3	1	0.112379	1	1890.36	5' TCAATGCACTGAAAGTGACTA '3 ||||o||| |||||||||||| 3' GCAGCTAGTTGCGTAACTTTCACTGATGCAGT '5	3	-27.4	-34	0.805882	0.00419873
179	>Mir1885_11	BnaA02g35050D	0	128	44	44	1.64823	1	1890.36	5' TCAATGAAAGGTATGATTC '3 ||||o|||||||||||||| 3' AGCAACAGTTGCTTTCCATACTAAGGGAACGA '5	1	-26.7	-27.1	0.98524	0.00176913
180	>Mir1885_11	BnaA09g14980D	0	131	221	221	8.27861	1	1890.36	5' TCAATGAAAGGTATGATTC '3 ||||||||||||||||||| 3' AGCAGTAGTTACTTTCCATACTAAGGGAACGA '5	0	-27.1	-27.1	1	0.00133511
181	>Mir156_5	BnaA07g08840D	0	1084	5	5	0.187299	1	1890.36	5' CTGACAGAAGAGAGTGAGCAC '3 ||||||||||||| |||||| 3' TTCTTCAACTGTCTTCTCTCTCTCGTGCCACC '5	2	-34	-39.8	0.854271	0.0025974
182	>Mir156_5	BnaC03g16490D	1	856	3	3	0.112379	1	1890.36	5' CTGACAGAAGAGAGTGAGCAC '3 ||||||||||||| |||| | 3' TACTACTACTGTCTTCTCTCTCTCGCGTTAGT '5	3	-31	-39.8	0.778894	0.00989112
183	>Mir156_5	BnaC05g21280D	0	1006	2	2	0.0749195	1	1890.36	5' CTGACAGAAGAGAGTGAGCAC '3 ||||||||||||| ||o||| 3' TTCTGCAACTGTCTTCTCTCTCTTGTGACATC '5	2.5	-31.6	-39.8	0.79397	0.00368154
184	>Mir156_5	BnaC07g11380D	0	1030	11	11	0.412057	1	1890.36	5' CTGACAGAAGAGAGTGAGCAC '3 ||||||||||||| |||||| 3' TTCTTCAACTGTCTTCTCTCTCTCGTGCCACC '5	2	-34	-39.8	0.854271	0.00273224
185	>Mir156_5	BnaC07g11390D	0	1024	2	2	0.0749195	1	1890.36	5' CTGACAGAAGAGAGTGAGCAC '3 ||||||||||||| |||||| 3' TTCTGCAACTGTCTTCTCTCTCTCGTGACATC '5	2	-34	-39.8	0.854271	0.00272479
186	>Mir172_4	BnaA01g34730D	0	592	9	4.5	0.337138	1	1890.36	5' AGAATCTTGATGATGCTGCAG '3 ||||||o|||||||||||||| 3' CTCCTCTCTTAGGACTACTACGACGTCGTAAA '5	1	-35.5	-35.8	0.99162	0.00292611
187	>Mir172_4	BnaA10g12950D	1	1198	3	3	0.112379	1	1890.36	5' AGAATCTTGATGATGCTGCAG '3 ||||||o||||||||||||| 3' TCACACTCTTAGGACTACTACGACGTAAACTC '5	2	-33.7	-35.8	0.941341	0.00744044
188	>Mir172_4	BnaC03g26480D	0	1180	216	216	8.09131	1	1890.36	5' AGAATCTTGATGATGCTGCAG '3 ||||||o|||||||||||| | 3' TTAATCTCTTAGGACTACTACGACGACGTTGA '5	2	-32.8	-35.8	0.916201	0.00404203
189	>Mir172_4	BnaC09g35430D	0	1198	11	11	0.412057	1	1890.36	5' AGAATCTTGATGATGCTGCAG '3 ||||||o||||||||||||| 3' TCACACTCTTAGGACTACTACGACGTAAACTA '5	2	-33.7	-35.8	0.941341	0.00370919
190	>Mir172_4	BnaCnng71740D	0	589	9	4.5	0.337138	1	1890.36	5' AGAATCTTGATGATGCTGCAG '3 ||||||o|||||||||||||| 3' CTCCTCTCTTAGGACTACTACGACGTCGTAAA '5	1	-35.5	-35.8	0.99162	0.00300526
191	>Mir167_7	BnaA04g07950D	0	2282	2	1	0.0749195	1	1890.36	5' TGAAGCTGCCAGCATGATC '3 o ||||||||||| ||||| 3' TGCTTATG-TTCGACGGTCGGACTAGATTCCCC '5	2.5	-27.8	-36	0.772222	0.00286416
192	>Mir167_7	BnaA07g25390D	0	2174	4	4	0.149839	1	1890.36	5' TGAAGCTGCCAGCATGATC '3 o ||||||||||| ||||| 3' TGCTTATG-TTCGACGGTCGGACTAGATTTCCG '5	2.5	-27.8	-36	0.772222	0.00300429
193	>Mir167_7	BnaA08g17390D	0	2282	26	8.66667	0.973954	1	1890.36	5' TGAAGCTGCCAGCATGATC '3 o ||||||||||| ||||| 3' TGTTTATG-TTCGACGGTCGGACTAGAGTGTCC '5	2.5	-27.8	-36	0.772222	0.00275265
194	>Mir167_7	BnaA09g26170D	0	2333	26	8.66667	0.973954	1	1890.36	5' TGAAGCTGCCAGCATGATC '3 o ||||||||||| ||||| 3' TGTTTATG-TTCGACGGTCGGACTAGAGTGTCC '5	2.5	-27.8	-36	0.772222	0.00268611
195	>Mir167_7	BnaA10g15250D	2	1139	3	3	0.112379	1	1890.36	5' TGAAGCTGCCAG-CATGATC '3 |||||||||||| || |||| 3' ACTAAGACTTCGACGGTCCGTTCTAGAAGTAG '5	3	-28.1	-36	0.780556	0.0468663
196	>Mir167_7	BnaC05g23210D	0	2324	26	8.66667	0.973954	1	1890.36	5' TGAAGCTGCCAGCATGATC '3 o ||||||||||| ||||| 3' TGTTTATG-TTCGACGGTCGGACTAGAGTGTCC '5	2.5	-27.8	-36	0.772222	0.00269542
197	>Mir167_7	BnaC06g27170D	0	2168	3	3	0.112379	1	1890.36	5' TGAAGCTGCCAGCATGATC '3 o ||||||||||| ||||| 3' TGCTTATG-TTCGACGGTCGGACTAGATTTCCG '5	2.5	-27.8	-36	0.772222	0.00301205
198	>Mir167_7	BnaC09g37680D	2	1133	3	3	0.112379	1	1890.36	5' TGAAGCTGCCAG-CATGATC '3 |||||||||||| || |||| 3' ACTAAGACTTCGACGGTCCGTTCTAGAAGTAG '5	3	-28.1	-36	0.780556	0.0338313
199	>Mir167_7	BnaCnng25410D	0	2267	2	1	0.0749195	1	1890.36	5' TGAAGCTGCCAGCATGATC '3 o ||||||||||| ||||| 3' TGCTTATG-TTCGACGGTCGGACTAGATTCCCC '5	2.5	-27.8	-36	0.772222	0.00288184
200	>Mir408_8	BnaA02g05230D	0	625	199	199	7.45449	1	1890.36	5' TGCACTGCCTCTTCCCT-GG '3 ||||||||||||||||| | 3' ATTTGCACGTGACGGAGAAGGGAAGCAACGAA '5	2	-34.9	-40.1	0.870324	0.000588235
201	>Mir408_5	BnaA02g05230D	2	626	55	55	2.06029	1	1890.36	5' ATGCACTGCCTCTTCCCTGG '3 ||||||||||||||||| 3' GATTTGCACGTGACGGAGAAGGGAAGCAACGA '5	3	-35.9	-41.2	0.871359	0.0376471
202	>Mir396_15	BnaA03g23060D	0	344	10	5	0.374598	1	1890.36	5' TCCACAGGCTTTCTTGAAC '3 ||||||||||||||||||| 3' TCCGGAAGGTGTCCGAAAGAACTTGCTACCGC '5	0	-33.2	-33.2	1	0.00171453
203	>Mir396_15	BnaA07g25420D	0	1569	6	3	0.224759	1	1890.36	5' TCCACAGGCTTTCTTGAAC '3 o||||||o |||||||||| 3' TTAGAGAGGGTGTCT-AAAGAACTTGAGCAGCG '5	3.5	-23.6	-33.2	0.710843	0.00190431
204	>Mir396_15	BnaC03g27220D	0	1079	10	5	0.374598	1	1890.36	5' TCCACAGGCTTTCTTGAAC '3 ||||||||||||||||||| 3' TCCGGAAGGTGTCCGAAAGAACTTGCTACCGC '5	0	-33.2	-33.2	1	0.00135547
205	>Mir396_15	BnaC05g40210D	0	601	6	6	0.224759	1	1890.36	5' TCCACAGGCTTTCTTGAAC '3 ||||| o||||||||||| 3' TAGGTGGTGGTGT-TGAAAGAACTTGCAACAAA '5	4	-23.8	-33.2	0.716867	0.00576035
206	>Mir396_15	BnaC07g46760D	0	704	4	4	0.149839	1	1890.36	5' TCCACAGGCTTTCTTGAAC '3 ||||||o|||||||||||| 3' ACCTGAAGGTGTTCGAAAGAACTTGCCACTGC '5	1	-30.5	-33.2	0.918675	0.00228833
207	>mir159_19	BnaA03g22590D	0	883	2	2	0.0749195	2	3780.72	5' TTTGGACTGAAGGGAGCT '3 ||||| ||||||||||| 3' GTTTTGTAACCTTACTTCCCTCGAGGTTGAAG '5	3	-26.6	-33	0.806061	0.00309957
208	>mir159_19	BnaA05g27620D	2	946	3	3	0.112379	2	3780.72	5' T-TTGGACTGAAGGGAGCT '3 | ||||| ||||||||||| 3' GACTTATAACCTTACTTCCCTCGAGGTCGAAG '5	3	-26.4	-33	0.8	0.0080294
209	>mir159_19	BnaCnng31260D	0	946	7	7	0.262218	2	3780.72	5' T-TTGGACTGAAGGGAGCT '3 | ||||| ||||||||||| 3' GACTTATAACCTTACTTCCCTCGAGGTCGAAG '5	3	-26.4	-33	0.8	0.00267648
210	>mir159_19	BnaCnng49390D	0	949	12	12	0.449517	2	3780.72	5' T-TTGGACTGAAGGGAGCT '3 | ||||| ||||||||||| 3' GACTTATAACCTTACTTCCCTCGAGGTCGAAG '5	3	-26.4	-33	0.8	0.00280014
211	>Mir171_10	BnaA03g21080D	0	782	9	9	0.337138	1	1890.36	5' TGATTGAGCCGCGCCAATATCT '3 |||||||||||||||||||||o 3' TCTACCACTAACTCGGCGCGGTTATAGGGAAC '5	0.5	-40.6	-40.6	1	0.00341588
212	>Mir171_10	BnaAnng18540D	0	668	10	5	0.374598	1	1890.36	5' TGATTGAGCCGCGCCAATATCT '3 |||||||||||||||||||||o 3' TCGACAACTAACTCGGCGCGGTTATAGGGGAC '5	0.5	-40.6	-40.6	1	0.00358744
213	>Mir171_10	BnaAnng18550D	0	668	10	5	0.374598	1	1890.36	5' TGATTGAGCCGCGCCAATATCT '3 |||||||||||||||||||||o 3' TCGACAACTAACTCGGCGCGGTTATAGGGGAC '5	0.5	-40.6	-40.6	1	0.00358744
214	>Mir171_10	BnaC03g25140D	0	671	4	4	0.149839	1	1890.36	5' TGATTGAGCCGCGCCAATATCT '3 |||||||||||||||||||||o 3' TCTACCACTAACTCGGCGCGGTTATAGGGAAC '5	0.5	-40.6	-40.6	1	0.00363967
215	>Mir171_10	BnaC04g22080D	0	683	6	6	0.224759	1	1890.36	5' TGATTGAGCCGCGCCAATATCT '3 |||||||||||||||||||||o 3' TCCAAAACTAACTCGGCGCGGTTATAGGGAAC '5	0.5	-40.6	-40.6	1	0.00357462
216	>Mir171_10	BnaCnng57010D	1	773	2	2	0.0749195	1	1890.36	5' TGATTGAGCCGCGCCAATATCT '3 |||||||||||||||||||||o 3' TCTACCACTAACTCGGCGCGGTTATAGGGAAC '5	0.5	-40.6	-40.6	1	0.00673021
217	>Mir166_19	BnaA06g01940D	3	562	2	1	0.0749195	1	1890.36	5' TCGGACCAGGCTTCATTCCCC '3 o|||||||||||||||||| 3' ACCTTAGGCCTGGTCCGAAGTAAGGTCCGTAG '5	2.5	-37.9	-44.1	0.85941	0.0047952
218	>Mir166_19	BnaA08g01600D	3	565	2	1	0.0749195	1	1890.36	5' TCGGACCAGGCTTCATTCCCC '3 o|||||||||||||||||| 3' ACCTTAGGCCTGGTCCGAAGTAAGGTCCGTAG '5	2.5	-37.9	-44.1	0.85941	0.00321027
219	>Mir166_19	BnaC03g55030D	0	574	2	2	0.0749195	1	1890.36	5' TCGGACCAGGCTTCATTCCCC '3 o||||||||||||||| || 3' GGCTTAGGCCTGGTCCGAAGTATGGTCCGTAG '5	3.5	-33.4	-44.1	0.75737	0.00218914
220	>Mir166_19	BnaC03g69040D	3	565	2	1	0.0749195	1	1890.36	5' TCGGACCAGGCTTCATTCCCC '3 o|||||||||||||||||| 3' ACCTTAGGCCTGGTCCGAAGTAAGGTCCGTAG '5	2.5	-37.9	-44.1	0.85941	0.00186176
221	>Mir166_19	BnaC06g05240D	3	562	2	1	0.0749195	1	1890.36	5' TCGGACCAGGCTTCATTCCCC '3 o|||||||||||||||||| 3' ACCTTAGGCCTGGTCCGAAGTAAGGTCCGTAG '5	2.5	-37.9	-44.1	0.85941	0.0047952
222	>Mir166_19	BnaC09g00550D	2	874	3	3	0.112379	1	1890.36	5' TCGGACCAGGCTTCATTCCCC '3 | o|||||||||o|||||| | 3' ATAGAGGA-TCTGGTCCGAGGTAAGGTGGGTAG '5	4	-32.4	-44.1	0.734694	0.0167711
223	>Mir156_24	BnaA07g08840D	2	1083	3	3	0.112379	1	1890.36	5' TGACAGAAGAGAGTGAGCACA '3 ||||||||||||| |||||| 3' TCTTCAACTGTCTTCTCTCTCTCGTGCCACCT '5	2	-34.5	-38.8	0.889175	0.0103716
224	>Mir156_24	BnaC07g11380D	3	1029	3	3	0.112379	1	1890.36	5' TGACAGAAGAGAGTGAGCACA '3 ||||||||||||| |||||| 3' TCTTCAACTGTCTTCTCTCTCTCGTGCCACCT '5	2	-34.5	-38.8	0.889175	0.0271603
225	>Mir400_4	BnaA01g27650D	0	993	7	7	0.262218	1	1890.36	5' TATGAGAGTATTATAAGT '3 |||||||||| ||||||| 3' AGGTACATACTCTCATCATATTCAGTGATATA '5	2	-18.9	-22.8	0.828947	0.00531384
226	>Mir400_4	BnaA09g10620D	0	672	3	1.5	0.112379	1	1890.36	5' TATGAGAGTATTATAAGT '3 ||||||||| |||||||| 3' GGGTAAATACTCTCACAATATTCAGTGATATA '5	2	-18.5	-22.8	0.811404	0.00689355
227	>Mir400_4	BnaA09g12140D	0	801	33	16.5	1.23617	1	1890.36	5' TATGAGAGTATTATAAGT '3 ||||||||||||||| || 3' GGGGAAATACTCTCATAATATGCAGTGGTTTA '5	1	-18.6	-22.8	0.815789	0.00308523
228	>Mir400_4	BnaA09g49860D	0	357	22	22	0.824115	1	1890.36	5' T-ATGAGAGTATTATAAGT '3 | ||||||||||||||||| 3' GGGCAATTACTCTCATAATATTCAGTGGTCTA '5	1	-22	-22.8	0.964912	0.00462694
229	>Mir400_4	BnaC01g35180D	0	993	5	5	0.187299	1	1890.36	5' TATGAGAGTATTATAAGT '3 |||||||||| ||||||| 3' AGGTACATACTCTCATCATATTCAGTGATATA '5	2	-18.9	-22.8	0.828947	0.00449059
230	>Mir400_4	BnaC08g44830D	0	357	20	20	0.749195	1	1890.36	5' T-ATGAGAGTATTATAAGT '3 | ||||||||||||||||| 3' GGGCAATTACTCTCATAATATTCAGTGGTCTA '5	1	-22	-22.8	0.964912	0.00461094
231	>Mir400_4	BnaC09g10910D	0	672	3	1.5	0.112379	1	1890.36	5' TATGAGAGTATTATAAGT '3 ||||||||| |||||||| 3' GGGTAAATACTCTCACAATATTCAGTGATATA '5	2	-18.5	-22.8	0.811404	0.00689355
232	>Mir400_4	BnaC09g12100D	0	738	33	16.5	1.23617	1	1890.36	5' TATGAGAGTATTATAAGT '3 ||||||||||||||| || 3' GGGGAAATACTCTCATAATATGCAGTGGTTTA '5	1	-18.6	-22.8	0.815789	0.00302915
233	>Mir408_7	BnaA02g05230D	0	625	199	199	7.45449	1	1890.36	5' TGCACTGCCTCTTCCCTG '3 ||||||||||||||||| 3' ATTTGCACGTGACGGAGAAGGGAAGCAACGAA '5	1	-35.3	-36.8	0.959239	0.000588235
234	>Mir172_20	BnaA01g34730D	0	592	9	4.5	0.337138	1	1890.36	5' GGAATCTTGATGATGCTGCA '3 o|||||o||||||||||||| 3' CTCCTCTCTTAGGACTACTACGACGTCGTAAA '5	1.5	-32.9	-34.9	0.942693	0.00584367
235	>Mir172_20	BnaA10g12950D	1	1198	3	3	0.112379	1	1890.36	5' GGAATCTTGATGATGCTGCA '3 o|||||o||||||||||||| 3' TCACACTCTTAGGACTACTACGACGTAAACTC '5	1.5	-32.9	-34.9	0.942693	0.0059568
236	>Mir172_20	BnaC03g26480D	0	1180	216	216	8.09131	1	1890.36	5' GGAATCTTGATGATGCTGCA '3 o|||||o|||||||||||| 3' TTAATCTCTTAGGACTACTACGACGACGTTGA '5	2.5	-32.8	-34.9	0.939828	0.00404203
237	>Mir172_20	BnaC09g35430D	0	1198	11	11	0.412057	1	1890.36	5' GGAATCTTGATGATGCTGCA '3 o|||||o||||||||||||| 3' TCACACTCTTAGGACTACTACGACGTAAACTA '5	1.5	-32.9	-34.9	0.942693	0.00296846
238	>Mir172_20	BnaCnng71740D	0	589	9	4.5	0.337138	1	1890.36	5' GGAATCTTGATGATGCTGCA '3 o|||||o||||||||||||| 3' CTCCTCTCTTAGGACTACTACGACGTCGTAAA '5	1.5	-32.9	-34.9	0.942693	0.00600148
239	>Mir394_4	BnaA09g27990D	0	1157	22	11	0.824115	1	1890.36	5' TTTGGCATTCTGTCCACCTC '3 |||||||||||||| ||||| 3' GTATACAAACCGTAAGACAGTTGGAGGAAGGT '5	1	-30.2	-36.8	0.820652	0.0014498
240	>Mir394_4	BnaC05g21250D	0	1163	22	11	0.824115	1	1890.36	5' TTTGGCATTCTGTCCACCTC '3 |||||||||||||| ||||| 3' GTATACAAACCGTAAGACAGTTGGAGGAAGGT '5	1	-30.2	-36.8	0.820652	0.00144352
241	>Mir160_12	BnaA01g06910D	0	1202	154	77	5.7688	1	1890.36	5' TGCCTGGCTCCCTGTATGCCAT '3 |||||||||||||||| o|| o 3' CGTAATACGGACCGAGGGACATTTGG-GTGCCC '5	3	-39.5	-46.5	0.849462	0.00548997
242	>Mir160_12	BnaA03g49980D	0	1859	74	37	2.77202	1	1890.36	5' TGCCTGGCTCCCTGTATGCCAT '3 |||||||||||||||| o|| o 3' CGTAATACGGACCGAGGGACATTTGG-GTGCCC '5	3	-39.5	-46.5	0.849462	0.00403469
243	>Mir160_12	BnaA07g13830D	0	1304	33	16.5	1.23617	1	1890.36	5' TGCCTGGCTCCCTGTATGCCAT '3 ||||||||||||||||| || 3' ACTCGAACGGACCGAGGGACATAAGGGCGTCC '5	3	-38.5	-46.5	0.827957	0.00489356
244	>Mir160_12	BnaA07g20790D	0	1247	28	14	1.04887	1	1890.36	5' TGCCTGGCTCCCTGTATGCCAT '3 ||||||||||||||o|||||| 3' AGTATTACGGACCGAGGGACGTACGGTCGTCC '5	1.5	-46.2	-46.5	0.993548	0.00123495
245	>Mir160_12	BnaA07g33740D	0	302	1169	584.5	43.7905	1	1890.36	5' TGCCTGGCTCCCTGTATGCCAT '3 ||||||||||||||o||||| 3' AGCATTACGGACCGAGGGACGTACGGCCGTCC '5	2.5	-45.3	-46.5	0.974194	0.00777601
246	>Mir160_12	BnaC01g08330D	0	1217	154	77	5.7688	1	1890.36	5' TGCCTGGCTCCCTGTATGCCAT '3 |||||||||||||||| o|| o 3' CGTAATACGGACCGAGGGACATTTGG-GTGCCC '5	3	-39.5	-46.5	0.849462	0.00543625
247	>Mir160_12	BnaC04g15900D	0	1289	33	16.5	1.23617	1	1890.36	5' TGCCTGGCTCCCTGTATGCCAT '3 ||||||||||||||||| || | 3' ACTCGAACGGACCGAGGGACATAAGG-ACGTCC '5	2	-38.5	-46.5	0.827957	0.00148148
248	>Mir160_12	BnaC06g20640D	0	1244	28	14	1.04887	1	1890.36	5' TGCCTGGCTCCCTGTATGCCAT '3 ||||||||||||||o|||||| 3' AGTATTACGGACCGAGGGACGTACGGTCGTCC '5	1.5	-46.2	-46.5	0.993548	0.00123724
249	>Mir160_12	BnaC06g38360D	0	1220	1169	584.5	43.7905	1	1890.36	5' TGCCTGGCTCCCTGTATGCCAT '3 ||||||||||||||o||||| 3' AGCATTACGGACCGAGGGACGTACGGCCGTCC '5	2.5	-45.3	-46.5	0.974194	0.00317259
250	>Mir160_12	BnaC07g42330D	0	1901	74	37	2.77202	1	1890.36	5' TGCCTGGCTCCCTGTATGCCAT '3 |||||||||||||||| o|| o 3' CGTAATACGGACCGAGGGACATTTGG-GTGCCC '5	3	-39.5	-46.5	0.849462	0.00396746
251	>Mir167_12	BnaA04g07950D	0	2282	2	1	0.0749195	1	1890.36	5' TGAAGCTGCCAGCATGATCTGG '3 o ||||||||||| ||||||oo 3' TGCTTATG-TTCGACGGTCGGACTAGATTCCCC '5	3.5	-31.4	-43.5	0.721839	0.00163767
252	>Mir167_12	BnaA07g25390D	0	2174	4	4	0.149839	1	1890.36	5' TGAAGCTGCCAGCATGATCTGG '3 o ||||||||||| ||||||oo 3' TGCTTATG-TTCGACGGTCGGACTAGATTTCCG '5	3.5	-31.4	-43.5	0.721839	0.00171784
253	>Mir167_12	BnaA08g17390D	0	2282	26	8.66667	0.973954	1	1890.36	5' TGAAGCTGCCAGCATGATCTGG '3 o ||||||||||| |||||| o 3' TGTTTATG-TTCGACGGTCGGACTAGAGTGTCC '5	4	-30.6	-43.5	0.703448	0.00275265
254	>Mir167_12	BnaA09g26170D	0	2333	26	8.66667	0.973954	1	1890.36	5' TGAAGCTGCCAGCATGATCTGG '3 o ||||||||||| |||||| o 3' TGTTTATG-TTCGACGGTCGGACTAGAGTGTCC '5	4	-30.6	-43.5	0.703448	0.00268611
255	>Mir167_12	BnaC05g23210D	0	2324	26	8.66667	0.973954	1	1890.36	5' TGAAGCTGCCAGCATGATCTGG '3 o ||||||||||| |||||| o 3' TGTTTATG-TTCGACGGTCGGACTAGAGTGTCC '5	4	-30.6	-43.5	0.703448	0.00269542
256	>Mir167_12	BnaC06g27170D	0	2168	3	3	0.112379	1	1890.36	5' TGAAGCTGCCAGCATGATCTGG '3 o ||||||||||| ||||||oo 3' TGCTTATG-TTCGACGGTCGGACTAGATTTCCG '5	3.5	-31.4	-43.5	0.721839	0.00172228
257	>Mir167_12	BnaCnng25410D	0	2267	2	1	0.0749195	1	1890.36	5' TGAAGCTGCCAGCATGATCTGG '3 o ||||||||||| ||||||oo 3' TGCTTATG-TTCGACGGTCGGACTAGATTCCCC '5	3.5	-31.4	-43.5	0.721839	0.00164779
258	>mir159_23	BnaA03g22590D	0	883	2	2	0.0749195	1	1890.36	5' TTTGGATTGAAGGGAGCT '3 ||||| ||||||||||| 3' GTTTTGTAACCTTACTTCCCTCGAGGTTGAAG '5	3	-27.3	-30.7	0.889251	0.00309957
259	>mir159_23	BnaA05g27620D	2	946	3	3	0.112379	1	1890.36	5' T-TTGGATTGAAGGGAGCT '3 | ||||| ||||||||||| 3' GACTTATAACCTTACTTCCCTCGAGGTCGAAG '5	3	-27.1	-30.7	0.882736	0.0080294
260	>mir159_23	BnaCnng31260D	0	946	7	7	0.262218	1	1890.36	5' T-TTGGATTGAAGGGAGCT '3 | ||||| ||||||||||| 3' GACTTATAACCTTACTTCCCTCGAGGTCGAAG '5	3	-27.1	-30.7	0.882736	0.00267648
261	>mir159_23	BnaCnng49390D	0	949	12	12	0.449517	1	1890.36	5' T-TTGGATTGAAGGGAGCT '3 | ||||| ||||||||||| 3' GACTTATAACCTTACTTCCCTCGAGGTCGAAG '5	3	-27.1	-30.7	0.882736	0.00280014
262	>Mir9408_2	BnaA10g29670D	3	159	2	1	0.0749195	1	1890.36	5' TTTCATCTTAGAGAATGTTG '3 |oo||o|||||||||| ||| 3' ACGGTAAGGGTGGAATCTCTTA-AACCTCAGTC '5	4	-20.1	-27.9	0.72043	0.0285714
263	>Mir164_14	BnaA04g09470D	0	652	9	4.5	0.337138	1	1890.36	5' TGGAGAAGCAGGGCACGTGCG '3 o||||||||||| |||||| | 3' GAACCAGCCTCTTCGTCCAGTGCACTCATCTG '5	3.5	-32.5	-45.1	0.720621	0.0128503
264	>Mir164_14	BnaA05g26240D	0	628	5	5	0.187299	1	1890.36	5' TGGAGAAGCAGGGCACGTGCG '3 |||||||||||||||| ||| 3' TGTCTAACCTCTTCGTCCCGTGAACGACCAAC '5	2	-38.3	-45.1	0.849224	0.0084951
265	>Mir164_14	BnaA08g00130D	0	670	4	4	0.149839	1	1890.36	5' TGGAGAAGCAGGGCACGTGCG '3 |||||||||||||||| ||| 3' TGTTTAACCTCTTCGTCCCGTGAACGAGTAAC '5	2	-38.3	-45.1	0.849224	0.00736839
266	>Mir164_14	BnaAnng06380D	0	664	7	7	0.262218	1	1890.36	5' TGGAGAAGCAGGGCACGTGCG '3 ||||||||||||||||||o | 3' AAACCAACCTCTTCGTCCCGTGCATTCAGACA '5	1.5	-38.4	-45.1	0.851441	0.00209096
267	>Mir164_14	BnaAnng07000D	0	643	25	25	0.936494	1	1890.36	5' TGGAGAAGCAGGGCACGTGCG '3 ||||||||||||||||||o o 3' AAACCAACCTCTTCGTCCCGTGCATTTGGCCA '5	2	-38.4	-45.1	0.851441	0.00727648
268	>Mir164_14	BnaC02g01470D	0	637	2	2	0.0749195	1	1890.36	5' TGGAGAAGCAGGGCACGTGCG '3 ||||||||||||||||||o | 3' AAACCAACCTCTTCGTCCCGTGCATTCAGCCA '5	1.5	-38.4	-45.1	0.851441	0.00215169
269	>Mir164_14	BnaC04g31690D	0	652	9	4.5	0.337138	1	1890.36	5' TGGAGAAGCAGGGCACGTGCG '3 o||||||||||| |||||| | 3' GAACCAGCCTCTTCGTCCAGTGCACTCATCTG '5	3.5	-32.5	-45.1	0.720621	0.0128503
270	>Mir164_14	BnaC05g40360D	0	613	3	3	0.112379	1	1890.36	5' TGGAGAAGCAGGGCACGTGCG '3 |||||||||||||||| ||| 3' TGTCTAACCTCTTCGTCCCGTGAACGACCAAC '5	2	-38.3	-45.1	0.849224	0.0086526
271	>Mir164_14	BnaC06g12550D	0	652	37	37	1.38601	1	1890.36	5' TGGAGAAGCAGGGCACGTGCG '3 o||||||||||| |||||| | 3' GAACCAGCCTCTTCGTCCAGTGCACTCAGCTG '5	3.5	-32.5	-45.1	0.720621	0.0128955
272	>Mir164_14	BnaC07g49940D	0	643	8	8	0.299678	1	1890.36	5' TGGAGAAGCAGGGCACGTGCG '3 ||||||||||||||||||o o 3' AAACCAACCTCTTCGTCCCGTGCATTTGGCCA '5	2	-38.4	-45.1	0.851441	0.00723137
273	>Mir169_9	BnaC05g44870D	3	2444	2	0.666667	0.0749195	1	1890.36	5' GGCAGTCTCCTTGGCTATT '3 ||||o||||||| o|||o 3' CGGTCTCCGTTAGAGGAA-TGATGCAGGAATTC '5	4	-25.4	-35.9	0.707521	0.00854093
274	>Mir396_11	BnaA04g26640D	2	1855	3	3	0.112379	1	1890.36	5' TCAAGAAAGCTGTGGGAAA '3 o||| |||||||||o||| 3' AATTCCGGTTGTTTCGACACTCTTACCGTTGT '5	4	-24.1	-31.5	0.765079	0.00875274
275	>Mir395_9	BnaC05g22230D	3	625	2	2	0.0749195	1	1890.36	5' GTTCCCTTTAACGCTTCAT '3 ||||||o| ||||||||| 3' GGAAGGAAAGGGAGAGTGCGAAGTACAGTTCA '5	4	-24.3	-30.2	0.804636	0.0445288
276	>Mir156_26	BnaA07g08840D	2	1083	3	3	0.112379	2	3780.72	5' TGACAGAAGATAGAGAGC '3 |||||||||| ||||||| 3' TCTTCAACTGTCTTCTCTCTCTCGTGCCACCT '5	2	-26.7	-31	0.86129	0.0103716
277	>Mir156_26	BnaC07g11380D	3	1029	3	3	0.112379	2	3780.72	5' TGACAGAAGATAGAGAGC '3 |||||||||| ||||||| 3' TCTTCAACTGTCTTCTCTCTCTCGTGCCACCT '5	2	-26.7	-31	0.86129	0.0271603
278	>Mir162_9	BnaA10g00800D	2	2853	7	3.5	0.262218	1	1890.36	5' TCGATAA-ACCTCTGCATCCA '3 ||||||| ||||||||||||| 3' TCTGTAGCTATTATGGAGACGTAGGTCGAGTA '5	2	-32.1	-34.9	0.919771	0.000737871
279	>Mir162_9	BnaC05g00860D	2	2844	7	3.5	0.262218	1	1890.36	5' TCGATAA-ACCTCTGCATCCA '3 ||||||| ||||||||||||| 3' TCTGTAGCTATTATGGAGACGTAGGTCGAGTA '5	2	-32.1	-34.9	0.919771	0.00184723
280	>Mir156_42	BnaA07g08840D	0	1084	5	5	0.187299	2	3780.72	5' TTGACAGAAGATAGAGAGCA '3 ||||||||||| |||||||| 3' TTCTTCAACTGTCTTCTCTCTCTCGTGCCACC '5	2	-29.3	-33.6	0.872024	0.0025974
281	>Mir156_42	BnaC03g16490D	1	856	3	3	0.112379	2	3780.72	5' TTGACAGAAGATAGAGAGCA '3 |||||||||| ||||||| 3' TACTACTACTGTCTTCTCTCTCTCGCGTTAGT '5	4	-29	-33.6	0.863095	0.00989112
282	>Mir156_42	BnaC05g21280D	0	1006	2	2	0.0749195	2	3780.72	5' TTGACAGAAGATAGAGAGCA '3 ||||||||||| |||||o|| 3' TTCTGCAACTGTCTTCTCTCTCTTGTGACATC '5	2.5	-26.9	-33.6	0.800595	0.00368154
283	>Mir156_42	BnaC07g11380D	0	1030	11	11	0.412057	2	3780.72	5' TTGACAGAAGATAGAGAGCA '3 ||||||||||| |||||||| 3' TTCTTCAACTGTCTTCTCTCTCTCGTGCCACC '5	2	-29.3	-33.6	0.872024	0.00273224
284	>Mir156_42	BnaC07g11390D	0	1024	2	2	0.0749195	2	3780.72	5' TTGACAGAAGATAGAGAGCA '3 ||||||||||| |||||||| 3' TTCTGCAACTGTCTTCTCTCTCTCGTGACATC '5	2	-29.3	-33.6	0.872024	0.00272479
285	>Mir162_10	BnaA10g00800D	2	2853	7	3.5	0.262218	1	1890.36	5' TCGATAA-ACCTCTGCATCCAG '3 ||||||| |||||||||||||| 3' TCTGTAGCTATTATGGAGACGTAGGTCGAGTA '5	2	-34.7	-37.5	0.925333	0.000737871
286	>Mir162_10	BnaC05g00860D	2	2844	7	3.5	0.262218	1	1890.36	5' TCGATAA-ACCTCTGCATCCAG '3 ||||||| |||||||||||||| 3' TCTGTAGCTATTATGGAGACGTAGGTCGAGTA '5	2	-34.7	-37.5	0.925333	0.00184723
287	>mir159_6	BnaA03g22590D	0	883	2	2	0.0749195	2	3780.72	5' C-TTGGACTGAAGGGAGCTCCC '3 | ||||| ||||||||||||| 3' GTTTTGTAACCTTACTTCCCTCGAGGTTGAAG '5	4	-33.4	-44.1	0.75737	0.00309957
288	>mir159_6	BnaA05g27620D	2	946	3	3	0.112379	2	3780.72	5' CTTGGACTGAAGGGAGCTCCC '3 ||||| ||||||||||||| 3' GACTTATAACCTTACTTCCCTCGAGGTCGAAG '5	4	-33.6	-44.1	0.761905	0.0080294
289	>mir159_6	BnaCnng31260D	0	946	7	7	0.262218	2	3780.72	5' CTTGGACTGAAGGGAGCTCCC '3 ||||| ||||||||||||| 3' GACTTATAACCTTACTTCCCTCGAGGTCGAAG '5	4	-33.6	-44.1	0.761905	0.00267648
290	>mir159_6	BnaCnng49390D	0	949	12	12	0.449517	2	3780.72	5' CTTGGACTGAAGGGAGCTCCC '3 ||||| ||||||||||||| 3' GACTTATAACCTTACTTCCCTCGAGGTCGAAG '5	4	-33.6	-44.1	0.761905	0.00280014
291	>Mir166_21	BnaA06g01940D	3	562	2	1	0.0749195	1	1890.36	5' TCGGACCAGGCTTCATTCCCCT '3 o|||||||||||||||||| 3' ACCTTAGGCCTGGTCCGAAGTAAGGTCCGTAG '5	3.5	-37.9	-45.7	0.829322	0.0047952
292	>Mir166_21	BnaA08g01600D	3	565	2	1	0.0749195	1	1890.36	5' TCGGACCAGGCTTCATTCCCCT '3 o|||||||||||||||||| 3' ACCTTAGGCCTGGTCCGAAGTAAGGTCCGTAG '5	3.5	-37.9	-45.7	0.829322	0.00321027
293	>Mir166_21	BnaC03g69040D	3	565	2	1	0.0749195	1	1890.36	5' TCGGACCAGGCTTCATTCCCCT '3 o|||||||||||||||||| 3' ACCTTAGGCCTGGTCCGAAGTAAGGTCCGTAG '5	3.5	-37.9	-45.7	0.829322	0.00186176
294	>Mir166_21	BnaC06g05240D	3	562	2	1	0.0749195	1	1890.36	5' TCGGACCAGGCTTCATTCCCCT '3 o|||||||||||||||||| 3' ACCTTAGGCCTGGTCCGAAGTAAGGTCCGTAG '5	3.5	-37.9	-45.7	0.829322	0.0047952
295	>Mir166_18	BnaA06g01940D	3	562	2	1	0.0749195	1	1890.36	5' TCGGACCAGGCTTCATTCCC '3 o|||||||||||||||||| 3' ACCTTAGGCCTGGTCCGAAGTAAGGTCCGTAG '5	1.5	-37.9	-40.8	0.928922	0.0047952
296	>Mir166_18	BnaA08g01600D	3	565	2	1	0.0749195	1	1890.36	5' TCGGACCAGGCTTCATTCCC '3 o|||||||||||||||||| 3' ACCTTAGGCCTGGTCCGAAGTAAGGTCCGTAG '5	1.5	-37.9	-40.8	0.928922	0.00321027
297	>Mir166_18	BnaC03g55030D	0	574	2	2	0.0749195	1	1890.36	5' TCGGACCAGGCTTCATTCCC '3 o||||||||||||||| || 3' GGCTTAGGCCTGGTCCGAAGTATGGTCCGTAG '5	2.5	-33.4	-40.8	0.818627	0.00218914
298	>Mir166_18	BnaC03g69040D	3	565	2	1	0.0749195	1	1890.36	5' TCGGACCAGGCTTCATTCCC '3 o|||||||||||||||||| 3' ACCTTAGGCCTGGTCCGAAGTAAGGTCCGTAG '5	1.5	-37.9	-40.8	0.928922	0.00186176
299	>Mir166_18	BnaC06g05240D	3	562	2	1	0.0749195	1	1890.36	5' TCGGACCAGGCTTCATTCCC '3 o|||||||||||||||||| 3' ACCTTAGGCCTGGTCCGAAGTAAGGTCCGTAG '5	1.5	-37.9	-40.8	0.928922	0.0047952
300	>Mir166_18	BnaC09g00550D	2	874	3	3	0.112379	1	1890.36	5' TCGGACCAGGCTTCATTCCC '3 | o|||||||||o|||||| 3' ATAGAGGA-TCTGGTCCGAGGTAAGGTGGGTAG '5	4	-32.4	-40.8	0.794118	0.0167711
301	>Mir166_3	BnaC05g23260D	3	1473	2	2	0.0749195	1	1890.36	5' CGGACCAGGCTTCATTCCCC '3 |||||| |||||||oo| || 3' ACCGCGTGCCTGG-CCGAAGTGGGTGGATGGCC '5	4	-29.8	-42.2	0.706161	0.0256074
302	>Mir396_8	BnaA03g53450D	1	207	4	4	0.149839	1	1890.36	5' CTCAAGAAAGCTGTGGGA '3 |||||||||||||o|o 3' GAACTCAAGTTCTTTCGACATCTGAGACTCTA '5	3	-24.9	-32.2	0.773292	0.00173762
303	>Mir845_6	BnaC06g22820D	1	1542	4	4	0.149839	1	1890.36	5' TGCTCTGATACCAATTGTT '3 || |||||||||||o|| o 3' ATCTCGACTAGACTATGGTTGAC-GTTTAAGTG '5	4	-21	-29.6	0.709459	0.00470588
304	>Mir156_28	BnaA07g08840D	2	1083	3	3	0.112379	2	3780.72	5' TGACAGAAGATAGAGAGCAC '3 |||||||||| ||||||||| 3' TCTTCAACTGTCTTCTCTCTCTCGTGCCACCT '5	2	-31	-35.3	0.878187	0.0103716
305	>Mir156_28	BnaC07g11380D	3	1029	3	3	0.112379	2	3780.72	5' TGACAGAAGATAGAGAGCAC '3 |||||||||| ||||||||| 3' TCTTCAACTGTCTTCTCTCTCTCGTGCCACCT '5	2	-31	-35.3	0.878187	0.0271603
306	>mir159_5	BnaA03g22590D	0	883	2	2	0.0749195	2	3780.72	5' C-TTGGACTGAAGGGAGCTCC '3 | ||||| ||||||||||||| 3' GTTTTGTAACCTTACTTCCCTCGAGGTTGAAG '5	3	-32.6	-40.8	0.79902	0.00309957
307	>mir159_5	BnaA05g27620D	2	946	3	3	0.112379	2	3780.72	5' CTTGGACTGAAGGGAGCTCC '3 ||||| ||||||||||||| 3' GACTTATAACCTTACTTCCCTCGAGGTCGAAG '5	3	-32.8	-40.8	0.803922	0.0080294
308	>mir159_5	BnaCnng31260D	0	946	7	7	0.262218	2	3780.72	5' CTTGGACTGAAGGGAGCTCC '3 ||||| ||||||||||||| 3' GACTTATAACCTTACTTCCCTCGAGGTCGAAG '5	3	-32.8	-40.8	0.803922	0.00267648
309	>mir159_5	BnaCnng49390D	0	949	12	12	0.449517	2	3780.72	5' CTTGGACTGAAGGGAGCTCC '3 ||||| ||||||||||||| 3' GACTTATAACCTTACTTCCCTCGAGGTCGAAG '5	3	-32.8	-40.8	0.803922	0.00280014
310	>Mir396_14	BnaC01g34490D	3	1361	2	2	0.0749195	1	1890.36	5' TCCACAGCTTTCTTGAACTG '3 ||||||||||||||o| || 3' GGTAGTAGGTGTCGAAAGAATTCAACTCAATT '5	2.5	-25.1	-34.1	0.73607	0.00524246
311	>Mir162_8	BnaA10g00800D	2	2853	7	3.5	0.262218	1	1890.36	5' TCGATAA-ACCTCTGCATCC '3 ||||||| |||||||||||| 3' TCTGTAGCTATTATGGAGACGTAGGTCGAGTA '5	2	-30.5	-33.3	0.915916	0.000737871
312	>Mir162_8	BnaC05g00860D	2	2844	7	3.5	0.262218	1	1890.36	5' TCGATAA-ACCTCTGCATCC '3 ||||||| |||||||||||| 3' TCTGTAGCTATTATGGAGACGTAGGTCGAGTA '5	2	-30.5	-33.3	0.915916	0.00184723
313	>Mir167_4	BnaA05g29840D	3	1437	2	1	0.0749195	1	1890.36	5' TAAGCTGCCAGCATGATC '3 | |o||||||o|||o|o| 3' AGAGAACA-TTGACGGTTGTATTGGACCTCTAC '5	4	-23.7	-32.8	0.722561	0.013596
314	>Mir167_4	BnaC05g52200D	3	1422	2	1	0.0749195	1	1890.36	5' TAAGCTGCCAGCATGATC '3 | |o||||||o|||o|o| 3' AGAGAACA-TTGACGGTTGTATTGGACCTCTAC '5	4	-23.7	-32.8	0.722561	0.0109965
315	>Mir171_14	BnaA07g01720D	2	446	8	4	0.299678	1	1890.36	5' TTGAGCCGTGCCAATATCAC '3 |||||||||| ||||||||| 3' GCAACTAACTCGGCACTGTTATAGTGTACTCG '5	2	-29.1	-36.3	0.801653	0.00547944
316	>Mir171_14	BnaAnng18540D	3	665	3	1.5	0.112379	1	1890.36	5' TTGAGCCGTGCCAATATCAC '3 ||||||||o||||||||| | 3' ACAACTAACTCGGCGCGGTTATAGGGGACACG '5	2	-33	-36.3	0.909091	0.014294
317	>Mir171_14	BnaAnng18550D	3	665	3	1.5	0.112379	1	1890.36	5' TTGAGCCGTGCCAATATCAC '3 ||||||||o||||||||| | 3' ACAACTAACTCGGCGCGGTTATAGGGGACACG '5	2	-33	-36.3	0.909091	0.014294
318	>Mir171_14	BnaC07g03310D	2	452	8	4	0.299678	1	1890.36	5' TTGAGCCGTGCCAATATCAC '3 |||||||||| ||||||||| 3' GCAACTAACTCGGCACTGTTATAGTGTACTCG '5	2	-29.1	-36.3	0.801653	0.00545701
319	>Mir172_18	BnaA01g34730D	0	592	9	4.5	0.337138	1	1890.36	5' GGAATCTTGATGATGCTG '3 o|||||o||||||||||| 3' CTCCTCTCTTAGGACTACTACGACGTCGTAAA '5	1.5	-27.9	-29.9	0.93311	0.00729924
320	>Mir172_18	BnaA10g12950D	1	1198	3	3	0.112379	1	1890.36	5' GGAATCTTGATGATGCTG '3 o|||||o||||||||||| 3' TCACACTCTTAGGACTACTACGACGTAAACTC '5	1.5	-27.9	-29.9	0.93311	0.00744044
321	>Mir172_18	BnaC03g26480D	0	1180	216	216	8.09131	1	1890.36	5' GGAATCTTGATGATGCTG '3 o|||||o||||||||||| 3' TTAATCTCTTAGGACTACTACGACGACGTTGA '5	1.5	-27.9	-29.9	0.93311	0.00404203
322	>Mir172_18	BnaC09g35430D	0	1198	11	11	0.412057	1	1890.36	5' GGAATCTTGATGATGCTG '3 o|||||o||||||||||| 3' TCACACTCTTAGGACTACTACGACGTAAACTA '5	1.5	-27.9	-29.9	0.93311	0.00370919
323	>Mir172_18	BnaCnng71740D	0	589	9	4.5	0.337138	1	1890.36	5' GGAATCTTGATGATGCTG '3 o|||||o||||||||||| 3' CTCCTCTCTTAGGACTACTACGACGTCGTAAA '5	1.5	-27.9	-29.9	0.93311	0.00749622
324	>Mir165_4	BnaA06g01940D	3	562	2	1	0.0749195	2	3780.72	5' TCGGACCAGGCTTCATCCC '3 o||||||||||||||| || 3' ACCTTAGGCCTGGTCCGAAGTAAGGTCCGTAG '5	1.5	-33.2	-39.9	0.83208	0.0059904
325	>Mir165_4	BnaA08g01600D	3	565	2	1	0.0749195	2	3780.72	5' TCGGACCAGGCTTCATCCC '3 o||||||||||||||| || 3' ACCTTAGGCCTGGTCCGAAGTAAGGTCCGTAG '5	1.5	-33.2	-39.9	0.83208	0.00401123
326	>Mir165_4	BnaC03g55030D	0	574	2	2	0.0749195	2	3780.72	5' TCGGACCAGGCTTCATCCC '3 o||||||||||||||| || 3' GGCTTAGGCCTGGTCCGAAGTATGGTCCGTAG '5	1.5	-33.2	-39.9	0.83208	0.00218914
327	>Mir165_4	BnaC03g69040D	3	565	2	1	0.0749195	2	3780.72	5' TCGGACCAGGCTTCATCCC '3 o||||||||||||||| || 3' ACCTTAGGCCTGGTCCGAAGTAAGGTCCGTAG '5	1.5	-33.2	-39.9	0.83208	0.00232666
328	>Mir165_4	BnaC06g05240D	3	562	2	1	0.0749195	2	3780.72	5' TCGGACCAGGCTTCATCCC '3 o||||||||||||||| || 3' ACCTTAGGCCTGGTCCGAAGTAAGGTCCGTAG '5	1.5	-33.2	-39.9	0.83208	0.0059904
329	>Mir6030_5	BnaA07g17000D	0	405	2	1	0.0749195	1	1890.36	5' TCCACCCATACCATACAG '3 ||||||||||||||| || 3' GGGATGAGGTGGGTATGGTATTTCGGGGTATT '5	1	-26.7	-32.9	0.81155	0.00214684
330	>Mir6030_5	BnaA09g46490D	0	546	7	3.5	0.262218	1	1890.36	5' TCCACCCATACCATACAG '3 ||| |||||||| ||||| 3' CGGTTGAGGGGGGTATGGCATGTCTGGGTGGT '5	4	-23.7	-32.9	0.720365	0.0107382
331	>Mir6030_5	BnaAnng03870D	0	486	3	3	0.112379	1	1890.36	5' TCCACCCATACCATACAG '3 |||||||||||||||||o 3' CGGTTGAGGTGGGTATGGTATGTTTGGGTTTT '5	0.5	-31.3	-32.9	0.951368	0.00391964
332	>Mir6030_5	BnaC08g21550D	0	549	11	3.66667	0.412057	1	1890.36	5' TCCACCCATACCATACAG '3 |||||||||||||||||o 3' CGGTTGAGGTGGGTATGGTATGTTTGGGTTTT '5	0.5	-31.3	-32.9	0.951368	0.00291015
333	>Mir6030_5	BnaC08g40560D	0	549	7	3.5	0.262218	1	1890.36	5' TCCACCCATACCATACAG '3 ||| |||||||| ||||| 3' CGGTTGAGGGGGGTATGGCATGTCTGGGTGTT '5	4	-23.7	-32.9	0.720365	0.0108253
334	>Mir6030_5	BnaC08g41340D	0	555	2	1	0.0749195	1	1890.36	5' TCCACCCATACCATACAG '3 |||||||||||| || || 3' GGGATGAGGTGGGTATGGCATATCTGGGTACT '5	3	-23.5	-32.9	0.714286	0.00483675
335	>Mir6030_5	BnaC08g48650D	0	453	11	3.66667	0.412057	1	1890.36	5' TCCACCCATACCATACAG '3 |||||||||||||||||o 3' CGGTTGAGGTGGGTATGGTATGTTTGGATTTT '5	0.5	-31.3	-32.9	0.951368	0.00264463
336	>Mir6030_5	BnaCnng64090D	0	549	11	3.66667	0.412057	1	1890.36	5' TCCACCCATACCATACAG '3 |||||||||||||||||o 3' CGGTTGAGGTGGGTATGGTATGTTTGGGTTTT '5	0.5	-31.3	-32.9	0.951368	0.00153404
337	>Mir169_7	BnaC05g44870D	3	2444	2	0.666667	0.0749195	1	1890.36	5' GGCAGTCTCCTTGGCTAT '3 ||||o||||||| o|||o 3' CGGTCTCCGTTAGAGGAA-TGATGCAGGAATTC '5	3	-24.8	-35	0.708571	0.00854093
338	>Mir164_9	BnaA04g09470D	0	652	9	4.5	0.337138	1	1890.36	5' TGGAGAAGCAGGGCACGT '3 o||||||||||| ||||| 3' GAACCAGCCTCTTCGTCCAGTGCACTCATCTG '5	2.5	-29.4	-36.7	0.80109	0.0140103
339	>Mir164_9	BnaA05g26240D	0	628	5	5	0.187299	1	1890.36	5' TGGAGAAGCAGGGCACGT '3 |||||||||||||||| | 3' TGTCTAACCTCTTCGTCCCGTGAACGACCAAC '5	1	-34	-36.7	0.926431	0.0084951
340	>Mir164_9	BnaA06g31080D	0	613	27	27	1.01141	1	1890.36	5' TGGAGAAGCAGGGCACGT '3 o||||||||||| ||||| 3' AAACCAGCCTCTTCGTCCAGTGCAATCTGTTG '5	2.5	-29.4	-36.7	0.80109	0.0130931
341	>Mir164_9	BnaA08g00130D	0	670	4	4	0.149839	1	1890.36	5' TGGAGAAGCAGGGCACGT '3 |||||||||||||||| | 3' TGTTTAACCTCTTCGTCCCGTGAACGAGTAAC '5	1	-34	-36.7	0.926431	0.00736839
342	>Mir164_9	BnaAnng06380D	0	664	7	7	0.262218	1	1890.36	5' TGGAGAAGCAGGGCACGT '3 |||||||||||||||||| 3' AAACCAACCTCTTCGTCCCGTGCATTCAGACA '5	0	-36.7	-36.7	1	0.00417754
343	>Mir164_9	BnaAnng07000D	0	643	25	25	0.936494	1	1890.36	5' TGGAGAAGCAGGGCACGT '3 |||||||||||||||||| 3' AAACCAACCTCTTCGTCCCGTGCATTTGGCCA '5	0	-36.7	-36.7	1	0.00416449
344	>Mir164_9	BnaC02g01470D	0	637	2	2	0.0749195	1	1890.36	5' TGGAGAAGCAGGGCACGT '3 |||||||||||||||||| 3' AAACCAACCTCTTCGTCCCGTGCATTCAGCCA '5	0	-36.7	-36.7	1	0.00429876
345	>Mir164_9	BnaC02g01640D	3	2482	2	2	0.0749195	1	1890.36	5' TGGAGAAGCAGGGCACGT '3 o||||||||||o||| oo 3' AAAAGAGCCTCTTCGTCTCGTCTGCAGAACTT '5	3.5	-27.5	-36.7	0.749319	0.0492478
346	>Mir164_9	BnaC04g31690D	0	652	9	4.5	0.337138	1	1890.36	5' TGGAGAAGCAGGGCACGT '3 o||||||||||| ||||| 3' GAACCAGCCTCTTCGTCCAGTGCACTCATCTG '5	2.5	-29.4	-36.7	0.80109	0.0140103
347	>Mir164_9	BnaC05g40360D	0	613	3	3	0.112379	1	1890.36	5' TGGAGAAGCAGGGCACGT '3 |||||||||||||||| | 3' TGTCTAACCTCTTCGTCCCGTGAACGACCAAC '5	1	-34	-36.7	0.926431	0.0086526
348	>Mir164_9	BnaC06g12550D	0	652	37	37	1.38601	1	1890.36	5' TGGAGAAGCAGGGCACGT '3 o||||||||||| ||||| 3' GAACCAGCCTCTTCGTCCAGTGCACTCAGCTG '5	2.5	-29.4	-36.7	0.80109	0.0140595
349	>Mir164_9	BnaC07g49940D	0	643	8	8	0.299678	1	1890.36	5' TGGAGAAGCAGGGCACGT '3 |||||||||||||||||| 3' AAACCAACCTCTTCGTCCCGTGCATTTGGCCA '5	0	-36.7	-36.7	1	0.00413864
350	>Mir167_11	BnaA04g07950D	0	2282	2	1	0.0749195	1	1890.36	5' TGAAGCTGCCAGCATGATCTG '3 o ||||||||||| ||||||o 3' TGCTTATG-TTCGACGGTCGGACTAGATTCCCC '5	3	-30.4	-40.2	0.756219	0.00163767
351	>Mir167_11	BnaA07g25390D	0	2174	4	4	0.149839	1	1890.36	5' TGAAGCTGCCAGCATGATCTG '3 o ||||||||||| ||||||o 3' TGCTTATG-TTCGACGGTCGGACTAGATTTCCG '5	3	-30.4	-40.2	0.756219	0.00171784
352	>Mir167_11	BnaA08g17390D	0	2282	26	8.66667	0.973954	1	1890.36	5' TGAAGCTGCCAGCATGATCTG '3 o ||||||||||| |||||| 3' TGTTTATG-TTCGACGGTCGGACTAGAGTGTCC '5	3.5	-30.6	-40.2	0.761194	0.00275265
353	>Mir167_11	BnaA09g26170D	0	2333	26	8.66667	0.973954	1	1890.36	5' TGAAGCTGCCAGCATGATCTG '3 o ||||||||||| |||||| 3' TGTTTATG-TTCGACGGTCGGACTAGAGTGTCC '5	3.5	-30.6	-40.2	0.761194	0.00268611
354	>Mir167_11	BnaA10g15250D	2	1139	3	3	0.112379	1	1890.36	5' TGAAGCTGCCAG-CATGATCTG '3 |||||||||||| || ||||| 3' ACTAAGACTTCGACGGTCCGTTCTAGAAGTAG '5	4	-30.8	-40.2	0.766169	0.0468663
355	>Mir167_11	BnaC05g23210D	0	2324	26	8.66667	0.973954	1	1890.36	5' TGAAGCTGCCAGCATGATCTG '3 o ||||||||||| |||||| 3' TGTTTATG-TTCGACGGTCGGACTAGAGTGTCC '5	3.5	-30.6	-40.2	0.761194	0.00269542
356	>Mir167_11	BnaC06g27170D	0	2168	3	3	0.112379	1	1890.36	5' TGAAGCTGCCAGCATGATCTG '3 o ||||||||||| ||||||o 3' TGCTTATG-TTCGACGGTCGGACTAGATTTCCG '5	3	-30.4	-40.2	0.756219	0.00172228
357	>Mir167_11	BnaC09g37680D	2	1133	3	3	0.112379	1	1890.36	5' TGAAGCTGCCAG-CATGATCTG '3 |||||||||||| || ||||| 3' ACTAAGACTTCGACGGTCCGTTCTAGAAGTAG '5	4	-30.8	-40.2	0.766169	0.0338313
358	>Mir167_11	BnaCnng25410D	0	2267	2	1	0.0749195	1	1890.36	5' TGAAGCTGCCAGCATGATCTG '3 o ||||||||||| ||||||o 3' TGCTTATG-TTCGACGGTCGGACTAGATTCCCC '5	3	-30.4	-40.2	0.756219	0.00164779
359	>mir159_25	BnaA03g22590D	0	883	2	2	0.0749195	1	1890.36	5' TTTGGATTGAAGGGAGCTCC '3 ||||| ||||||||||||| 3' GTTTTGTAACCTTACTTCCCTCGAGGTTGAAG '5	3	-33.5	-36.9	0.907859	0.00309957
360	>mir159_25	BnaA05g27620D	2	946	3	3	0.112379	1	1890.36	5' T-TTGGATTGAAGGGAGCTCC '3 | ||||| ||||||||||||| 3' GACTTATAACCTTACTTCCCTCGAGGTCGAAG '5	3	-33.3	-36.9	0.902439	0.0080294
361	>mir159_25	BnaCnng31260D	0	946	7	7	0.262218	1	1890.36	5' T-TTGGATTGAAGGGAGCTCC '3 | ||||| ||||||||||||| 3' GACTTATAACCTTACTTCCCTCGAGGTCGAAG '5	3	-33.3	-36.9	0.902439	0.00267648
362	>mir159_25	BnaCnng49390D	0	949	12	12	0.449517	1	1890.36	5' T-TTGGATTGAAGGGAGCTCC '3 | ||||| ||||||||||||| 3' GACTTATAACCTTACTTCCCTCGAGGTCGAAG '5	3	-33.3	-36.9	0.902439	0.00280014
363	>Mir6030_6	BnaA07g17000D	0	405	2	1	0.0749195	1	1890.36	5' TCCACCCATACCATACAGA '3 ||||||||||||||| || 3' GGGATGAGGTGGGTATGGTATTTCGGGGTATT '5	2	-28	-34.8	0.804598	0.00214684
364	>Mir6030_6	BnaA09g46490D	0	546	7	3.5	0.262218	1	1890.36	5' TCCACCCATACCATACAGA '3 ||| |||||||| |||||| 3' CGGTTGAGGGGGGTATGGCATGTCTGGGTGGT '5	4	-25.6	-34.8	0.735632	0.00984773
365	>Mir6030_6	BnaAnng03870D	0	486	3	3	0.112379	1	1890.36	5' TCCACCCATACCATACAGA '3 |||||||||||||||||o| 3' CGGTTGAGGTGGGTATGGTATGTTTGGGTTTT '5	0.5	-32.2	-34.8	0.925287	0.00391964
366	>Mir6030_6	BnaC08g21550D	0	549	11	3.66667	0.412057	1	1890.36	5' TCCACCCATACCATACAGA '3 |||||||||||||||||o| 3' CGGTTGAGGTGGGTATGGTATGTTTGGGTTTT '5	0.5	-32.2	-34.8	0.925287	0.00291015
367	>Mir6030_6	BnaC08g40560D	0	549	7	3.5	0.262218	1	1890.36	5' TCCACCCATACCATACAGA '3 ||| |||||||| |||||| 3' CGGTTGAGGGGGGTATGGCATGTCTGGGTGTT '5	4	-25.6	-34.8	0.735632	0.00992772
368	>Mir6030_6	BnaC08g48650D	0	453	11	3.66667	0.412057	1	1890.36	5' TCCACCCATACCATACAGA '3 |||||||||||||||||o| 3' CGGTTGAGGTGGGTATGGTATGTTTGGATTTT '5	0.5	-32.2	-34.8	0.925287	0.00264463
369	>Mir6030_6	BnaCnng64090D	0	549	11	3.66667	0.412057	1	1890.36	5' TCCACCCATACCATACAGA '3 |||||||||||||||||o| 3' CGGTTGAGGTGGGTATGGTATGTTTGGGTTTT '5	0.5	-32.2	-34.8	0.925287	0.00153404
370	>Mir824_6	BnaA01g02900D	0	600	13	13	0.486977	1	1890.36	5' TAGACCATTTGTGAGAAGG '3 ||||||||||||||||||o 3' GTACGGATCTGGTAAACACTCTTCTCTTTAAA '5	0.5	-29.5	-31.3	0.942492	0.00566972
371	>Mir824_6	BnaA03g51000D	0	600	9	4.5	0.337138	1	1890.36	5' TAGACCATTTGTGAGAAGG '3 ||||||||||||||||||o 3' GTACAGATCTGGTAAACACTCTTCTCTTTAAA '5	0.5	-29.5	-31.3	0.942492	0.00566972
372	>Mir824_6	BnaC01g04170D	0	600	11	11	0.412057	1	1890.36	5' TAGACCATTTGTGAGAAGG '3 ||||||||||||||||||o 3' GTACGGATCTGGTAAACACTCTTCTCTTTAAA '5	0.5	-29.5	-31.3	0.942492	0.00566972
373	>Mir824_6	BnaC07g44870D	0	600	9	4.5	0.337138	1	1890.36	5' TAGACCATTTGTGAGAAGG '3 ||||||||||||||||||o 3' GTACAGATCTGGTAAACACTCTTCTCTTCAAA '5	0.5	-29.5	-31.3	0.942492	0.00566972
374	>Mir164_13	BnaA05g26240D	0	628	5	5	0.187299	1	1890.36	5' TGGAGAAGCAGGGCACGTGCAA '3 |||||||||||||||| ||| 3' TGTCTAACCTCTTCGTCCCGTGAACGACCAAC '5	3	-38.4	-45.3	0.847682	0.0084951
375	>Mir164_13	BnaA08g00130D	0	670	4	4	0.149839	1	1890.36	5' TGGAGAAGCAGGGCACGTGC-AA '3 |||||||||||||||| ||| | 3' TGTTTAACCTCTTCGTCCCGTGAACGAGTAAC '5	3	-37.9	-45.3	0.836645	0.00736839
376	>Mir164_13	BnaAnng06380D	0	664	7	7	0.262218	1	1890.36	5' TGGAGAAGCAGGGCACGTGCAA '3 ||||||||||||||||||o | 3' AAACCAACCTCTTCGTCCCGTGCAT-TCAGACA '5	2.5	-38.3	-45.3	0.845475	0.00417754
377	>Mir164_13	BnaAnng07000D	0	643	25	25	0.936494	1	1890.36	5' TGGAGAAGCAGGGCACGTGCAA '3 ||||||||||||||||||o || 3' AAACCAACCTCTTCGTCCCGTGCAT-TTGGCCA '5	1.5	-38.3	-45.3	0.845475	0.00208442
378	>Mir164_13	BnaC02g01470D	0	637	2	2	0.0749195	1	1890.36	5' TGGAGAAGCAGGGCACGTGCAA '3 ||||||||||||||||||o | 3' AAACCAACCTCTTCGTCCCGTGCAT-TCAGCCA '5	2.5	-38.3	-45.3	0.845475	0.00429876
379	>Mir164_13	BnaC05g40360D	0	613	3	3	0.112379	1	1890.36	5' TGGAGAAGCAGGGCACGTGCAA '3 |||||||||||||||| ||| 3' TGTCTAACCTCTTCGTCCCGTGAACGACCAAC '5	3	-38.4	-45.3	0.847682	0.0086526
380	>Mir164_13	BnaC07g49940D	0	643	8	8	0.299678	1	1890.36	5' TGGAGAAGCAGGGCACGTGCAA '3 ||||||||||||||||||o || 3' AAACCAACCTCTTCGTCCCGTGCAT-TTGGCCA '5	1.5	-38.3	-45.3	0.845475	0.00207147
381	>Mir396_16	BnaA03g23060D	0	344	10	5	0.374598	1	1890.36	5' TCCACAGGCTTTCTTGAACGG '3 ||||||||||||||||||||o 3' TCCGGAAGGTGTCCGAAAGAACTTGCTACCGC '5	0.5	-37.1	-38.9	0.953728	0.00171453
382	>Mir396_16	BnaC03g27220D	0	1079	10	5	0.374598	1	1890.36	5' TCCACAGGCTTTCTTGAACGG '3 ||||||||||||||||||||o 3' TCCGGAAGGTGTCCGAAAGAACTTGCTACCGC '5	0.5	-37.1	-38.9	0.953728	0.00135547
383	>Mir396_16	BnaC07g46760D	0	704	4	4	0.149839	1	1890.36	5' TCCACAGGCTTTCTTGAACGG '3 ||||||o|||||||||||||| 3' ACCTGAAGGTGTTCGAAAGAACTTGCCACTGC '5	1	-36.2	-38.9	0.930591	0.00228833
384	>Mir1885_1	BnaA08g10100D	3	2174	2	2	0.0749195	1	1890.36	5' ACATCTTCTCCGCGGAAGCTC '3 ||||||||o||||||||||| 3' TACGCCTGTAGAAGGGGCGCCTTCGAACCTTT '5	2	-38.1	-41.2	0.924757	0.00171168
385	>Mir1885_1	BnaA09g03400D	3	190	4	2	0.149839	1	1890.36	5' ACATCTTCTCCGCGGAAGCTC '3 ||||| |||||||o||o||| 3' AGCTGAAGTAGACGAGGCGCTTTTGAGAGTCG '5	4	-30.8	-41.2	0.747573	0.00819668
386	>Mir1885_1	BnaCnng44780D	3	445	4	2	0.149839	1	1890.36	5' ACATCTTCTCCGCGGAAGCTC '3 ||||| |||||||o||o||| 3' AGCTGAAGTAGACGAGGCGCTTTTGAGAGTCG '5	4	-30.8	-41.2	0.747573	0.0145159
387	>mir7782	BnaA04g09240D	3	1432	2	2	0.0749195	1	1890.36	5' ACC-TGCTCTGATACCATG '3 ||| ||| ||||||||||| 3' GTGAATGGCACGTGACTATGGTACGCATAAGA '5	4	-25.1	-32.8	0.765244	0.0108324
388	>Mir172_10	BnaC03g26480D	3	1181	4	4	0.149839	1	1890.36	5' GAGAATCTTGATGATGCTGCA '3 |||||||o|||||||||||| 3' TTTAATCTCTTAGGACTACTACGACGACGTTG '5	2	-35.7	-36.1	0.98892	0.0121457
389	>Mir824_8	BnaA01g02900D	0	600	13	13	0.486977	1	1890.36	5' TAGACCATTTGTGAGAAGGGA '3 ||||||||||||||||||o|| 3' GTACGGATCTGGTAAACACTCTTCTCTTTAAA '5	0.5	-33.5	-36.5	0.917808	0.00566972
390	>Mir824_8	BnaA03g51000D	0	600	9	4.5	0.337138	1	1890.36	5' TAGACCATTTGTGAGAAGGGA '3 ||||||||||||||||||o|| 3' GTACAGATCTGGTAAACACTCTTCTCTTTAAA '5	0.5	-33.5	-36.5	0.917808	0.00566972
391	>Mir824_8	BnaC01g04170D	0	600	11	11	0.412057	1	1890.36	5' TAGACCATTTGTGAGAAGGGA '3 ||||||||||||||||||o|| 3' GTACGGATCTGGTAAACACTCTTCTCTTTAAA '5	0.5	-33.5	-36.5	0.917808	0.00566972
392	>Mir824_8	BnaC07g44870D	0	600	9	4.5	0.337138	1	1890.36	5' TAGACCATTTGTGAGAAGGGA '3 ||||||||||||||||||o|| 3' GTACAGATCTGGTAAACACTCTTCTCTTCAAA '5	0.5	-33.5	-36.5	0.917808	0.00566972
393	>Mir858_7	BnaA03g21790D	2	301	6	3	0.224759	1	1890.36	5' TTTCGTTGTCTGTTCGACC '3 ||||||||||||||| || 3' AAAACTAAAGCAACAGACAAGAGGGACCATCT '5	2	-26.6	-31.9	0.833856	0.0266525
394	>Mir858_7	BnaC03g26060D	0	301	6	3	0.224759	1	1890.36	5' TTTCGTTGTCTGTTCGACC '3 ||||||||||||||| || 3' AAAACTAAAGCAACAGACAAGAGGGACCATCT '5	2	-26.6	-31.9	0.833856	0.00382958
395	>Mir858_7	BnaC05g04250D	0	301	10	10	0.374598	1	1890.36	5' TTTCGTTGTCTGTTCGACC '3 ||||||||||||||| || 3' AAAAATAAAGCAACAGACAAGAAGGGCCATTA '5	2	-25.1	-31.9	0.786834	0.00543846
396	>Mir171_13	BnaA03g21080D	0	782	9	9	0.337138	1	1890.36	5' TGATTGAGCCGTGCCAATATC '3 |||||||||||o||||||||| 3' TCTACCACTAACTCGGCGCGGTTATAGGGAAC '5	1	-37.1	-37.5	0.989333	0.00455191
397	>Mir171_13	BnaA07g01720D	0	449	16	8	0.599356	1	1890.36	5' TGATTGAGCCGTGCCAATATC '3 ||||||||||||| ||||||| 3' TCGGCAACTAACTCGGCACTGTTATAGTGTAC '5	1	-30.3	-37.5	0.808	0.00547756
398	>Mir171_13	BnaAnng18540D	0	668	10	5	0.374598	1	1890.36	5' TGATTGAGCCGTGCCAATATC '3 |||||||||||o||||||||| 3' TCGACAACTAACTCGGCGCGGTTATAGGGGAC '5	1	-37.1	-37.5	0.989333	0.00478039
399	>Mir171_13	BnaAnng18550D	0	668	10	5	0.374598	1	1890.36	5' TGATTGAGCCGTGCCAATATC '3 |||||||||||o||||||||| 3' TCGACAACTAACTCGGCGCGGTTATAGGGGAC '5	1	-37.1	-37.5	0.989333	0.00478039
400	>Mir171_13	BnaC03g25140D	0	671	4	4	0.149839	1	1890.36	5' TGATTGAGCCGTGCCAATATC '3 |||||||||||o||||||||| 3' TCTACCACTAACTCGGCGCGGTTATAGGGAAC '5	1	-37.1	-37.5	0.989333	0.00484995
401	>Mir171_13	BnaC04g22080D	0	683	6	6	0.224759	1	1890.36	5' TGATTGAGCCGTGCCAATATC '3 |||||||||||o||||||||| 3' TCCAAAACTAACTCGGCGCGGTTATAGGGAAC '5	1	-37.1	-37.5	0.989333	0.00476331
402	>Mir171_13	BnaC07g03310D	0	455	16	8	0.599356	1	1890.36	5' TGATTGAGCCGTGCCAATATC '3 ||||||||||||| ||||||| 3' TCGGCAACTAACTCGGCACTGTTATAGTGTAC '5	1	-30.3	-37.5	0.808	0.00545515
403	>Mir171_13	BnaCnng57010D	1	773	2	2	0.0749195	1	1890.36	5' TGATTGAGCCGTGCCAATATC '3 |||||||||||o||||||||| 3' TCTACCACTAACTCGGCGCGGTTATAGGGAAC '5	1	-37.1	-37.5	0.989333	0.00896353
404	>Mir156_37	BnaA07g08840D	0	1084	5	5	0.187299	1	1890.36	5' TTGACAGAAGAAAGAGAGCAC '3 ||||||||||| ||||||||| 3' TTCTTCAACTGTCTTCTCTCTCTCGTGCCACC '5	2	-32	-35.7	0.896359	0.0025974
405	>Mir156_37	BnaC03g16490D	1	856	3	3	0.112379	1	1890.36	5' TTGACAGAAGAAAGAGAGCAC '3 |||||||||| ||||||| | 3' TACTACTACTGTCTTCTCTCTCTCGCGTTAGT '5	4	-29	-35.7	0.812325	0.00989112
406	>Mir156_37	BnaC05g21280D	0	1006	2	2	0.0749195	1	1890.36	5' TTGACAGAAGAAAGAGAGCAC '3 ||||||||||| |||||o||| 3' TTCTGCAACTGTCTTCTCTCTCTTGTGACATC '5	2.5	-29.6	-35.7	0.829132	0.00368154
407	>Mir156_37	BnaC07g11380D	0	1030	11	11	0.412057	1	1890.36	5' TTGACAGAAGAAAGAGAGCAC '3 ||||||||||| ||||||||| 3' TTCTTCAACTGTCTTCTCTCTCTCGTGCCACC '5	2	-32	-35.7	0.896359	0.00273224
408	>Mir156_37	BnaC07g11390D	0	1024	2	2	0.0749195	1	1890.36	5' TTGACAGAAGAAAGAGAGCAC '3 ||||||||||| ||||||||| 3' TTCTGCAACTGTCTTCTCTCTCTCGTGACATC '5	2	-32	-35.7	0.896359	0.00272479
409	>Mir165_3	BnaA06g01940D	3	562	2	1	0.0749195	2	3780.72	5' TCGGACCAGGCTTCATCC '3 o||||||||||||||| | 3' ACCTTAGGCCTGGTCCGAAGTAAGGTCCGTAG '5	1.5	-30.7	-36.6	0.838798	0.0059904
410	>Mir165_3	BnaA08g01600D	3	565	2	1	0.0749195	2	3780.72	5' TCGGACCAGGCTTCATCC '3 o||||||||||||||| | 3' ACCTTAGGCCTGGTCCGAAGTAAGGTCCGTAG '5	1.5	-30.7	-36.6	0.838798	0.00401123
411	>Mir165_3	BnaC03g55030D	0	574	2	2	0.0749195	2	3780.72	5' TCGGACCAGGCTTCATCC '3 o||||||||||||||| | 3' GGCTTAGGCCTGGTCCGAAGTATGGTCCGTAG '5	1.5	-30.5	-36.6	0.833333	0.00218914
412	>Mir165_3	BnaC03g69040D	3	565	2	1	0.0749195	2	3780.72	5' TCGGACCAGGCTTCATCC '3 o||||||||||||||| | 3' ACCTTAGGCCTGGTCCGAAGTAAGGTCCGTAG '5	1.5	-30.7	-36.6	0.838798	0.00232666
413	>Mir165_3	BnaC06g05240D	3	562	2	1	0.0749195	2	3780.72	5' TCGGACCAGGCTTCATCC '3 o||||||||||||||| | 3' ACCTTAGGCCTGGTCCGAAGTAAGGTCCGTAG '5	1.5	-30.7	-36.6	0.838798	0.0059904
414	>Mir408_6	BnaA02g05230D	2	626	55	55	2.06029	1	1890.36	5' ATGCACTGCCTCTTCCCTGGC '3 ||||||||||||||||| | 3' GATTTGCACGTGACGGAGAAGGGAA-GCAACGA '5	3	-35.9	-44.6	0.804933	0.0376471
415	>mir159_26	BnaA03g22590D	0	883	2	2	0.0749195	1	1890.36	5' TTTGGATTGAAGGGAGCTCCT '3 ||||| ||||||||||||| 3' GTTTTGTAACCTTACTTCCCTCGAGGTTGAAG '5	4	-34.7	-38.5	0.901299	0.00309957
416	>mir159_26	BnaA05g27620D	2	946	3	3	0.112379	1	1890.36	5' T-TTGGATTGAAGGGAGCTCCT '3 | ||||| ||||||||||||| 3' GACTTATAACCTTACTTCCCTCGAGGTCGAAG '5	4	-34.5	-38.5	0.896104	0.0080294
417	>mir159_26	BnaCnng31260D	0	946	7	7	0.262218	1	1890.36	5' T-TTGGATTGAAGGGAGCTCCT '3 | ||||| ||||||||||||| 3' GACTTATAACCTTACTTCCCTCGAGGTCGAAG '5	4	-34.5	-38.5	0.896104	0.00267648
418	>mir159_26	BnaCnng49390D	0	949	12	12	0.449517	1	1890.36	5' T-TTGGATTGAAGGGAGCTCCT '3 | ||||| ||||||||||||| 3' GACTTATAACCTTACTTCCCTCGAGGTCGAAG '5	4	-34.5	-38.5	0.896104	0.00280014
419	>Mir400_5	BnaA01g27650D	0	993	7	7	0.262218	1	1890.36	5' TATGAGAGTATTATAAGTC '3 |||||||||| |||||||| 3' AGGTACATACTCTCATCATATTCAGTGATATA '5	2	-21.8	-25.7	0.848249	0.00531384
420	>Mir400_5	BnaA09g10620D	0	672	3	1.5	0.112379	1	1890.36	5' TATGAGAGTATTATAAGTC '3 ||||||||| ||||||||| 3' GGGTAAATACTCTCACAATATTCAGTGATATA '5	2	-21.4	-25.7	0.832685	0.00689355
421	>Mir400_5	BnaA09g12140D	0	801	33	16.5	1.23617	1	1890.36	5' TATGAGAGTATTATAAGTC '3 ||||||||||||||| ||| 3' GGGGAAATACTCTCATAATATGCAGTGGTTTA '5	1	-21.5	-25.7	0.836576	0.00308523
422	>Mir400_5	BnaA09g49860D	0	357	22	22	0.824115	1	1890.36	5' T-ATGAGAGTATTATAAGTC '3 | |||||||||||||||||| 3' GGGCAATTACTCTCATAATATTCAGTGGTCTA '5	1	-24.9	-25.7	0.968872	0.00462694
423	>Mir400_5	BnaC01g35180D	0	993	5	5	0.187299	1	1890.36	5' TATGAGAGTATTATAAGTC '3 |||||||||| |||||||| 3' AGGTACATACTCTCATCATATTCAGTGATATA '5	2	-21.8	-25.7	0.848249	0.00449059
424	>Mir400_5	BnaC08g44830D	0	357	20	20	0.749195	1	1890.36	5' T-ATGAGAGTATTATAAGTC '3 | |||||||||||||||||| 3' GGGCAATTACTCTCATAATATTCAGTGGTCTA '5	1	-24.9	-25.7	0.968872	0.00461094
425	>Mir400_5	BnaC09g10910D	0	672	3	1.5	0.112379	1	1890.36	5' TATGAGAGTATTATAAGTC '3 ||||||||| ||||||||| 3' GGGTAAATACTCTCACAATATTCAGTGATATA '5	2	-21.4	-25.7	0.832685	0.00689355
426	>Mir400_5	BnaC09g12100D	0	738	33	16.5	1.23617	1	1890.36	5' TATGAGAGTATTATAAGTC '3 ||||||||||||||| ||| 3' GGGGAAATACTCTCATAATATGCAGTGGTTTA '5	1	-21.5	-25.7	0.836576	0.00302915
427	>Mir1885_5	BnaA09g14980D	2	133	87	87	3.259	1	1890.36	5' CATCAATGAAAGGTATGA '3 |||||||||||||||||| 3' AGAGCAGTAGTTACTTTCCATACTAAGGGAAC '5	0	-25.9	-25.9	1	0.00267023
428	>Mir171_9	BnaA03g21080D	0	782	9	9	0.337138	1	1890.36	5' TGATTGAGCCGCGCCAATATC '3 ||||||||||||||||||||| 3' TCTACCACTAACTCGGCGCGGTTATAGGGAAC '5	0	-39	-39	1	0.00341588
429	>Mir171_9	BnaAnng18540D	0	668	10	5	0.374598	1	1890.36	5' TGATTGAGCCGCGCCAATATC '3 ||||||||||||||||||||| 3' TCGACAACTAACTCGGCGCGGTTATAGGGGAC '5	0	-39	-39	1	0.00358744
430	>Mir171_9	BnaAnng18550D	0	668	10	5	0.374598	1	1890.36	5' TGATTGAGCCGCGCCAATATC '3 ||||||||||||||||||||| 3' TCGACAACTAACTCGGCGCGGTTATAGGGGAC '5	0	-39	-39	1	0.00358744
431	>Mir171_9	BnaC03g25140D	0	671	4	4	0.149839	1	1890.36	5' TGATTGAGCCGCGCCAATATC '3 ||||||||||||||||||||| 3' TCTACCACTAACTCGGCGCGGTTATAGGGAAC '5	0	-39	-39	1	0.00363967
432	>Mir171_9	BnaC04g22080D	0	683	6	6	0.224759	1	1890.36	5' TGATTGAGCCGCGCCAATATC '3 ||||||||||||||||||||| 3' TCCAAAACTAACTCGGCGCGGTTATAGGGAAC '5	0	-39	-39	1	0.00357462
433	>Mir171_9	BnaCnng57010D	1	773	2	2	0.0749195	1	1890.36	5' TGATTGAGCCGCGCCAATATC '3 ||||||||||||||||||||| 3' TCTACCACTAACTCGGCGCGGTTATAGGGAAC '5	0	-39	-39	1	0.00673021
434	>mir159_21	BnaA03g22590D	0	883	2	2	0.0749195	2	3780.72	5' TTTGGACTGAAGGGAGCTCC '3 ||||| ||||||||||||| 3' GTTTTGTAACCTTACTTCCCTCGAGGTTGAAG '5	3	-32.8	-39.2	0.836735	0.00309957
435	>mir159_21	BnaA05g27620D	2	946	3	3	0.112379	2	3780.72	5' T-TTGGACTGAAGGGAGCTCC '3 | ||||| ||||||||||||| 3' GACTTATAACCTTACTTCCCTCGAGGTCGAAG '5	3	-32.6	-39.2	0.831633	0.0080294
436	>mir159_21	BnaCnng31260D	0	946	7	7	0.262218	2	3780.72	5' T-TTGGACTGAAGGGAGCTCC '3 | ||||| ||||||||||||| 3' GACTTATAACCTTACTTCCCTCGAGGTCGAAG '5	3	-32.6	-39.2	0.831633	0.00267648
437	>mir159_21	BnaCnng49390D	0	949	12	12	0.449517	2	3780.72	5' T-TTGGACTGAAGGGAGCTCC '3 | ||||| ||||||||||||| 3' GACTTATAACCTTACTTCCCTCGAGGTCGAAG '5	3	-32.6	-39.2	0.831633	0.00280014
438	>Mir6030_9	BnaA07g17000D	0	405	2	1	0.0749195	1	1890.36	5' TCCACCCATACCATACAGACCC '3 ||||||||||||||| || ||| 3' GGGATGAGGTGGGTATGGTATTTCGGGGTATT '5	2	-32.9	-44.1	0.746032	0.00214684
439	>Mir6030_9	BnaA09g46490D	0	546	7	3.5	0.262218	1	1890.36	5' TCCACCCATACCATACAGACCC '3 ||| |||||||| ||||||||| 3' CGGTTGAGGGGGGTATGGCATGTCTGGGTGGT '5	4	-34.9	-44.1	0.791383	0.0107382
440	>Mir6030_9	BnaAnng03870D	0	486	3	3	0.112379	1	1890.36	5' TCCACCCATACCATACAGACCC '3 |||||||||||||||||o|||| 3' CGGTTGAGGTGGGTATGGTATGTTTGGGTTTT '5	0.5	-41.5	-44.1	0.941043	0.00294117
441	>Mir6030_9	BnaC08g21550D	0	549	11	3.66667	0.412057	1	1890.36	5' TCCACCCATACCATACAGACCC '3 |||||||||||||||||o|||| 3' CGGTTGAGGTGGGTATGGTATGTTTGGGTTTT '5	0.5	-41.5	-44.1	0.941043	0.00218341
442	>Mir6030_9	BnaC08g40560D	0	549	7	3.5	0.262218	1	1890.36	5' TCCACCCATACCATACAGACCC '3 ||| |||||||| ||||||||| 3' CGGTTGAGGGGGGTATGGCATGTCTGGGTGTT '5	4	-34.9	-44.1	0.791383	0.0108253
443	>Mir6030_9	BnaC08g41340D	0	555	2	1	0.0749195	1	1890.36	5' TCCACCCATACCATACAGACCC '3 |||||||||||| || |||||| 3' GGGATGAGGTGGGTATGGCATATCTGGGTACT '5	3	-33.5	-44.1	0.759637	0.00387128
444	>Mir6030_9	BnaC08g48650D	0	453	11	3.66667	0.412057	1	1890.36	5' TCCACCCATACCATACAGACCC '3 |||||||||||||||||o||| 3' CGGTTGAGGTGGGTATGGTATGTTTGGATTTT '5	1.5	-39.2	-44.1	0.888889	0.00264463
445	>Mir6030_9	BnaCnng64090D	0	549	11	3.66667	0.412057	1	1890.36	5' TCCACCCATACCATACAGACCC '3 |||||||||||||||||o|||| 3' CGGTTGAGGTGGGTATGGTATGTTTGGGTTTT '5	0.5	-41.5	-44.1	0.941043	0.00115075
446	>Mir1885_7	BnaA09g14980D	2	133	87	87	3.259	1	1890.36	5' CATCAATGAAAGGTATGATT '3 |||||||||||||||||||| 3' AGAGCAGTAGTTACTTTCCATACTAAGGGAAC '5	0	-27.9	-27.9	1	0.00267023
447	>mir159_27	BnaA03g22590D	0	883	2	2	0.0749195	1	1890.36	5' TTTGGATTGAAGGGAGCTCT '3 ||||| ||||||||||||o 3' GTTTTGTAACCTTACTTCCCTCGAGGTTGAAG '5	3.5	-31.8	-35.2	0.903409	0.00309957
448	>mir159_27	BnaA05g27620D	2	946	3	3	0.112379	1	1890.36	5' T-TTGGATTGAAGGGAGCTCT '3 | ||||| ||||||||||||o 3' GACTTATAACCTTACTTCCCTCGAGGTCGAAG '5	3.5	-31.6	-35.2	0.897727	0.0080294
449	>mir159_27	BnaCnng31260D	0	946	7	7	0.262218	1	1890.36	5' T-TTGGATTGAAGGGAGCTCT '3 | ||||| ||||||||||||o 3' GACTTATAACCTTACTTCCCTCGAGGTCGAAG '5	3.5	-31.6	-35.2	0.897727	0.00267648
450	>mir159_27	BnaCnng49390D	0	949	12	12	0.449517	1	1890.36	5' T-TTGGATTGAAGGGAGCTCT '3 | ||||| ||||||||||||o 3' GACTTATAACCTTACTTCCCTCGAGGTCGAAG '5	3.5	-31.6	-35.2	0.897727	0.00280014
451	>Mir156_21	BnaA01g29520D	0	195	5	5	0.187299	1	1890.36	5' TGACAGAAGAGAGTGAGC '3 ||||||| |||||o||| 3' CCTCAGTCTGTCTTGTCTCATTCGGAGAACTT '5	3.5	-26.5	-32.9	0.805471	0.0045662
452	>Mir156_21	BnaA07g08840D	2	1083	3	3	0.112379	1	1890.36	5' TGACAGAAGAGAGTGAGC '3 ||||||||||||| |||| 3' TCTTCAACTGTCTTCTCTCTCTCGTGCCACCT '5	1	-28.7	-32.9	0.87234	0.0103716
453	>Mir156_21	BnaC07g11380D	3	1029	3	3	0.112379	1	1890.36	5' TGACAGAAGAGAGTGAGC '3 ||||||||||||| |||| 3' TCTTCAACTGTCTTCTCTCTCTCGTGCCACCT '5	1	-28.7	-32.9	0.87234	0.0271603
454	>Mir164_11	BnaA04g09470D	0	652	9	4.5	0.337138	1	1890.36	5' TGGAGAAGCAGGGCACGTGC '3 o||||||||||| |||||| 3' GAACCAGCCTCTTCGTCCAGTGCACTCATCTG '5	3.5	-32.5	-42.7	0.761124	0.0128503
455	>Mir164_11	BnaA05g26240D	0	628	5	5	0.187299	1	1890.36	5' TGGAGAAGCAGGGCACGTGC '3 |||||||||||||||| ||| 3' TGTCTAACCTCTTCGTCCCGTGAACGACCAAC '5	1	-36.9	-42.7	0.864169	0.00364963
456	>Mir164_11	BnaA08g00130D	0	670	4	4	0.149839	1	1890.36	5' TGGAGAAGCAGGGCACGTGC '3 |||||||||||||||| ||| 3' TGTTTAACCTCTTCGTCCCGTGAACGAGTAAC '5	1	-36.9	-42.7	0.864169	0.00316455
457	>Mir164_11	BnaAnng06380D	0	664	7	7	0.262218	1	1890.36	5' TGGAGAAGCAGGGCACGTGC '3 ||||||||||||||||||o 3' AAACCAACCTCTTCGTCCCGTGCATTCAGACA '5	1.5	-38.4	-42.7	0.899297	0.00729924
458	>Mir164_11	BnaAnng07000D	0	643	25	25	0.936494	1	1890.36	5' TGGAGAAGCAGGGCACGTGC '3 ||||||||||||||||||o 3' AAACCAACCTCTTCGTCCCGTGCATTTGGCCA '5	1.5	-38.4	-42.7	0.899297	0.00727648
459	>Mir164_11	BnaC02g01470D	0	637	2	2	0.0749195	1	1890.36	5' TGGAGAAGCAGGGCACGTGC '3 ||||||||||||||||||o 3' AAACCAACCTCTTCGTCCCGTGCATTCAGCCA '5	1.5	-38.4	-42.7	0.899297	0.00751069
460	>Mir164_11	BnaC04g31690D	0	652	9	4.5	0.337138	1	1890.36	5' TGGAGAAGCAGGGCACGTGC '3 o||||||||||| |||||| 3' GAACCAGCCTCTTCGTCCAGTGCACTCATCTG '5	3.5	-32.5	-42.7	0.761124	0.0128503
461	>Mir164_11	BnaC05g40360D	0	613	3	3	0.112379	1	1890.36	5' TGGAGAAGCAGGGCACGTGC '3 |||||||||||||||| ||| 3' TGTCTAACCTCTTCGTCCCGTGAACGACCAAC '5	1	-36.9	-42.7	0.864169	0.00371747
462	>Mir164_11	BnaC06g12550D	0	652	37	37	1.38601	1	1890.36	5' TGGAGAAGCAGGGCACGTGC '3 o||||||||||| |||||| 3' GAACCAGCCTCTTCGTCCAGTGCACTCAGCTG '5	3.5	-32.5	-42.7	0.761124	0.0128955
463	>Mir164_11	BnaC07g49940D	0	643	8	8	0.299678	1	1890.36	5' TGGAGAAGCAGGGCACGTGC '3 ||||||||||||||||||o 3' AAACCAACCTCTTCGTCCCGTGCATTTGGCCA '5	1.5	-38.4	-42.7	0.899297	0.00723137
464	>Mir858_6	BnaA03g21790D	2	301	6	3	0.224759	1	1890.36	5' TTTCGTTGTCTGTTCGAC '3 ||||||||||||||| | 3' AAAACTAAAGCAACAGACAAGAGGGACCATCT '5	2	-23.3	-28.6	0.814685	0.0266525
465	>Mir858_6	BnaC03g26060D	0	301	6	3	0.224759	1	1890.36	5' TTTCGTTGTCTGTTCGAC '3 ||||||||||||||| | 3' AAAACTAAAGCAACAGACAAGAGGGACCATCT '5	2	-23.3	-28.6	0.814685	0.00382958
466	>Mir858_6	BnaC05g04250D	0	301	10	10	0.374598	1	1890.36	5' TTTCGTTGTCTGTTCGAC '3 ||||||||||||||| | 3' AAAAATAAAGCAACAGACAAGAAGGGCCATTA '5	2	-23	-28.6	0.804196	0.00543846
467	>Mir156_20	BnaA07g08840D	2	1083	3	3	0.112379	1	1890.36	5' TGACAGAAGAGAGGGAGCA '3 |||||||||||||o||||| 3' TCTTCAACTGTCTTCTCTCTCTCGTGCCACCT '5	0.5	-33.8	-36.8	0.918478	0.0103716
468	>Mir156_20	BnaC07g11380D	3	1029	3	3	0.112379	1	1890.36	5' TGACAGAAGAGAGGGAGCA '3 |||||||||||||o||||| 3' TCTTCAACTGTCTTCTCTCTCTCGTGCCACCT '5	0.5	-33.8	-36.8	0.918478	0.0271603
469	>Mir5723_4	BnaA05g00110D	2	2476	3	3	0.112379	1	1890.36	5' GTGCTGCAATATCTCTGC '3 | |||||||o||||||| 3' GTCGTTAC-CGACGTTGTAGAGACAAGCAGAGT '5	3	-26.4	-32.2	0.819876	0.00617496
470	>Mir393_7	BnaA02g28290D	0	1513	21	10.5	0.786655	1	1890.36	5' TCCAAAGGGATCGCATTGATCC '3 |||||||||||||||||| | | 3' TGCTGTAGGTTTCCCTAGCGTAACAAAGTATG '5	2	-32.7	-40.8	0.801471	0.00350569
471	>Mir393_7	BnaA08g24570D	0	1558	22	11	0.824115	1	1890.36	5' TCCAAAGGGATCGCATTGATCC '3 |||||||||||||||||| | | 3' TGCTGTAGGTTTCCCTAGCGTAACAAAGCATG '5	2	-32.7	-40.8	0.801471	0.00341588
472	>Mir393_7	BnaA09g40340D	0	1528	731	365.5	27.3831	1	1890.36	5' TCCAAAGGGATCGCATTG-ATCC '3 |||||||o|||||||||| ||| 3' TTCTGTAGGTTTCTCTAGCGTAACAGAGGTCG '5	3	-33.4	-40.8	0.818627	0.00451339
473	>Mir393_7	BnaC02g36370D	0	1513	21	10.5	0.786655	1	1890.36	5' TCCAAAGGGATCGCATTGATCC '3 |||||||||||||||||| | | 3' TGCTGTAGGTTTCCCTAGCGTAACAAAGTATG '5	2	-32.7	-40.8	0.801471	0.00350569
474	>Mir393_7	BnaC08g15770D	0	1543	22	11	0.824115	1	1890.36	5' TCCAAAGGGATCGCATTGATCC '3 |||||||||||||||||| | | 3' TGCTGTAGGTTTCCCTAGCGTAACAAAGCATG '5	2	-32.7	-40.8	0.801471	0.00343347
475	>Mir393_7	BnaC08g29060D	0	1519	203	101.5	7.60433	1	1890.36	5' TCCAAAGGGATCGCATTGATCC '3 |||||||||||||||||| | | 3' TGCTGTAGGTTTCCCTAGCGTAAC-AAGACATG '5	2	-32.7	-40.8	0.801471	0.00348735
476	>Mir393_7	BnaC08g32660D	0	1528	731	365.5	27.3831	1	1890.36	5' TCCAAAGGGATCGCATTG-ATCC '3 |||||||o|||||||||| ||| 3' TTCTGTAGGTTTCTCTAGCGTAACAGAGGTCG '5	3	-33.4	-40.8	0.818627	0.00451339
477	>Mir393_7	BnaC08g40890D	0	1519	203	101.5	7.60433	1	1890.36	5' TCCAAAGGGATCGCATTGATCC '3 |||||||||||||||||| | | 3' TGCTGTAGGTTTCCCTAGCGTAAC-AAGACATG '5	2	-32.7	-40.8	0.801471	0.00348128
478	>Mir166_17	BnaA06g01940D	3	562	2	1	0.0749195	1	1890.36	5' TCGGACCAGGCTTCATTCC '3 o|||||||||||||||||| 3' ACCTTAGGCCTGGTCCGAAGTAAGGTCCGTAG '5	0.5	-37.1	-37.5	0.989333	0.0047952
479	>Mir166_17	BnaA08g01600D	3	565	2	1	0.0749195	1	1890.36	5' TCGGACCAGGCTTCATTCC '3 o|||||||||||||||||| 3' ACCTTAGGCCTGGTCCGAAGTAAGGTCCGTAG '5	0.5	-37.1	-37.5	0.989333	0.00321027
480	>Mir166_17	BnaC03g55030D	0	574	2	2	0.0749195	1	1890.36	5' TCGGACCAGGCTTCATTCC '3 o||||||||||||||| || 3' GGCTTAGGCCTGGTCCGAAGTATGGTCCGTAG '5	1.5	-32.6	-37.5	0.869333	0.00218914
481	>Mir166_17	BnaC03g69040D	3	565	2	1	0.0749195	1	1890.36	5' TCGGACCAGGCTTCATTCC '3 o|||||||||||||||||| 3' ACCTTAGGCCTGGTCCGAAGTAAGGTCCGTAG '5	0.5	-37.1	-37.5	0.989333	0.00186176
482	>Mir166_17	BnaC06g05240D	3	562	2	1	0.0749195	1	1890.36	5' TCGGACCAGGCTTCATTCC '3 o|||||||||||||||||| 3' ACCTTAGGCCTGGTCCGAAGTAAGGTCCGTAG '5	0.5	-37.1	-37.5	0.989333	0.0047952
483	>Mir166_17	BnaC09g00550D	2	874	3	3	0.112379	1	1890.36	5' TCGGACCAGGCTTCATTCC '3 | o|||||||||o|||||| 3' ATAGAGGA-TCTGGTCCGAGGTAAGGTGGGTAG '5	3	-31.6	-37.5	0.842667	0.0167711
484	>Mir858_8	BnaA03g21790D	2	301	6	3	0.224759	1	1890.36	5' TTTCGTTGTCTGTTCGACCT '3 ||||||||||||||| ||| 3' AAAACTAAAGCAACAGACAAGAGGGACCATCT '5	2	-28.2	-33.5	0.841791	0.0134162
485	>Mir858_8	BnaC03g26060D	0	301	6	3	0.224759	1	1890.36	5' TTTCGTTGTCTGTTCGACCT '3 ||||||||||||||| ||| 3' AAAACTAAAGCAACAGACAAGAGGGACCATCT '5	2	-28.2	-33.5	0.841791	0.00191663
486	>Mir858_8	BnaC05g04250D	0	301	10	10	0.374598	1	1890.36	5' TTTCGTTGTCTGTTCGACCT '3 ||||||||||||||| ||o 3' AAAAATAAAGCAACAGACAAGAAGGGCCATTA '5	2.5	-26.7	-33.5	0.797015	0.00543846
487	>Mir156_27	BnaA07g08840D	2	1083	3	3	0.112379	2	3780.72	5' TGACAGAAGATAGAGAGCA '3 |||||||||| |||||||| 3' TCTTCAACTGTCTTCTCTCTCTCGTGCCACCT '5	2	-28.3	-32.6	0.868098	0.0103716
488	>Mir156_27	BnaC07g11380D	3	1029	3	3	0.112379	2	3780.72	5' TGACAGAAGATAGAGAGCA '3 |||||||||| |||||||| 3' TCTTCAACTGTCTTCTCTCTCTCGTGCCACCT '5	2	-28.3	-32.6	0.868098	0.0271603
489	>Mir156_39	BnaA07g08840D	0	1084	5	5	0.187299	1	1890.36	5' TTGACAGAAGAGAGTGAGCA '3 |||||||||||||| ||||| 3' TTCTTCAACTGTCTTCTCTCTCTCGTGCCACC '5	1	-31.3	-35.5	0.88169	0.0025974
490	>Mir156_39	BnaC03g16490D	1	856	3	3	0.112379	1	1890.36	5' TTGACAGAAGAGAGTGAGCA '3 ||||||||||||| |||| 3' TACTACTACTGTCTTCTCTCTCTCGCGTTAGT '5	3	-31	-35.5	0.873239	0.00989112
491	>Mir156_39	BnaC05g21280D	0	1006	2	2	0.0749195	1	1890.36	5' TTGACAGAAGAGAGTGAGCA '3 |||||||||||||| ||o|| 3' TTCTGCAACTGTCTTCTCTCTCTTGTGACATC '5	1.5	-28.9	-35.5	0.814085	0.00368154
492	>Mir156_39	BnaC07g11380D	0	1030	11	11	0.412057	1	1890.36	5' TTGACAGAAGAGAGTGAGCA '3 |||||||||||||| ||||| 3' TTCTTCAACTGTCTTCTCTCTCTCGTGCCACC '5	1	-31.3	-35.5	0.88169	0.00273224
493	>Mir156_39	BnaC07g11390D	0	1024	2	2	0.0749195	1	1890.36	5' TTGACAGAAGAGAGTGAGCA '3 |||||||||||||| ||||| 3' TTCTGCAACTGTCTTCTCTCTCTCGTGACATC '5	1	-31.3	-35.5	0.88169	0.00272479
494	>Mir5654_2	BnaA09g47120D	1	1378	2	2	0.0749195	1	1890.36	5' ATAAATCCCAAGCATCATC '3 ||| ||||||||||||||| 3' ATGTCTTATCTAGGGTTCGTAGTAGCTAGAAT '5	2	-25.9	-29.4	0.880952	0.00354505
495	>Mir5654_2	BnaA09g47950D	3	52	2	2	0.0749195	1	1890.36	5' ATAAATCCCAAGCATCATC '3 ||| ||||||||||||||| 3' ATGTCTTATCTAGGGTTCGTAGTAGATGCATT '5	2	-25.9	-29.4	0.880952	0.00498131
496	>Mir156_22	BnaA07g08840D	2	1083	3	3	0.112379	1	1890.36	5' TGACAGAAGAGAGTGAGCA '3 ||||||||||||| ||||| 3' TCTTCAACTGTCTTCTCTCTCTCGTGCCACCT '5	1	-30.3	-34.5	0.878261	0.0103716
497	>Mir156_22	BnaC07g11380D	3	1029	3	3	0.112379	1	1890.36	5' TGACAGAAGAGAGTGAGCA '3 ||||||||||||| ||||| 3' TCTTCAACTGTCTTCTCTCTCTCGTGCCACCT '5	1	-30.3	-34.5	0.878261	0.0271603
498	>Mir156_38	BnaA07g08840D	0	1084	5	5	0.187299	1	1890.36	5' TTGACAGAAGAGAGTGAGC '3 |||||||||||||| |||| 3' TTCTTCAACTGTCTTCTCTCTCTCGTGCCACC '5	1	-29.7	-33.9	0.876106	0.0025974
499	>Mir156_38	BnaC03g16490D	1	856	3	3	0.112379	1	1890.36	5' TTGACAGAAGAGAGTGAGC '3 ||||||||||||| |||| 3' TACTACTACTGTCTTCTCTCTCTCGCGTTAGT '5	2	-29.5	-33.9	0.870206	0.00989112
500	>Mir156_38	BnaC05g21280D	0	1006	2	2	0.0749195	1	1890.36	5' TTGACAGAAGAGAGTGAGC '3 |||||||||||||| ||o| 3' TTCTGCAACTGTCTTCTCTCTCTTGTGACATC '5	1.5	-27.3	-33.9	0.80531	0.00368154
501	>Mir156_38	BnaC07g11380D	0	1030	11	11	0.412057	1	1890.36	5' TTGACAGAAGAGAGTGAGC '3 |||||||||||||| |||| 3' TTCTTCAACTGTCTTCTCTCTCTCGTGCCACC '5	1	-29.7	-33.9	0.876106	0.00273224
502	>Mir156_38	BnaC07g11390D	0	1024	2	2	0.0749195	1	1890.36	5' TTGACAGAAGAGAGTGAGC '3 |||||||||||||| |||| 3' TTCTGCAACTGTCTTCTCTCTCTCGTGACATC '5	1	-29.7	-33.9	0.876106	0.00272479
503	>Mir167_10	BnaA04g07950D	0	2282	2	1	0.0749195	1	1890.36	5' TGAAGCTGCCAGCATGATCTAA '3 o ||||||||||| |||||||| 3' TGCTTATG-TTCGACGGTCGGACTAGATTCCCC '5	2.5	-31.7	-39.9	0.794486	0.00163767
504	>Mir167_10	BnaA07g25390D	0	2174	4	4	0.149839	1	1890.36	5' TGAAGCTGCCAGCATGATCTAA '3 o ||||||||||| |||||||| 3' TGCTTATG-TTCGACGGTCGGACTAGATTTCCG '5	2.5	-31.7	-39.9	0.794486	0.00171784
505	>Mir167_10	BnaA08g17390D	0	2282	26	8.66667	0.973954	1	1890.36	5' TGAAGCTGCCAGCATGATCTAA '3 o ||||||||||| |||||| | 3' TGTTTATG-TTCGACGGTCGGACTAGAGTGTCC '5	3.5	-30.5	-39.9	0.764411	0.00275265
506	>Mir167_10	BnaA09g26170D	0	2333	26	8.66667	0.973954	1	1890.36	5' TGAAGCTGCCAGCATGATCTAA '3 o ||||||||||| |||||| | 3' TGTTTATG-TTCGACGGTCGGACTAGAGTGTCC '5	3.5	-30.5	-39.9	0.764411	0.00268611
507	>Mir167_10	BnaC05g23210D	0	2324	26	8.66667	0.973954	1	1890.36	5' TGAAGCTGCCAGCATGATCTAA '3 o ||||||||||| |||||| | 3' TGTTTATG-TTCGACGGTCGGACTAGAGTGTCC '5	3.5	-30.5	-39.9	0.764411	0.00269542
508	>Mir167_10	BnaC06g27170D	0	2168	3	3	0.112379	1	1890.36	5' TGAAGCTGCCAGCATGATCTAA '3 o ||||||||||| |||||||| 3' TGCTTATG-TTCGACGGTCGGACTAGATTTCCG '5	2.5	-31.7	-39.9	0.794486	0.00172228
509	>Mir167_10	BnaCnng25410D	0	2267	2	1	0.0749195	1	1890.36	5' TGAAGCTGCCAGCATGATCTAA '3 o ||||||||||| |||||||| 3' TGCTTATG-TTCGACGGTCGGACTAGATTCCCC '5	2.5	-31.7	-39.9	0.794486	0.00164779
510	>Mir5718_4	BnaC09g08970D	0	49	52	52	1.94791	1	1890.36	5' TCAGAACCAAACACAGAAC '3 |||||||||||| ||||| 3' TTGACAAGTCTTGGTTTGGGTCTTATTCCTCC '5	3	-24	-30.9	0.776699	0.000722022
511	>Mir5083_2	BnaA03g25480D	2	882	3	3	0.112379	1	1890.36	5' GACTACAATTATC-TGATC '3 o||o||||||||| |||| 3' TCATTCTTGGTGTTAATAGCACTATTAAGGGG '5	3.5	-18.4	-26	0.707692	0.0126449
512	>Mir172_7	BnaA06g25630D	2	51	4	4	0.149839	1	1890.36	5' GAATCTTGATGATGCTGC '3 | ||||o||||||||| 3' AACTCAGC-TAGAGCTACTACGAAAAGAGCCAA '5	4	-21.7	-30	0.723333	0.0336037
513	>Mir3630_1	BnaA02g03560D	0	1246	4	4	0.149839	1	1890.36	5' GGAATCTCTCTGATG-CAC '3 ||||||||||||||| | 3' TGTACTCCTTAGAGAGACTACCCAGCTACGGT '5	3	-25.5	-32.5	0.784615	0.00209205
514	>Mir167_9	BnaA04g07950D	0	2282	2	1	0.0749195	1	1890.36	5' TGAAGCTGCCAGCATGATCTA '3 o ||||||||||| ||||||| 3' TGCTTATG-TTCGACGGTCGGACTAGATTCCCC '5	2.5	-30.7	-38.9	0.789203	0.00163767
515	>Mir167_9	BnaA07g25390D	0	2174	4	4	0.149839	1	1890.36	5' TGAAGCTGCCAGCATGATCTA '3 o ||||||||||| ||||||| 3' TGCTTATG-TTCGACGGTCGGACTAGATTTCCG '5	2.5	-30.7	-38.9	0.789203	0.00171784
516	>Mir167_9	BnaA08g17390D	0	2282	26	8.66667	0.973954	1	1890.36	5' TGAAGCTGCCAGCATGATCTA '3 o ||||||||||| |||||| 3' TGTTTATG-TTCGACGGTCGGACTAGAGTGTCC '5	3.5	-30.5	-38.9	0.784062	0.00275265
517	>Mir167_9	BnaA09g26170D	0	2333	26	8.66667	0.973954	1	1890.36	5' TGAAGCTGCCAGCATGATCTA '3 o ||||||||||| |||||| 3' TGTTTATG-TTCGACGGTCGGACTAGAGTGTCC '5	3.5	-30.5	-38.9	0.784062	0.00268611
518	>Mir167_9	BnaA10g15250D	2	1139	3	3	0.112379	1	1890.36	5' TGAAGCTGCCAG-CATGATCTA '3 |||||||||||| || ||||| 3' ACTAAGACTTCGACGGTCCGTTCTAGAAGTAG '5	4	-30.7	-38.9	0.789203	0.0468663
519	>Mir167_9	BnaC05g23210D	0	2324	26	8.66667	0.973954	1	1890.36	5' TGAAGCTGCCAGCATGATCTA '3 o ||||||||||| |||||| 3' TGTTTATG-TTCGACGGTCGGACTAGAGTGTCC '5	3.5	-30.5	-38.9	0.784062	0.00269542
520	>Mir167_9	BnaC06g27170D	0	2168	3	3	0.112379	1	1890.36	5' TGAAGCTGCCAGCATGATCTA '3 o ||||||||||| ||||||| 3' TGCTTATG-TTCGACGGTCGGACTAGATTTCCG '5	2.5	-30.7	-38.9	0.789203	0.00172228
521	>Mir167_9	BnaC09g37680D	2	1133	3	3	0.112379	1	1890.36	5' TGAAGCTGCCAG-CATGATCTA '3 |||||||||||| || ||||| 3' ACTAAGACTTCGACGGTCCGTTCTAGAAGTAG '5	4	-30.7	-38.9	0.789203	0.0338313
522	>Mir167_9	BnaCnng25410D	0	2267	2	1	0.0749195	1	1890.36	5' TGAAGCTGCCAGCATGATCTA '3 o ||||||||||| ||||||| 3' TGCTTATG-TTCGACGGTCGGACTAGATTCCCC '5	2.5	-30.7	-38.9	0.789203	0.00164779
523	>Mir157_9	BnaA01g11220D	3	1104	2	1	0.0749195	1	1890.36	5' GCTCTCTATACTTCTGTC '3 o ||o||||||o|||||| 3' AAGAAATT-AGGGATATGGAGACAGGTGTGATC '5	3.5	-24	-30.5	0.786885	0.0142744
524	>Mir390_7	BnaA09g41710D	3	189	2	1	0.0749195	1	1890.36	5' CTGTCCATCCTGAGTTTCA '3 ||||||||||| ||| | | 3' GAAACTGACAGGTAGGAGTCATAATAATAATA '5	4	-24	-33.6	0.714286	0.0371714
525	>Mir172_6	BnaA03g51300D	0	569	2	1	0.0749195	1	1890.36	5' ATCTTGATGATGCTGCAT '3 | |||||o||||||| || 3' GAATCCTTGAACTGCTACGAC-TAGTACTCCAG '5	4	-20.6	-28.9	0.712803	0.0013836
526	>Mir172_6	BnaA06g13270D	2	164	3	3	0.112379	1	1890.36	5' ATCTTGATGATGCTGCAT '3 |||o||||||o||o| || 3' GCCAACTAGGACTACTGCGGCCTAAAGAGTTC '5	3.5	-22.1	-28.9	0.764706	0.0236337
527	>Mir5711_2	BnaA01g03400D	0	1069	13	6.5	0.486977	1	1890.36	5' TGTTTTGTGGGTTT-CTAC '3 ||||o||||||||| || 3' GTCCGAACAAGACACCCAAATCATAGAGATAG '5	4	-19.5	-27.4	0.711679	0.00198807
528	>Mir5711_2	BnaC01g04680D	0	1069	13	6.5	0.486977	1	1890.36	5' TGTTTTGTGGGTTT-CTAC '3 ||||o||||||||| || 3' GTCCGAACAAGACACCCAAATCATAGAGATAG '5	4	-19.5	-27.4	0.711679	0.00198807
529	>Mir1885_6	BnaA09g14980D	2	133	87	87	3.259	1	1890.36	5' CATCAATGAAAGGTATGAT '3 ||||||||||||||||||| 3' AGAGCAGTAGTTACTTTCCATACTAAGGGAAC '5	0	-27	-27	1	0.00267023
530	>Mir319_9	BnaC03g24100D	2	414	3	3	0.112379	1	1890.36	5' TGGACTGAAGGGAGCTCCTT '3 ||||||| |||o||| |||| 3' AACTTTCACCTGAC-TCCTTCGTGGAAAGTTCG '5	4	-28	-39.8	0.703518	0.0183221
531	>Mir838_2	BnaC02g30110D	3	1619	2	2	0.0749195	1	1890.36	5' TTTTCTTCTTCTTCTTGCACA '3 ||||||||o||||| |||||| 3' TAATCAAAAAGAAGGAGAAGCACGTGTTGAGA '5	2	-26.7	-31.2	0.855769	0.0132196
532	>Mir838_2	BnaC05g15780D	0	311	5	5	0.187299	1	1890.36	5' TTTTCTTCTTCTTCTTGCACA '3 ||o||||||||||||| | | 3' CCAAACAAGAGAAGAAGAAGAAGGAGCACGAA '5	4	-22.8	-31.2	0.730769	0.0333302
533	>Mir5139_2	BnaA02g31560D	1	329	2	2	0.0749195	2	3780.72	5' AACCTGGCTCTGATACCA '3 ||||||||||o|| | | 3' TTCGGTTTGGACCGAGGCTTT-TTCTTTCGTTG '5	4	-23.4	-33.3	0.702703	0.00535474
534	>Mir319_4	BnaA03g22590D	0	883	2	2	0.0749195	1	1890.36	5' C-TTGGACTGAAGGGAGCTCCT '3 | ||||| ||||||||||||| 3' GTTTTGTAACCTTACTTCCCTCGAGGTTGAAG '5	4	-33.8	-42.4	0.79717	0.00309957
535	>Mir319_4	BnaA05g27620D	2	946	3	3	0.112379	1	1890.36	5' CTTGGACTGAAGGGAGCTCCT '3 ||||| ||||||||||||| 3' GACTTATAACCTTACTTCCCTCGAGGTCGAAG '5	4	-34	-42.4	0.801887	0.0080294
536	>Mir319_4	BnaCnng31260D	0	946	7	7	0.262218	1	1890.36	5' CTTGGACTGAAGGGAGCTCCT '3 ||||| ||||||||||||| 3' GACTTATAACCTTACTTCCCTCGAGGTCGAAG '5	4	-34	-42.4	0.801887	0.00267648
537	>Mir319_4	BnaCnng49390D	0	949	12	12	0.449517	1	1890.36	5' CTTGGACTGAAGGGAGCTCCT '3 ||||| ||||||||||||| 3' GACTTATAACCTTACTTCCCTCGAGGTCGAAG '5	4	-34	-42.4	0.801887	0.00280014
538	>Mir403_13	BnaC03g13140D	3	2191	2	1	0.0749195	1	1890.36	5' TTTTGTGCGTGAATCTAAT '3 o||o||o||||||||o| | 3' GAGAAGGAAGCATGCACTTAGGT-AGTCGACGA '5	4	-22.6	-26.4	0.856061	0.0479626
539	>Mir160_11	BnaA01g06910D	0	1202	154	77	5.7688	1	1890.36	5' TGCCTGGCTCCCTGTATGCCA '3 |||||||||||||||| o|| 3' CGTAATACGGACCGAGGGACATTTGGGTGCCC '5	2.5	-39.5	-45.4	0.870044	0.00548997
540	>Mir160_11	BnaA03g12820D	0	82	7	7	0.262218	1	1890.36	5' TGCCTGGCTCCCTGTATGCCA '3 o|||||o|||||||o o|||| 3' GTACTGGCGGACTGAGGGACG-GCGGTGGCGGC '5	3.5	-37.9	-45.4	0.834802	0.0123265
541	>Mir160_11	BnaA03g49980D	0	1859	74	37	2.77202	1	1890.36	5' TGCCTGGCTCCCTGTATGCCA '3 |||||||||||||||| o|| 3' CGTAATACGGACCGAGGGACATTTGGGTGCCC '5	2.5	-39.5	-45.4	0.870044	0.00403469
542	>Mir160_11	BnaA07g13830D	0	1304	33	16.5	1.23617	1	1890.36	5' TGCCTGGCTCCCTGTATGCCA '3 ||||||||||||||||| || 3' ACTCGAACGGACCGAGGGACATAAGGGCGTCC '5	2	-38.5	-45.4	0.848018	0.00293901
543	>Mir160_11	BnaA07g20790D	0	1247	28	14	1.04887	1	1890.36	5' TGCCTGGCTCCCTGTATGCCA '3 ||||||||||||||o|||||| 3' AGTATTACGGACCGAGGGACGTACGGTCGTCC '5	0.5	-45.4	-45.4	1	0.00123495
544	>Mir160_11	BnaA07g33740D	0	302	1169	584.5	43.7905	1	1890.36	5' TGCCTGGCTCCCTGTATGCCA '3 ||||||||||||||o||||| 3' AGCATTACGGACCGAGGGACGTACGGCCGTCC '5	1.5	-45.3	-45.4	0.997797	0.00622566
545	>Mir160_11	BnaC01g08330D	0	1217	154	77	5.7688	1	1890.36	5' TGCCTGGCTCCCTGTATGCCA '3 |||||||||||||||| o|| 3' CGTAATACGGACCGAGGGACATTTGGGTGCCC '5	2.5	-39.5	-45.4	0.870044	0.00543625
546	>Mir160_11	BnaC04g15900D	0	1289	33	16.5	1.23617	1	1890.36	5' TGCCTGGCTCCCTGTATGCCA '3 ||||||||||||||||| || 3' ACTCGAACGGACCGAGGGACATAAGGACGTCC '5	2	-38.6	-45.4	0.85022	0.00296077
547	>Mir160_11	BnaC06g20640D	0	1244	28	14	1.04887	1	1890.36	5' TGCCTGGCTCCCTGTATGCCA '3 ||||||||||||||o|||||| 3' AGTATTACGGACCGAGGGACGTACGGTCGTCC '5	0.5	-45.4	-45.4	1	0.00123724
548	>Mir160_11	BnaC06g38360D	0	1220	1169	584.5	43.7905	1	1890.36	5' TGCCTGGCTCCCTGTATGCCA '3 ||||||||||||||o||||| 3' AGCATTACGGACCGAGGGACGTACGGCCGTCC '5	1.5	-45.3	-45.4	0.997797	0.00253888
549	>Mir160_11	BnaC07g42330D	0	1901	74	37	2.77202	1	1890.36	5' TGCCTGGCTCCCTGTATGCCA '3 |||||||||||||||| o|| 3' CGTAATACGGACCGAGGGACATTTGGGTGCCC '5	2.5	-39.5	-45.4	0.870044	0.00396746
550	>Mir160_11	BnaCnng57590D	0	76	11	11	0.412057	1	1890.36	5' TGCCTGGCTCCCTGTATGCCA '3 o|||||o|||||||o o|||| 3' GTACTGGCGGACTGAGGGACG-GCGGTGGCGGC '5	3.5	-37.9	-45.4	0.834802	0.0124029
551	>Mir5718_3	BnaC09g08970D	0	49	52	52	1.94791	1	1890.36	5' TCAGAACCAAACACAGAA '3 |||||||||||| ||||| 3' TTGACAAGTCTTGGTTTGGGTCTTATTCCTCC '5	2	-23.5	-28.3	0.830389	0.000722022
552	>Mir393_5	BnaA02g28290D	0	1513	21	10.5	0.786655	1	1890.36	5' TCCAAAGGGATCGCATTGAT '3 |||||||||||||||||| | 3' TGCTGTAGGTTTCCCTAGCGTAACAAAGTATG '5	1	-32.7	-34.6	0.945087	0.00350569
553	>Mir393_5	BnaA08g24570D	0	1558	22	11	0.824115	1	1890.36	5' TCCAAAGGGATCGCATTGAT '3 |||||||||||||||||| | 3' TGCTGTAGGTTTCCCTAGCGTAACAAAGCATG '5	1	-32.7	-34.6	0.945087	0.00341588
554	>Mir393_5	BnaA09g40340D	0	1528	731	365.5	27.3831	1	1890.36	5' TCCAAAGGGATCGCATTGAT '3 |||||||o|||||||||| o 3' TTCTGTAGGTTTCTCTAGCGTAACAGAGGTCG '5	2.5	-29.7	-34.6	0.858382	0.00451339
555	>Mir393_5	BnaC02g36370D	0	1513	21	10.5	0.786655	1	1890.36	5' TCCAAAGGGATCGCATTGAT '3 |||||||||||||||||| | 3' TGCTGTAGGTTTCCCTAGCGTAACAAAGTATG '5	1	-32.7	-34.6	0.945087	0.00350569
556	>Mir393_5	BnaC08g15770D	0	1543	22	11	0.824115	1	1890.36	5' TCCAAAGGGATCGCATTGAT '3 |||||||||||||||||| | 3' TGCTGTAGGTTTCCCTAGCGTAACAAAGCATG '5	1	-32.7	-34.6	0.945087	0.00343347
557	>Mir393_5	BnaC08g29060D	0	1519	203	101.5	7.60433	1	1890.36	5' TCCAAAGGGATCGCATTGAT '3 |||||||||||||||||| | 3' TGCTGTAGGTTTCCCTAGCGTAACAAGACATG '5	1	-32.7	-34.6	0.945087	0.00348735
558	>Mir393_5	BnaC08g32660D	0	1528	731	365.5	27.3831	1	1890.36	5' TCCAAAGGGATCGCATTGAT '3 |||||||o|||||||||| o 3' TTCTGTAGGTTTCTCTAGCGTAACAGAGGTCG '5	2.5	-29.7	-34.6	0.858382	0.00451339
559	>Mir393_5	BnaC08g40890D	0	1519	203	101.5	7.60433	1	1890.36	5' TCCAAAGGGATCGCATTGAT '3 |||||||||||||||||| | 3' TGCTGTAGGTTTCCCTAGCGTAACAAGACATG '5	1	-32.7	-34.6	0.945087	0.00348128
560	>Mir171_7	BnaA03g21080D	0	782	9	9	0.337138	1	1890.36	5' TGATTGAGCCGCGCCAAT '3 |||||||||||||||||| 3' TCTACCACTAACTCGGCGCGGTTATAGGGAAC '5	0	-33.7	-33.7	1	0.00341588
561	>Mir171_7	BnaAnng18540D	0	668	10	5	0.374598	1	1890.36	5' TGATTGAGCCGCGCCAAT '3 |||||||||||||||||| 3' TCGACAACTAACTCGGCGCGGTTATAGGGGAC '5	0	-33.7	-33.7	1	0.00358744
562	>Mir171_7	BnaAnng18550D	0	668	10	5	0.374598	1	1890.36	5' TGATTGAGCCGCGCCAAT '3 |||||||||||||||||| 3' TCGACAACTAACTCGGCGCGGTTATAGGGGAC '5	0	-33.7	-33.7	1	0.00358744
563	>Mir171_7	BnaC03g25140D	0	671	4	4	0.149839	1	1890.36	5' TGATTGAGCCGCGCCAAT '3 |||||||||||||||||| 3' TCTACCACTAACTCGGCGCGGTTATAGGGAAC '5	0	-33.7	-33.7	1	0.00363967
564	>Mir171_7	BnaC04g22080D	0	683	6	6	0.224759	1	1890.36	5' TGATTGAGCCGCGCCAAT '3 |||||||||||||||||| 3' TCCAAAACTAACTCGGCGCGGTTATAGGGAAC '5	0	-33.7	-33.7	1	0.00357462
565	>Mir171_7	BnaCnng57010D	1	773	2	2	0.0749195	1	1890.36	5' TGATTGAGCCGCGCCAAT '3 |||||||||||||||||| 3' TCTACCACTAACTCGGCGCGGTTATAGGGAAC '5	0	-33.7	-33.7	1	0.00673021
566	>mir159_28	BnaA03g22590D	0	883	2	2	0.0749195	1	1890.36	5' TTTGGATTGAAGGGAGCTCTA '3 ||||| ||||||||||||o| 3' GTTTTGTAACCTTACTTCCCTCGAGGTTGAAG '5	3.5	-32.8	-36.5	0.89863	0.00309957
567	>mir159_28	BnaA05g27620D	2	946	3	3	0.112379	1	1890.36	5' T-TTGGATTGAAGGGAGCTCTA '3 | ||||| ||||||||||||o| 3' GACTTATAACCTTACTTCCCTCGAGGTCGAAG '5	3.5	-32.6	-36.5	0.893151	0.0080294
568	>mir159_28	BnaCnng31260D	0	946	7	7	0.262218	1	1890.36	5' T-TTGGATTGAAGGGAGCTCTA '3 | ||||| ||||||||||||o| 3' GACTTATAACCTTACTTCCCTCGAGGTCGAAG '5	3.5	-32.6	-36.5	0.893151	0.00267648
569	>mir159_28	BnaCnng49390D	0	949	12	12	0.449517	1	1890.36	5' T-TTGGATTGAAGGGAGCTCTA '3 | ||||| ||||||||||||o| 3' GACTTATAACCTTACTTCCCTCGAGGTCGAAG '5	3.5	-32.6	-36.5	0.893151	0.00280014
570	>Mir160_8	BnaA01g06910D	0	1202	154	77	5.7688	1	1890.36	5' TGCCTGGCTCCCTGTATG '3 |||||||||||||||| o 3' CGTAATACGGACCGAGGGACATTTGGGTGCCC '5	1.5	-34.2	-37.1	0.921833	0.00548997
571	>Mir160_8	BnaA03g12820D	0	82	7	7	0.262218	1	1890.36	5' TGCCTGGCTCCCTGTATG '3 o|||||o|||||||o o| 3' GTACTGGCGGACTGAGGGACG-GCGGTGGCGGC '5	3.5	-30.4	-37.1	0.819407	0.0123265
572	>Mir160_8	BnaA03g49980D	0	1859	74	37	2.77202	1	1890.36	5' TGCCTGGCTCCCTGTATG '3 |||||||||||||||| o 3' CGTAATACGGACCGAGGGACATTTGGGTGCCC '5	1.5	-34.2	-37.1	0.921833	0.00403469
573	>Mir160_8	BnaA07g13830D	0	1304	33	16.5	1.23617	1	1890.36	5' TGCCTGGCTCCCTGTATG '3 ||||||||||||||||| 3' ACTCGAACGGACCGAGGGACATAAGGGCGTCC '5	1	-35.6	-37.1	0.959569	0.00293901
574	>Mir160_8	BnaA07g20790D	0	1247	28	14	1.04887	1	1890.36	5' TGCCTGGCTCCCTGTATG '3 ||||||||||||||o||| 3' AGTATTACGGACCGAGGGACGTACGGTCGTCC '5	0.5	-37.1	-37.1	1	0.00246837
575	>Mir160_8	BnaA07g33740D	0	302	1169	584.5	43.7905	1	1890.36	5' TGCCTGGCTCCCTGTATG '3 ||||||||||||||o||| 3' AGCATTACGGACCGAGGGACGTACGGCCGTCC '5	0.5	-37.1	-37.1	1	0.00622566
576	>Mir160_8	BnaC01g08330D	0	1217	154	77	5.7688	1	1890.36	5' TGCCTGGCTCCCTGTATG '3 |||||||||||||||| o 3' CGTAATACGGACCGAGGGACATTTGGGTGCCC '5	1.5	-34.2	-37.1	0.921833	0.00543625
577	>Mir160_8	BnaC01g23210D	0	1972	7	7	0.262218	1	1890.36	5' TGCCTGGCTCCCTGTATG '3 || ||o||||||||||| 3' CTTAAAACTGATCGAGGGACATAAAGGTCACG '5	4	-26.1	-37.1	0.703504	0.00505246
578	>Mir160_8	BnaC04g15900D	0	1289	33	16.5	1.23617	1	1890.36	5' TGCCTGGCTCCCTGTATG '3 ||||||||||||||||| 3' ACTCGAACGGACCGAGGGACATAAGGACGTCC '5	1	-35.6	-37.1	0.959569	0.00296077
579	>Mir160_8	BnaC06g20640D	0	1244	28	14	1.04887	1	1890.36	5' TGCCTGGCTCCCTGTATG '3 ||||||||||||||o||| 3' AGTATTACGGACCGAGGGACGTACGGTCGTCC '5	0.5	-37.1	-37.1	1	0.00247295
580	>Mir160_8	BnaC06g38360D	0	1220	1169	584.5	43.7905	1	1890.36	5' TGCCTGGCTCCCTGTATG '3 ||||||||||||||o||| 3' AGCATTACGGACCGAGGGACGTACGGCCGTCC '5	0.5	-37.1	-37.1	1	0.00253888
581	>Mir160_8	BnaC07g42330D	0	1901	74	37	2.77202	1	1890.36	5' TGCCTGGCTCCCTGTATG '3 |||||||||||||||| o 3' CGTAATACGGACCGAGGGACATTTGGGTGCCC '5	1.5	-34.2	-37.1	0.921833	0.00396746
582	>Mir160_8	BnaCnng57590D	0	76	11	11	0.412057	1	1890.36	5' TGCCTGGCTCCCTGTATG '3 o|||||o|||||||o o| 3' GTACTGGCGGACTGAGGGACG-GCGGTGGCGGC '5	3.5	-30.4	-37.1	0.819407	0.0124029
583	>Mir172_5	BnaA01g34730D	0	592	9	4.5	0.337138	1	1890.36	5' AGAATCTTGATGATGCTGCAT '3 ||||||o||||||||||||| 3' CTCCTCTCTTAGGACTACTACGACGTCGTAAA '5	2	-33.7	-34.3	0.982507	0.00584367
584	>Mir172_5	BnaA10g12950D	1	1198	3	3	0.112379	1	1890.36	5' AGAATCTTGATGATGCTGCAT '3 ||||||o|||||||||||||| 3' TCACACTCTTAGGACTACTACGACGTAAACTC '5	1	-34	-34.3	0.991254	0.00298285
585	>Mir172_5	BnaC03g26480D	0	1180	216	216	8.09131	1	1890.36	5' AGAATCTTGATGATGCTGCAT '3 ||||||o|||||||||||| 3' TTAATCTCTTAGGACTACTACGACGACGTTGA '5	3	-32.8	-34.3	0.956268	0.00404203
586	>Mir172_5	BnaC09g35430D	0	1198	11	11	0.412057	1	1890.36	5' AGAATCTTGATGATGCTGCAT '3 ||||||o|||||||||||||| 3' TCACACTCTTAGGACTACTACGACGTAAACTA '5	1	-34	-34.3	0.991254	0.00148533
587	>Mir172_5	BnaCnng71740D	0	589	9	4.5	0.337138	1	1890.36	5' AGAATCTTGATGATGCTGCAT '3 ||||||o||||||||||||| 3' CTCCTCTCTTAGGACTACTACGACGTCGTAAA '5	2	-33.7	-34.3	0.982507	0.00600148
588	>Mir156_19	BnaA07g08840D	2	1083	3	3	0.112379	1	1890.36	5' TGACAGAAGAGAGGGAGC '3 |||||||||||||o|||| 3' TCTTCAACTGTCTTCTCTCTCTCGTGCCACCT '5	0.5	-32.2	-35.2	0.914773	0.0103716
589	>Mir156_19	BnaC07g11380D	3	1029	3	3	0.112379	1	1890.36	5' TGACAGAAGAGAGGGAGC '3 |||||||||||||o|||| 3' TCTTCAACTGTCTTCTCTCTCTCGTGCCACCT '5	0.5	-32.2	-35.2	0.914773	0.0271603
590	>Mir400_7	BnaA01g27650D	0	993	7	7	0.262218	1	1890.36	5' TATGAGAGTATTATAAGTCAC '3 |||||||||| |||||||||| 3' AGGTACATACTCTCATCATATTCAGTGATATA '5	2	-26.1	-30	0.87	0.00531384
591	>Mir400_7	BnaA09g10620D	0	672	3	1.5	0.112379	1	1890.36	5' TATGAGAGTATTATAAGTCAC '3 ||||||||| ||||||||||| 3' GGGTAAATACTCTCACAATATTCAGTGATATA '5	2	-25.7	-30	0.856667	0.00689355
592	>Mir400_7	BnaA09g12140D	0	801	33	16.5	1.23617	1	1890.36	5' TATGAGAGTATTATAAGTCAC '3 ||||||||||||||| ||||| 3' GGGGAAATACTCTCATAATATGCAGTGGTTTA '5	1	-25.8	-30	0.86	0.00308523
593	>Mir400_7	BnaA09g49860D	0	357	22	22	0.824115	1	1890.36	5' T-ATGAGAGTATTATAAGTCAC '3 | |||||||||||||||||||| 3' GGGCAATTACTCTCATAATATTCAGTGGTCTA '5	1	-29.2	-30	0.973333	0.00462694
594	>Mir400_7	BnaC01g35180D	0	993	5	5	0.187299	1	1890.36	5' TATGAGAGTATTATAAGTCAC '3 |||||||||| |||||||||| 3' AGGTACATACTCTCATCATATTCAGTGATATA '5	2	-26.1	-30	0.87	0.00449059
595	>Mir400_7	BnaC08g44830D	0	357	20	20	0.749195	1	1890.36	5' T-ATGAGAGTATTATAAGTCAC '3 | |||||||||||||||||||| 3' GGGCAATTACTCTCATAATATTCAGTGGTCTA '5	1	-29.2	-30	0.973333	0.00461094
596	>Mir400_7	BnaC09g10910D	0	672	3	1.5	0.112379	1	1890.36	5' TATGAGAGTATTATAAGTCAC '3 ||||||||| ||||||||||| 3' GGGTAAATACTCTCACAATATTCAGTGATATA '5	2	-25.7	-30	0.856667	0.00689355
597	>Mir400_7	BnaC09g12100D	0	738	33	16.5	1.23617	1	1890.36	5' TATGAGAGTATTATAAGTCAC '3 ||||||||||||||| ||||| 3' GGGGAAATACTCTCATAATATGCAGTGGTTTA '5	1	-25.8	-30	0.86	0.00302915
598	>Mir171_8	BnaA03g21080D	0	782	9	9	0.337138	1	1890.36	5' TGATTGAGCCGCGCCAATA '3 ||||||||||||||||||| 3' TCTACCACTAACTCGGCGCGGTTATAGGGAAC '5	0	-35	-35	1	0.00341588
599	>Mir171_8	BnaAnng18540D	0	668	10	5	0.374598	1	1890.36	5' TGATTGAGCCGCGCCAATA '3 ||||||||||||||||||| 3' TCGACAACTAACTCGGCGCGGTTATAGGGGAC '5	0	-35	-35	1	0.00358744
600	>Mir171_8	BnaAnng18550D	0	668	10	5	0.374598	1	1890.36	5' TGATTGAGCCGCGCCAATA '3 ||||||||||||||||||| 3' TCGACAACTAACTCGGCGCGGTTATAGGGGAC '5	0	-35	-35	1	0.00358744
601	>Mir171_8	BnaC03g25140D	0	671	4	4	0.149839	1	1890.36	5' TGATTGAGCCGCGCCAATA '3 ||||||||||||||||||| 3' TCTACCACTAACTCGGCGCGGTTATAGGGAAC '5	0	-35	-35	1	0.00363967
602	>Mir171_8	BnaC04g22080D	0	683	6	6	0.224759	1	1890.36	5' TGATTGAGCCGCGCCAATA '3 ||||||||||||||||||| 3' TCCAAAACTAACTCGGCGCGGTTATAGGGAAC '5	0	-35	-35	1	0.00357462
603	>Mir171_8	BnaCnng57010D	1	773	2	2	0.0749195	1	1890.36	5' TGATTGAGCCGCGCCAATA '3 ||||||||||||||||||| 3' TCTACCACTAACTCGGCGCGGTTATAGGGAAC '5	0	-35	-35	1	0.00673021
604	>Mir6030_8	BnaA07g17000D	0	405	2	1	0.0749195	1	1890.36	5' TCCACCCATACCATACAGACC '3 ||||||||||||||| || || 3' GGGATGAGGTGGGTATGGTATTTCGGGGTATT '5	2	-29.6	-40.8	0.72549	0.00214684
605	>Mir6030_8	BnaA09g46490D	0	546	7	3.5	0.262218	1	1890.36	5' TCCACCCATACCATACAGACC '3 ||| |||||||| |||||||| 3' CGGTTGAGGGGGGTATGGCATGTCTGGGTGGT '5	4	-31.6	-40.8	0.77451	0.0107382
606	>Mir6030_8	BnaAnng03870D	0	486	3	3	0.112379	1	1890.36	5' TCCACCCATACCATACAGACC '3 |||||||||||||||||o||| 3' CGGTTGAGGTGGGTATGGTATGTTTGGGTTTT '5	0.5	-38.2	-40.8	0.936275	0.00391964
607	>Mir6030_8	BnaC08g21550D	0	549	11	3.66667	0.412057	1	1890.36	5' TCCACCCATACCATACAGACC '3 |||||||||||||||||o||| 3' CGGTTGAGGTGGGTATGGTATGTTTGGGTTTT '5	0.5	-38.2	-40.8	0.936275	0.00291015
608	>Mir6030_8	BnaC08g40560D	0	549	7	3.5	0.262218	1	1890.36	5' TCCACCCATACCATACAGACC '3 ||| |||||||| |||||||| 3' CGGTTGAGGGGGGTATGGCATGTCTGGGTGTT '5	4	-31.6	-40.8	0.77451	0.0108253
609	>Mir6030_8	BnaC08g41340D	0	555	2	1	0.0749195	1	1890.36	5' TCCACCCATACCATACAGACC '3 |||||||||||| || ||||| 3' GGGATGAGGTGGGTATGGCATATCTGGGTACT '5	3	-30.2	-40.8	0.740196	0.00483675
610	>Mir6030_8	BnaC08g48650D	0	453	11	3.66667	0.412057	1	1890.36	5' TCCACCCATACCATACAGACC '3 |||||||||||||||||o||| 3' CGGTTGAGGTGGGTATGGTATGTTTGGATTTT '5	0.5	-38.2	-40.8	0.936275	0.00264463
611	>Mir6030_8	BnaCnng64090D	0	549	11	3.66667	0.412057	1	1890.36	5' TCCACCCATACCATACAGACC '3 |||||||||||||||||o||| 3' CGGTTGAGGTGGGTATGGTATGTTTGGGTTTT '5	0.5	-38.2	-40.8	0.936275	0.00153404
612	>Mir824_5	BnaA01g02900D	0	600	13	13	0.486977	1	1890.36	5' TAGACCATTTGTGAGAAG '3 |||||||||||||||||| 3' GTACGGATCTGGTAAACACTCTTCTCTTTAAA '5	0	-28	-28	1	0.00566972
613	>Mir824_5	BnaA03g51000D	0	600	9	4.5	0.337138	1	1890.36	5' TAGACCATTTGTGAGAAG '3 |||||||||||||||||| 3' GTACAGATCTGGTAAACACTCTTCTCTTTAAA '5	0	-28	-28	1	0.00566972
614	>Mir824_5	BnaC01g04170D	0	600	11	11	0.412057	1	1890.36	5' TAGACCATTTGTGAGAAG '3 |||||||||||||||||| 3' GTACGGATCTGGTAAACACTCTTCTCTTTAAA '5	0	-28	-28	1	0.00566972
615	>Mir824_5	BnaC07g44870D	0	600	9	4.5	0.337138	1	1890.36	5' TAGACCATTTGTGAGAAG '3 |||||||||||||||||| 3' GTACAGATCTGGTAAACACTCTTCTCTTCAAA '5	0	-28	-28	1	0.00566972
616	>Mir824_5	BnaCnng37500D	2	75	3	1.5	0.112379	1	1890.36	5' TAGACCATTTGTGAGAAG '3 |o||||||||||||| | 3' TCGCAGTTTTGGTAAACACTCT-CGTCTTTGGC '5	3	-21.9	-28	0.782143	0.043509
617	>Mir824_5	BnaCnng61190D	0	123	3	1.5	0.112379	1	1890.36	5' TAGACCATTTGTGAGAAG '3 |o||||||||||||| | 3' TCGCAGTTTTGGTAAACACTCT-CGTCTTTGGC '5	3	-21.9	-28	0.782143	0.00564173
618	>Mir858_4	BnaA03g21790D	2	300	5	2.5	0.187299	1	1890.36	5' TTCGTTGTCTGTTCGACCTT '3 |||||||||||||| ||o| 3' AAACTAAAGCAACAGACAAG-AGGGACCATCTA '5	2.5	-24.6	-33.5	0.734328	0.0134162
619	>Mir858_4	BnaC03g26060D	2	300	5	2.5	0.187299	1	1890.36	5' TTCGTTGTCTGTTCGACCTT '3 |||||||||||||| ||o| 3' AAACTAAAGCAACAGACAAG-AGGGACCATCTA '5	2.5	-24.6	-33.5	0.734328	0.00191663
620	>Mir390_2	BnaA06g09370D	1	84	2	1	0.0749195	1	1890.36	5' AAGCTCAGGAGGGATAGCGCC '3 ||||||||||||||o || | 3' AAGTCCTTCGAGTCCTCCCTGGAGCAGCTGTC '5	3.5	-31.2	-44.3	0.704289	0.0100334
621	>Mir390_2	BnaC05g49670D	3	186	2	1	0.0749195	1	1890.36	5' AAGCTCAGGAGGGATAGCGCC '3 ||||||||||||||o || | 3' AAGTCCTTCGAGTCCTCCCTGGAGCAGCTGCC '5	3.5	-31.2	-44.3	0.704289	0.0125172
622	>Mir390_2	BnaC08g16190D	3	204	2	1	0.0749195	1	1890.36	5' AAGCTCAGGAGGGATAGCGCC '3 ||||||||||||||o || | 3' AAGTCCTTCGAGTCCTCCCTGGAGCAGCTGTC '5	3.5	-31.2	-44.3	0.704289	0.0482488
623	>Mir156_41	BnaA07g08840D	0	1084	5	5	0.187299	2	3780.72	5' TTGACAGAAGATAGAGAGC '3 ||||||||||| ||||||| 3' TTCTTCAACTGTCTTCTCTCTCTCGTGCCACC '5	2	-27.7	-32	0.865625	0.0025974
624	>Mir156_41	BnaC03g16490D	1	856	3	3	0.112379	2	3780.72	5' TTGACAGAAGATAGAGAGC '3 |||||||||| ||||||| 3' TACTACTACTGTCTTCTCTCTCTCGCGTTAGT '5	3	-27.5	-32	0.859375	0.00989112
625	>Mir156_41	BnaC05g21280D	0	1006	2	2	0.0749195	2	3780.72	5' TTGACAGAAGATAGAGAGC '3 ||||||||||| |||||o| 3' TTCTGCAACTGTCTTCTCTCTCTTGTGACATC '5	2.5	-25.3	-32	0.790625	0.00368154
626	>Mir156_41	BnaC07g11380D	0	1030	11	11	0.412057	2	3780.72	5' TTGACAGAAGATAGAGAGC '3 ||||||||||| ||||||| 3' TTCTTCAACTGTCTTCTCTCTCTCGTGCCACC '5	2	-27.7	-32	0.865625	0.00273224
627	>Mir156_41	BnaC07g11390D	0	1024	2	2	0.0749195	2	3780.72	5' TTGACAGAAGATAGAGAGC '3 ||||||||||| ||||||| 3' TTCTGCAACTGTCTTCTCTCTCTCGTGACATC '5	2	-27.7	-32	0.865625	0.00272479
628	>Mir172_21	BnaA01g34730D	0	592	9	4.5	0.337138	1	1890.36	5' GGAATCTTGATGATGCTGCAT '3 o|||||o||||||||||||| 3' CTCCTCTCTTAGGACTACTACGACGTCGTAAA '5	2.5	-33.7	-36	0.936111	0.00584367
629	>Mir172_21	BnaA10g12950D	1	1198	3	3	0.112379	1	1890.36	5' GGAATCTTGATGATGCTGCAT '3 o|||||o|||||||||||||| 3' TCACACTCTTAGGACTACTACGACGTAAACTC '5	1.5	-34	-36	0.944444	0.00298285
630	>Mir172_21	BnaC03g26480D	0	1180	216	216	8.09131	1	1890.36	5' GGAATCTTGATGATGCTGCAT '3 o|||||o|||||||||||| 3' TTAATCTCTTAGGACTACTACGACGACGTTGA '5	3.5	-32.8	-36	0.911111	0.00404203
631	>Mir172_21	BnaC09g35430D	0	1198	11	11	0.412057	1	1890.36	5' GGAATCTTGATGATGCTGCAT '3 o|||||o|||||||||||||| 3' TCACACTCTTAGGACTACTACGACGTAAACTA '5	1.5	-34	-36	0.944444	0.00148533
632	>Mir172_21	BnaCnng71740D	0	589	9	4.5	0.337138	1	1890.36	5' GGAATCTTGATGATGCTGCAT '3 o|||||o||||||||||||| 3' CTCCTCTCTTAGGACTACTACGACGTCGTAAA '5	2.5	-33.7	-36	0.936111	0.00600148
633	>Mir1885_10	BnaA02g35050D	0	128	44	44	1.64823	1	1890.36	5' TCAATGAAAGGTATGATT '3 ||||o||||||||||||| 3' AGCAACAGTTGCTTTCCATACTAAGGGAACGA '5	1	-23.8	-24.2	0.983471	0.00176913
634	>Mir1885_10	BnaA09g14980D	0	131	221	221	8.27861	1	1890.36	5' TCAATGAAAGGTATGATT '3 |||||||||||||||||| 3' AGCAGTAGTTACTTTCCATACTAAGGGAACGA '5	0	-24.2	-24.2	1	0.00133511
635	>Mir1885_4	BnaA02g35050D	3	127	3	3	0.112379	1	1890.36	5' CAATGAAAGGTATGATTCC '3 |||o||||||||||||||| 3' GCAACAGTTGCTTTCCATACTAAGGGAACGAA '5	1	-28.1	-28.5	0.985965	0.0402937
636	>Mir1885_4	BnaA09g14980D	2	130	34	34	1.27363	1	1890.36	5' CAATGAAAGGTATGATTCC '3 ||||||||||||||||||| 3' GCAGTAGTTACTTTCCATACTAAGGGAACGAA '5	0	-28.5	-28.5	1	0.00267023
637	>mir159_20	BnaA03g22590D	0	883	2	2	0.0749195	2	3780.72	5' TTTGGACTGAAGGGAGCTC '3 ||||| |||||||||||| 3' GTTTTGTAACCTTACTTCCCTCGAGGTTGAAG '5	3	-29.5	-35.9	0.821727	0.00309957
638	>mir159_20	BnaA05g27620D	2	946	3	3	0.112379	2	3780.72	5' T-TTGGACTGAAGGGAGCTC '3 | ||||| |||||||||||| 3' GACTTATAACCTTACTTCCCTCGAGGTCGAAG '5	3	-29.3	-35.9	0.816156	0.0080294
639	>mir159_20	BnaCnng31260D	0	946	7	7	0.262218	2	3780.72	5' T-TTGGACTGAAGGGAGCTC '3 | ||||| |||||||||||| 3' GACTTATAACCTTACTTCCCTCGAGGTCGAAG '5	3	-29.3	-35.9	0.816156	0.00267648
640	>mir159_20	BnaCnng49390D	0	949	12	12	0.449517	2	3780.72	5' T-TTGGACTGAAGGGAGCTC '3 | ||||| |||||||||||| 3' GACTTATAACCTTACTTCCCTCGAGGTCGAAG '5	3	-29.3	-35.9	0.816156	0.00280014
641	>Mir156_25	BnaA07g08840D	2	1083	3	3	0.112379	1	1890.36	5' TGACAGAAGAGAGTGAGCACT '3 ||||||||||||| |||||| 3' TCTTCAACTGTCTTCTCTCTCTCGTGCCACCT '5	2	-34.4	-38.8	0.886598	0.0103716
642	>Mir156_25	BnaC07g11380D	3	1029	3	3	0.112379	1	1890.36	5' TGACAGAAGAGAGTGAGCACT '3 ||||||||||||| |||||| 3' TCTTCAACTGTCTTCTCTCTCTCGTGCCACCT '5	2	-34.4	-38.8	0.886598	0.0271603
643	>Mir396_9	BnaA09g34200D	0	904	4	2	0.149839	1	1890.36	5' GCTCAAGAAAGCTGTGGGA '3 |||||| ||||||||||o| 3' ATTCAACGAGTTGTTTCGACACCTTGCCGGTA '5	2.5	-28.9	-35.6	0.811798	0.000331044
644	>Mir396_9	BnaC08g25110D	2	904	4	2	0.149839	1	1890.36	5' GCTCAAGAAAGCTGTGGGA '3 |||||| ||||||||||o| 3' ATTCAACGAGTTGTTTCGACACCTTGCCGGTA '5	2.5	-28.9	-35.6	0.811798	0.00288855
645	>Mir160_9	BnaA01g06910D	0	1202	154	77	5.7688	1	1890.36	5' TGCCTGGCTCCCTGTATGC '3 |||||||||||||||| o| 3' CGTAATACGGACCGAGGGACATTTGGGTGCCC '5	1.5	-34.8	-40.5	0.859259	0.00548997
646	>Mir160_9	BnaA03g12820D	0	82	7	7	0.262218	1	1890.36	5' TGCCTGGCTCCCTGTATGC '3 o|||||o|||||||o o|| 3' GTACTGGCGGACTGAGGGACG-GCGGTGGCGGC '5	3.5	-33	-40.5	0.814815	0.0123265
647	>Mir160_9	BnaA03g49980D	0	1859	74	37	2.77202	1	1890.36	5' TGCCTGGCTCCCTGTATGC '3 |||||||||||||||| o| 3' CGTAATACGGACCGAGGGACATTTGGGTGCCC '5	1.5	-34.8	-40.5	0.859259	0.00403469
648	>Mir160_9	BnaA07g13830D	0	1304	33	16.5	1.23617	1	1890.36	5' TGCCTGGCTCCCTGTATGC '3 ||||||||||||||||| | 3' ACTCGAACGGACCGAGGGACATAAGGGCGTCC '5	1	-35.6	-40.5	0.879012	0.00293901
649	>Mir160_9	BnaA07g20790D	0	1247	28	14	1.04887	1	1890.36	5' TGCCTGGCTCCCTGTATGC '3 ||||||||||||||o|||| 3' AGTATTACGGACCGAGGGACGTACGGTCGTCC '5	0.5	-40.5	-40.5	1	0.00246837
650	>Mir160_9	BnaA07g33740D	0	302	1169	584.5	43.7905	1	1890.36	5' TGCCTGGCTCCCTGTATGC '3 ||||||||||||||o|||| 3' AGCATTACGGACCGAGGGACGTACGGCCGTCC '5	0.5	-40.5	-40.5	1	0.00622566
651	>Mir160_9	BnaC01g08330D	0	1217	154	77	5.7688	1	1890.36	5' TGCCTGGCTCCCTGTATGC '3 |||||||||||||||| o| 3' CGTAATACGGACCGAGGGACATTTGGGTGCCC '5	1.5	-34.8	-40.5	0.859259	0.00543625
652	>Mir160_9	BnaC04g15900D	0	1289	33	16.5	1.23617	1	1890.36	5' TGCCTGGCTCCCTGTATGC '3 ||||||||||||||||| | 3' ACTCGAACGGACCGAGGGACATAAGGACGTCC '5	1	-35.6	-40.5	0.879012	0.00296077
653	>Mir160_9	BnaC06g20640D	0	1244	28	14	1.04887	1	1890.36	5' TGCCTGGCTCCCTGTATGC '3 ||||||||||||||o|||| 3' AGTATTACGGACCGAGGGACGTACGGTCGTCC '5	0.5	-40.5	-40.5	1	0.00247295
654	>Mir160_9	BnaC06g38360D	0	1220	1169	584.5	43.7905	1	1890.36	5' TGCCTGGCTCCCTGTATGC '3 ||||||||||||||o|||| 3' AGCATTACGGACCGAGGGACGTACGGCCGTCC '5	0.5	-40.5	-40.5	1	0.00253888
655	>Mir160_9	BnaC07g42330D	0	1901	74	37	2.77202	1	1890.36	5' TGCCTGGCTCCCTGTATGC '3 |||||||||||||||| o| 3' CGTAATACGGACCGAGGGACATTTGGGTGCCC '5	1.5	-34.8	-40.5	0.859259	0.00396746
656	>Mir160_9	BnaCnng57590D	0	76	11	11	0.412057	1	1890.36	5' TGCCTGGCTCCCTGTATGC '3 o|||||o|||||||o o|| 3' GTACTGGCGGACTGAGGGACG-GCGGTGGCGGC '5	3.5	-33	-40.5	0.814815	0.0124029
657	>Mir156_7	BnaA07g26380D	0	44	19	19	0.711736	2	3780.72	5' GACAGAAGATAGAGAGCA '3 o||||||||||||||o | 3' CGCCGATTGTCTTCTATCTCTT-TATCAACACT '5	2	-23	-31	0.741935	0.00174825
658	>Mir824_7	BnaA01g02900D	0	600	13	13	0.486977	1	1890.36	5' TAGACCATTTGTGAGAAGGG '3 ||||||||||||||||||o| 3' GTACGGATCTGGTAAACACTCTTCTCTTTAAA '5	0.5	-31.6	-34.6	0.913295	0.00566972
659	>Mir824_7	BnaA03g51000D	0	600	9	4.5	0.337138	1	1890.36	5' TAGACCATTTGTGAGAAGGG '3 ||||||||||||||||||o| 3' GTACAGATCTGGTAAACACTCTTCTCTTTAAA '5	0.5	-31.6	-34.6	0.913295	0.00566972
660	>Mir824_7	BnaC01g04170D	0	600	11	11	0.412057	1	1890.36	5' TAGACCATTTGTGAGAAGGG '3 ||||||||||||||||||o| 3' GTACGGATCTGGTAAACACTCTTCTCTTTAAA '5	0.5	-31.6	-34.6	0.913295	0.00566972
661	>Mir824_7	BnaC07g44870D	0	600	9	4.5	0.337138	1	1890.36	5' TAGACCATTTGTGAGAAGGG '3 ||||||||||||||||||o| 3' GTACAGATCTGGTAAACACTCTTCTCTTCAAA '5	0.5	-31.6	-34.6	0.913295	0.00566972
662	>Mir171_15	BnaA07g01720D	2	446	8	4	0.299678	1	1890.36	5' TTGAGCCGTGCCAATATCACG '3 |||||||||| |||||||||o 3' GCAACTAACTCGGCACTGTTATAGTGTACTCG '5	2.5	-30.6	-38.7	0.790698	0.00274348
663	>Mir171_15	BnaAnng18540D	3	665	3	1.5	0.112379	1	1890.36	5' TTGAGCCGTGCCAATATCACG '3 ||||||||o||||||||| | 3' ACAACTAACTCGGCGCGGTTATAGGGGACACG '5	3	-33	-38.7	0.852713	0.014294
664	>Mir171_15	BnaAnng18550D	3	665	3	1.5	0.112379	1	1890.36	5' TTGAGCCGTGCCAATATCACG '3 ||||||||o||||||||| | 3' ACAACTAACTCGGCGCGGTTATAGGGGACACG '5	3	-33	-38.7	0.852713	0.014294
665	>Mir171_15	BnaC07g03310D	2	452	8	4	0.299678	1	1890.36	5' TTGAGCCGTGCCAATATCACG '3 |||||||||| |||||||||o 3' GCAACTAACTCGGCACTGTTATAGTGTACTCG '5	2.5	-30.6	-38.7	0.790698	0.00273224
666	>Mir156_36	BnaA07g08840D	0	1084	5	5	0.187299	1	1890.36	5' TTGACAGAAGAAAGAGAGC '3 ||||||||||| ||||||| 3' TTCTTCAACTGTCTTCTCTCTCTCGTGCCACC '5	2	-27.7	-31.4	0.882166	0.0025974
667	>Mir156_36	BnaC03g16490D	1	856	3	3	0.112379	1	1890.36	5' TTGACAGAAGAAAGAGAGC '3 |||||||||| ||||||| 3' TACTACTACTGTCTTCTCTCTCTCGCGTTAGT '5	3	-27.5	-31.4	0.875796	0.00989112
668	>Mir156_36	BnaC05g21280D	0	1006	2	2	0.0749195	1	1890.36	5' TTGACAGAAGAAAGAGAGC '3 ||||||||||| |||||o| 3' TTCTGCAACTGTCTTCTCTCTCTTGTGACATC '5	2.5	-25.3	-31.4	0.805732	0.00368154
669	>Mir156_36	BnaC07g11380D	0	1030	11	11	0.412057	1	1890.36	5' TTGACAGAAGAAAGAGAGC '3 ||||||||||| ||||||| 3' TTCTTCAACTGTCTTCTCTCTCTCGTGCCACC '5	2	-27.7	-31.4	0.882166	0.00273224
670	>Mir156_36	BnaC07g11390D	0	1024	2	2	0.0749195	1	1890.36	5' TTGACAGAAGAAAGAGAGC '3 ||||||||||| ||||||| 3' TTCTGCAACTGTCTTCTCTCTCTCGTGACATC '5	2	-27.7	-31.4	0.882166	0.00272479
671	>Mir408_3	BnaA02g05230D	2	626	55	55	2.06029	1	1890.36	5' ATGCACTGCCTCTTCCCT '3 ||||||||||||||||| 3' GATTTGCACGTGACGGAGAAGGGAAGCAACGA '5	1	-34.8	-35.3	0.985836	0.0376471
672	>Mir167_8	BnaA04g07950D	0	2282	2	1	0.0749195	1	1890.36	5' TGAAGCTGCCAGCATGATCT '3 o ||||||||||| |||||| 3' TGCTTATG-TTCGACGGTCGGACTAGATTCCCC '5	2.5	-29.4	-37.6	0.781915	0.00286416
673	>Mir167_8	BnaA07g25390D	0	2174	4	4	0.149839	1	1890.36	5' TGAAGCTGCCAGCATGATCT '3 o ||||||||||| |||||| 3' TGCTTATG-TTCGACGGTCGGACTAGATTTCCG '5	2.5	-29.4	-37.6	0.781915	0.00300429
674	>Mir167_8	BnaA08g17390D	0	2282	26	8.66667	0.973954	1	1890.36	5' TGAAGCTGCCAGCATGATCT '3 o ||||||||||| |||||| 3' TGTTTATG-TTCGACGGTCGGACTAGAGTGTCC '5	2.5	-29.4	-37.6	0.781915	0.00275265
675	>Mir167_8	BnaA09g26170D	0	2333	26	8.66667	0.973954	1	1890.36	5' TGAAGCTGCCAGCATGATCT '3 o ||||||||||| |||||| 3' TGTTTATG-TTCGACGGTCGGACTAGAGTGTCC '5	2.5	-29.4	-37.6	0.781915	0.00268611
676	>Mir167_8	BnaA10g15250D	2	1139	3	3	0.112379	1	1890.36	5' TGAAGCTGCCAG-CATGATCT '3 |||||||||||| || ||||| 3' ACTAAGACTTCGACGGTCCGTTCTAGAAGTAG '5	3	-29.7	-37.6	0.789894	0.0468663
677	>Mir167_8	BnaC05g23210D	0	2324	26	8.66667	0.973954	1	1890.36	5' TGAAGCTGCCAGCATGATCT '3 o ||||||||||| |||||| 3' TGTTTATG-TTCGACGGTCGGACTAGAGTGTCC '5	2.5	-29.4	-37.6	0.781915	0.00269542
678	>Mir167_8	BnaC06g27170D	0	2168	3	3	0.112379	1	1890.36	5' TGAAGCTGCCAGCATGATCT '3 o ||||||||||| |||||| 3' TGCTTATG-TTCGACGGTCGGACTAGATTTCCG '5	2.5	-29.4	-37.6	0.781915	0.00301205
679	>Mir167_8	BnaC09g37680D	2	1133	3	3	0.112379	1	1890.36	5' TGAAGCTGCCAG-CATGATCT '3 |||||||||||| || ||||| 3' ACTAAGACTTCGACGGTCCGTTCTAGAAGTAG '5	3	-29.7	-37.6	0.789894	0.0338313
680	>Mir167_8	BnaCnng25410D	0	2267	2	1	0.0749195	1	1890.36	5' TGAAGCTGCCAGCATGATCT '3 o ||||||||||| |||||| 3' TGCTTATG-TTCGACGGTCGGACTAGATTCCCC '5	2.5	-29.4	-37.6	0.781915	0.00288184
681	>Mir393_6	BnaA02g28290D	0	1513	21	10.5	0.786655	1	1890.36	5' TCCAAAGGGATCGCATTG-ATC '3 |||||||||||||||||| || 3' TGCTGTAGGTTTCCCTAGCGTAACAAAGTATG '5	2	-32.7	-37.5	0.872	0.00467152
682	>Mir393_6	BnaA08g24570D	0	1558	22	11	0.824115	1	1890.36	5' TCCAAAGGGATCGCATTG-ATC '3 |||||||||||||||||| || 3' TGCTGTAGGTTTCCCTAGCGTAACAAAGCATG '5	2	-32.7	-37.5	0.872	0.00455191
683	>Mir393_6	BnaA09g40340D	0	1528	731	365.5	27.3831	1	1890.36	5' TCCAAAGGGATCGCATTGATC '3 |||||||o|||||||||| || 3' TTCTGTAGGTTTCTCTAGCGTAAC-AGAGGTCG '5	2	-29.8	-37.5	0.794667	0.00451339
684	>Mir393_6	BnaC02g36370D	0	1513	21	10.5	0.786655	1	1890.36	5' TCCAAAGGGATCGCATTG-ATC '3 |||||||||||||||||| || 3' TGCTGTAGGTTTCCCTAGCGTAACAAAGTATG '5	2	-32.7	-37.5	0.872	0.00467152
685	>Mir393_6	BnaC08g15770D	0	1543	22	11	0.824115	1	1890.36	5' TCCAAAGGGATCGCATTG-ATC '3 |||||||||||||||||| || 3' TGCTGTAGGTTTCCCTAGCGTAACAAAGCATG '5	2	-32.7	-37.5	0.872	0.00457534
686	>Mir393_6	BnaC08g29060D	0	1519	203	101.5	7.60433	1	1890.36	5' TCCAAAGGGATCGCATTGATC '3 |||||||||||||||||| || 3' TGCTGTAGGTTTCCCTAGCGTAACAAGACATG '5	1	-32.8	-37.5	0.874667	0.00116381
687	>Mir393_6	BnaC08g32660D	0	1528	731	365.5	27.3831	1	1890.36	5' TCCAAAGGGATCGCATTGATC '3 |||||||o|||||||||| || 3' TTCTGTAGGTTTCTCTAGCGTAAC-AGAGGTCG '5	2	-29.8	-37.5	0.794667	0.00451339
688	>Mir393_6	BnaC08g40890D	0	1519	203	101.5	7.60433	1	1890.36	5' TCCAAAGGGATCGCATTGATC '3 |||||||||||||||||| || 3' TGCTGTAGGTTTCCCTAGCGTAACAAGACATG '5	1	-32.8	-37.5	0.874667	0.00116178
689	>Mir162_7	BnaA10g00800D	2	2853	7	3.5	0.262218	1	1890.36	5' TCGATAA-ACCTCTGCATC '3 ||||||| ||||||||||| 3' TCTGTAGCTATTATGGAGACGTAGGTCGAGTA '5	2	-27.2	-30	0.906667	0.000737871
690	>Mir162_7	BnaC05g00860D	2	2844	7	3.5	0.262218	1	1890.36	5' TCGATAA-ACCTCTGCATC '3 ||||||| ||||||||||| 3' TCTGTAGCTATTATGGAGACGTAGGTCGAGTA '5	2	-27.2	-30	0.906667	0.00184723
691	>Mir172_19	BnaA01g34730D	0	592	9	4.5	0.337138	1	1890.36	5' GGAATCTTGATGATGCTGC '3 o|||||o|||||||||||| 3' CTCCTCTCTTAGGACTACTACGACGTCGTAAA '5	1.5	-31.3	-33.3	0.93994	0.00729924
692	>Mir172_19	BnaA10g12950D	1	1198	3	3	0.112379	1	1890.36	5' GGAATCTTGATGATGCTGC '3 o|||||o|||||||||||| 3' TCACACTCTTAGGACTACTACGACGTAAACTC '5	1.5	-31.3	-33.3	0.93994	0.00744044
693	>Mir172_19	BnaC03g26480D	0	1180	216	216	8.09131	1	1890.36	5' GGAATCTTGATGATGCTGC '3 o|||||o|||||||||||| 3' TTAATCTCTTAGGACTACTACGACGACGTTGA '5	1.5	-31.3	-33.3	0.93994	0.00404203
694	>Mir172_19	BnaC09g35430D	0	1198	11	11	0.412057	1	1890.36	5' GGAATCTTGATGATGCTGC '3 o|||||o|||||||||||| 3' TCACACTCTTAGGACTACTACGACGTAAACTA '5	1.5	-31.3	-33.3	0.93994	0.00370919
695	>Mir172_19	BnaCnng71740D	0	589	9	4.5	0.337138	1	1890.36	5' GGAATCTTGATGATGCTGC '3 o|||||o|||||||||||| 3' CTCCTCTCTTAGGACTACTACGACGTCGTAAA '5	1.5	-31.3	-33.3	0.93994	0.00749622
696	>Mir160_13	BnaA01g06910D	0	1202	154	77	5.7688	1	1890.36	5' TGCCTGGCTCCCTGTATGCCATC '3 |||||||||||||||| o|| | 3' CGTAATACGGACCGAGGGACATTTGGGTGCCC '5	3.5	-39.5	-49.4	0.799595	0.00548997
697	>Mir160_13	BnaA03g49980D	0	1859	74	37	2.77202	1	1890.36	5' TGCCTGGCTCCCTGTATGCCATC '3 |||||||||||||||| o|| | 3' CGTAATACGGACCGAGGGACATTTGGGTGCCC '5	3.5	-39.5	-49.4	0.799595	0.00403469
698	>Mir160_13	BnaA07g13830D	0	1304	33	16.5	1.23617	1	1890.36	5' TGCCTGGCTCCCTGTATGCCATC '3 ||||||||||||||||| || | 3' ACTCGAACGGACCGAGGGACATAAGGGCGTCC '5	3	-38.5	-49.4	0.779352	0.00293901
699	>Mir160_13	BnaA07g20790D	0	1247	28	14	1.04887	1	1890.36	5' TGCCTGGCTCCCTGTATGCCATC '3 ||||||||||||||o|||||| | 3' AGTATTACGGACCGAGGGACGTACGGTCGTCC '5	1.5	-46.2	-49.4	0.935223	0.00123495
700	>Mir160_13	BnaA07g33740D	0	302	1169	584.5	43.7905	1	1890.36	5' TGCCTGGCTCCCTGTATGCCATC '3 ||||||||||||||o||||| | 3' AGCATTACGGACCGAGGGACGTACGGCCGTCC '5	2.5	-45.3	-49.4	0.917004	0.00622566
701	>Mir160_13	BnaC01g08330D	0	1217	154	77	5.7688	1	1890.36	5' TGCCTGGCTCCCTGTATGCCATC '3 |||||||||||||||| o|| | 3' CGTAATACGGACCGAGGGACATTTGGGTGCCC '5	3.5	-39.5	-49.4	0.799595	0.00543625
702	>Mir160_13	BnaC04g15900D	0	1289	33	16.5	1.23617	1	1890.36	5' TGCCTGGCTCCCTGTATGCCATC '3 ||||||||||||||||| || | 3' ACTCGAACGGACCGAGGGACATAAGGACGTCC '5	3	-38.6	-49.4	0.781377	0.00296077
703	>Mir160_13	BnaC06g20640D	0	1244	28	14	1.04887	1	1890.36	5' TGCCTGGCTCCCTGTATGCCATC '3 ||||||||||||||o|||||| | 3' AGTATTACGGACCGAGGGACGTACGGTCGTCC '5	1.5	-46.2	-49.4	0.935223	0.00123724
704	>Mir160_13	BnaC06g38360D	0	1220	1169	584.5	43.7905	1	1890.36	5' TGCCTGGCTCCCTGTATGCCATC '3 ||||||||||||||o||||| | 3' AGCATTACGGACCGAGGGACGTACGGCCGTCC '5	2.5	-45.3	-49.4	0.917004	0.00253888
705	>Mir160_13	BnaC07g42330D	0	1901	74	37	2.77202	1	1890.36	5' TGCCTGGCTCCCTGTATGCCATC '3 |||||||||||||||| o|| | 3' CGTAATACGGACCGAGGGACATTTGGGTGCCC '5	3.5	-39.5	-49.4	0.799595	0.00396746
706	>Mir156_17	BnaA07g08840D	2	1083	3	3	0.112379	1	1890.36	5' TGACAGAAGAAAGAGAGCAC '3 |||||||||| ||||||||| 3' TCTTCAACTGTCTTCTCTCTCTCGTGCCACCT '5	2	-31	-34.7	0.893372	0.0103716
707	>Mir156_17	BnaC07g11380D	3	1029	3	3	0.112379	1	1890.36	5' TGACAGAAGAAAGAGAGCAC '3 |||||||||| ||||||||| 3' TCTTCAACTGTCTTCTCTCTCTCGTGCCACCT '5	2	-31	-34.7	0.893372	0.0271603
708	>Mir858_5	BnaA03g21790D	2	300	5	2.5	0.187299	1	1890.36	5' TTCGTTGTCTGTTCGACCTTG '3 |||||||||||||| ||o|| 3' AAACTAAAGCAACAGACAAG-AGGGACCATCTA '5	2.5	-27.1	-36.1	0.750693	0.0134162
709	>Mir858_5	BnaC03g26060D	2	300	5	2.5	0.187299	1	1890.36	5' TTCGTTGTCTGTTCGACCTTG '3 |||||||||||||| ||o|| 3' AAACTAAAGCAACAGACAAG-AGGGACCATCTA '5	2.5	-27.1	-36.1	0.750693	0.00191663
710	>Mir396_13	BnaA04g26640D	2	1855	3	3	0.112379	1	1890.36	5' TCAATAAAGCTGTGGGAAG '3 o|||o|||||||||o||| 3' AATTCCGGTTGTTTCGACACTCTTACCGTTGT '5	3	-25.8	-31	0.832258	0.00875274
711	>Mir858_3	BnaA03g21790D	2	300	5	2.5	0.187299	1	1890.36	5' TTCGTTGTCTGTTCGACCT '3 |||||||||||||| ||| 3' AAACTAAAGCAACAGACAAGAGGGACCATCTA '5	2	-27.3	-32.6	0.837423	0.0134162
712	>Mir858_3	BnaC03g26060D	2	300	5	2.5	0.187299	1	1890.36	5' TTCGTTGTCTGTTCGACCT '3 |||||||||||||| ||| 3' AAACTAAAGCAACAGACAAGAGGGACCATCTA '5	2	-27.3	-32.6	0.837423	0.00191663
713	>Mir5654_1	BnaA04g15160D	3	856	2	2	0.0749195	1	1890.36	5' AAATCCCAAGCATCATCCA '3 |||||||||| |||||| 3' TCTGTCCTTAGGGTTCG-AGTAGGAGAAGATAA '5	4	-27.2	-31.9	0.852665	0.0189427
714	>Mir838_1	BnaA06g15300D	3	2662	2	1	0.0749195	1	1890.36	5' TCTTCTTCTTCTTGCACA '3 |||||||||||||o || 3' TCATGAAGAAGAAGAAGAATCGGTTGGCGTTG '5	2.5	-20.1	-28.4	0.707746	0.0483491
715	>Mir838_1	BnaC04g00940D	3	442	2	2	0.0749195	1	1890.36	5' TCTTCTTCTTCTTGCACA '3 ||||||||||||| || | 3' TTGCAGAGAAGAAGAAGAAGGTTTCAAATAAG '5	2	-20.7	-28.4	0.728873	0.0380576
716	>Mir838_1	BnaC05g16890D	3	5437	2	1	0.0749195	1	1890.36	5' TCTTCTTCTTCTTGCACA '3 |||||||||||||o || 3' TCATGAAGAAGAAGAAGAATCGGTTGGCGTTG '5	2.5	-20.1	-28.4	0.707746	0.00733972
717	>Mir396_10	BnaA04g26640D	2	1855	3	3	0.112379	1	1890.36	5' TCAAGAAAGCTGTGGGAA '3 o||| |||||||||o||| 3' AATTCCGGTTGTTTCGACACTCTTACCGTTGT '5	3	-23.4	-30.6	0.764706	0.00875274
718	>Mir1885_9	BnaA09g14980D	2	133	87	87	3.259	1	1890.36	5' CATCAATGAAAGGTATGATTCC '3 |||||||||||||||||||||| 3' AGAGCAGTAGTTACTTTCCATACTAAGGGAAC '5	0	-34.1	-34.1	1	0.00267023

## Sheet: Mock
Record ID	Short Read ID	Gene ID	Category	Cleavage Position	Fragment Abundance	Weighted Fragment Abundance	Normalized Fragment Abundance	Short Read Abundance	Normalized Short Read Abundance	Duplex	Alignment Score	Duplex MFE	Perfect MFE	MFE Ratio	p-value
1	>Mir1885_8	BnaA02g35050D	2	130	3	3	0.0820267	1	1890.36	5' CATCAATGAAAGGTATGATTC '3 ||||o|||||||||||||| 3' AGAGCAAC-AGTTGCTTTCCATACTAAGGGAAC '5	3	-27.3	-30.8	0.886364	0.0418793
2	>Mir1885_8	BnaA09g14980D	2	133	1211	1211	33.1114	1	1890.36	5' CATCAATGAAAGGTATGATTC '3 ||||||||||||||||||||| 3' AGAGCAGTAGTTACTTTCCATACTAAGGGAAC '5	0	-30.8	-30.8	1	0.00801068
3	>Mir1885_8	BnaC09g39420D	0	121	6	6	0.164053	1	1890.36	5' CATCAATGAAAGGTATGATTC '3 |||||||||||| |||||| 3' ACAGCAATAGTTACTTTCCTGACTAAGGTAAC '5	3	-24.5	-30.8	0.795455	0.0147056
4	>Mir1863_1	BnaA04g15060D	2	2588	5	2.5	0.136711	1	1890.36	5' GCTCTGATACCATGTTAG '3 |||||o|||||||o| |o 3' TCCCATCGAGATTATGGTATA-TTTAGGCGTTG '5	3	-21.7	-30.1	0.72093	0.0117413
5	>Mir1863_1	BnaC04g37980D	2	2597	5	2.5	0.136711	1	1890.36	5' GCTCTGATACCATGTTAG '3 |||||o|||||||o| |o 3' TCCCATCGAGATTATGGTATA-TTTAGTCGTTG '5	3	-21.7	-30.1	0.72093	0.0125765
6	>mir9558_1	BnaA01g02800D	3	2568	2	2	0.0546845	1	1890.36	5' AGAGATGTCTGGCTTGCA '3 ||||||||||||||| | 3' GTACAAACTCTACAGACCGAACCTTGACGGTG '5	2	-28.8	-33.2	0.86747	0.0175781
7	>Mir164_12	BnaA03g32550D	0	622	7	3.5	0.191396	1	1890.36	5' TGGAGAAGCAGGGCACGTGCA '3 |||||||||||||||| ||| 3' AGTTTAACCTCTTCGTCCCGTGAACGACCAAC '5	2	-38.4	-44.3	0.866817	0.0097739
8	>Mir164_12	BnaA04g09470D	0	652	12	6	0.328107	1	1890.36	5' TGGAGAAGCAGGGCACGTGCA '3 o||||||||||| |||||| | 3' GAACCAGCCTCTTCGTCCAGTGCAC-TCATCTG '5	3.5	-32.5	-44.3	0.733634	0.0140103
9	>Mir164_12	BnaA05g26240D	0	628	642	642	17.5537	1	1890.36	5' TGGAGAAGCAGGGCACGTGCA '3 |||||||||||||||| ||| 3' TGTCTAACCTCTTCGTCCCGTGAACGACCAAC '5	2	-38.4	-44.3	0.866817	0.00970278
10	>Mir164_12	BnaA08g00130D	0	670	97	97	2.6522	1	1890.36	5' TGGAGAAGCAGGGCACGTGCA '3 |||||||||||||||| ||| 3' TGTTTAACCTCTTCGTCCCGTGAACGAGTAAC '5	2	-38.4	-44.3	0.866817	0.00841657
11	>Mir164_12	BnaAnng06380D	0	664	18	18	0.49216	1	1890.36	5' TGGAGAAGCAGGGCACGTGCA '3 ||||||||||||||||||o 3' AAACCAACCTCTTCGTCCCGTGCATTCAGACA '5	2.5	-38.4	-44.3	0.866817	0.0104112
12	>Mir164_12	BnaAnng07000D	0	643	158	158	4.32007	1	1890.36	5' TGGAGAAGCAGGGCACGTGCA '3 ||||||||||||||||||o | 3' AAACCAACCTCTTCGTCCCGTGCATTTGGCCA '5	1.5	-38.4	-44.3	0.866817	0.00208442
13	>Mir164_12	BnaC02g01470D	0	637	6	6	0.164053	1	1890.36	5' TGGAGAAGCAGGGCACGTGCA '3 ||||||||||||||||||o 3' AAACCAACCTCTTCGTCCCGTGCATTCAGCCA '5	2.5	-38.4	-44.3	0.866817	0.0107123
14	>Mir164_12	BnaC03g70990D	0	682	24	24	0.656214	1	1890.36	5' TGGAGAAGCAGGGCACGTGCA '3 |||||||||||||||| ||| 3' TGTTTAACCTCTTCGTCCCGTGAACGAGTGAC '5	2	-38.4	-44.3	0.866817	0.00839009
15	>Mir164_12	BnaC03g73730D	0	622	7	3.5	0.191396	1	1890.36	5' TGGAGAAGCAGGGCACGTGCA '3 |||||||||||||||| ||| 3' AGTTTAACCTCTTCGTCCCGTGAACGACCAAC '5	2	-38.4	-44.3	0.866817	0.0108474
16	>Mir164_12	BnaC04g31690D	0	652	12	6	0.328107	1	1890.36	5' TGGAGAAGCAGGGCACGTGCA '3 o||||||||||| |||||| | 3' GAACCAGCCTCTTCGTCCAGTGCAC-TCATCTG '5	3.5	-32.5	-44.3	0.733634	0.0140103
17	>Mir164_12	BnaC05g40360D	0	613	190	190	5.19502	1	1890.36	5' TGGAGAAGCAGGGCACGTGCA '3 |||||||||||||||| ||| 3' TGTCTAACCTCTTCGTCCCGTGAACGACCAAC '5	2	-38.4	-44.3	0.866817	0.00988256
18	>Mir164_12	BnaC07g49940D	0	643	50	50	1.36711	1	1890.36	5' TGGAGAAGCAGGGCACGTGCA '3 ||||||||||||||||||o | 3' AAACCAACCTCTTCGTCCCGTGCATTTGGCCA '5	1.5	-38.4	-44.3	0.866817	0.00207147
19	>Mir394_3	BnaA07g08860D	0	1154	28	14	0.765582	1	1890.36	5' TTTGGCATTCTGTCCACCT '3 |||||||||||||| |||| 3' GTATGCAAACCGTAAGACAGTTGGAGGAAGGT '5	1	-27.3	-33.9	0.80531	0.00290381
20	>Mir394_3	BnaA09g27990D	0	1157	143	71.5	3.90994	1	1890.36	5' TTTGGCATTCTGTCCACCT '3 |||||||||||||| |||| 3' GTATACAAACCGTAAGACAGTTGGAGGAAGGT '5	1	-27.3	-33.9	0.80531	0.0028975
21	>Mir394_3	BnaC05g21250D	0	1163	143	71.5	3.90994	1	1890.36	5' TTTGGCATTCTGTCCACCT '3 |||||||||||||| |||| 3' GTATACAAACCGTAAGACAGTTGGAGGAAGGT '5	1	-27.3	-33.9	0.80531	0.00288496
22	>Mir394_3	BnaC07g11360D	0	1142	28	14	0.765582	1	1890.36	5' TTTGGCATTCTGTCCACCT '3 |||||||||||||| |||| 3' GTATGCAAACCGTAAGACAGTTGGAGGAAGGT '5	1	-27.3	-33.9	0.80531	0.00292933
23	>Mir384_2	BnaA07g08860D	2	1153	12	6	0.328107	2	3780.72	5' TTGGCATTCTGTCCACCTCC '3 ||||||||||||| |||||| 3' TATGCAAACCGTAAGACAGTTGGAGGAAGGTG '5	1	-32.6	-39.2	0.831633	0.00290381
24	>Mir384_2	BnaA09g27990D	2	1156	72	36	1.96864	2	3780.72	5' TTGGCATTCTGTCCACCTCC '3 ||||||||||||| |||||| 3' TATACAAACCGTAAGACAGTTGGAGGAAGGTG '5	1	-32.6	-39.2	0.831633	0.0028975
25	>Mir384_2	BnaC05g21250D	2	1162	72	36	1.96864	2	3780.72	5' TTGGCATTCTGTCCACCTCC '3 ||||||||||||| |||||| 3' TATACAAACCGTAAGACAGTTGGAGGAAGGTG '5	1	-32.6	-39.2	0.831633	0.00288496
26	>Mir384_2	BnaC07g11360D	2	1141	12	6	0.328107	2	3780.72	5' TTGGCATTCTGTCCACCTCC '3 ||||||||||||| |||||| 3' TATGCAAACCGTAAGACAGTTGGAGGAAGGTG '5	1	-32.6	-39.2	0.831633	0.00292933
27	>Mir1885_12	BnaA02g35050D	0	128	6	6	0.164053	1	1890.36	5' TCAATGAAAGGTATGATTCC '3 ||||o||||||||||||||| 3' AGCAACAGTTGCTTTCCATACTAAGGGAACGA '5	1	-30	-30.4	0.986842	0.00176913
28	>Mir1885_12	BnaA09g14980D	0	131	1390	1390	38.0057	1	1890.36	5' TCAATGAAAGGTATGATTCC '3 |||||||||||||||||||| 3' AGCAGTAGTTACTTTCCATACTAAGGGAACGA '5	0	-30.4	-30.4	1	0.00133511
29	>Mir858_2	BnaA01g02240D	2	300	3	1.5	0.0820267	1	1890.36	5' TTCGTTGTCTGTTCGACC '3 o|||||o||||||| || 3' GAACTAGAGCAATAGACAAGAAGGGCCATTAG '5	3.5	-22.3	-31	0.719355	0.0326692
30	>Mir393_3	BnaA02g28290D	0	1513	269	134.5	7.35506	1	1890.36	5' TCCAAAGGGATCGCATTG '3 |||||||||||||||||| 3' TGCTGTAGGTTTCCCTAGCGTAACAAAGTATG '5	0	-31.6	-31.6	1	0.00350569
31	>Mir393_3	BnaA07g19520D	0	1681	146	73	3.99197	1	1890.36	5' TCCAAAGGGATCGCATTG '3 |||||||o|||||||||| 3' TTCTGTAGGTTTCTCTAGCGTAACAGAGGTCG '5	1	-28.6	-31.6	0.905063	0.00519884
32	>Mir393_3	BnaA08g24570D	0	1558	77	38.5	2.10535	1	1890.36	5' TCCAAAGGGATCGCATTG '3 |||||||||||||||||| 3' TGCTGTAGGTTTCCCTAGCGTAACAAAGCATG '5	0	-31.6	-31.6	1	0.00341588
33	>Mir393_3	BnaA09g40340D	0	1528	3900	1950	106.635	1	1890.36	5' TCCAAAGGGATCGCATTG '3 |||||||o|||||||||| 3' TTCTGTAGGTTTCTCTAGCGTAACAGAGGTCG '5	1	-28.6	-31.6	0.905063	0.00563855
34	>Mir393_3	BnaC02g36370D	0	1513	269	134.5	7.35506	1	1890.36	5' TCCAAAGGGATCGCATTG '3 |||||||||||||||||| 3' TGCTGTAGGTTTCCCTAGCGTAACAAAGTATG '5	0	-31.6	-31.6	1	0.00350569
35	>Mir393_3	BnaC03g73110D	2	1519	4	4	0.109369	1	1890.36	5' TCCAAAGGGATCGCATTG '3 ||||||||||o||||| | 3' TACTGTAGGTTTCCCTGGCGTACCAAAGATCA '5	2	-28.1	-31.6	0.889241	0.0311237
36	>Mir393_3	BnaC06g43000D	0	1528	146	73	3.99197	1	1890.36	5' TCCAAAGGGATCGCATTG '3 |||||||o|||||||||| 3' TTCTGTAGGTTTCTCTAGCGTAACAGAGGTCG '5	1	-28.6	-31.6	0.905063	0.00574546
37	>Mir393_3	BnaC07g07840D	0	45	82	82	2.24206	1	1890.36	5' T-CCAAAGGGATCGCATTG '3 | ||||||||||||| o|| 3' TAATAACGGTTTCCCTAGCGAGACTGGGTTTC '5	2.5	-26.1	-31.6	0.825949	0.0122136
38	>Mir393_3	BnaC08g15770D	0	1543	77	38.5	2.10535	1	1890.36	5' TCCAAAGGGATCGCATTG '3 |||||||||||||||||| 3' TGCTGTAGGTTTCCCTAGCGTAACAAAGCATG '5	0	-31.6	-31.6	1	0.00343347
39	>Mir393_3	BnaC08g29060D	0	1519	2081	1040.5	56.8992	1	1890.36	5' TCCAAAGGGATCGCATTG '3 |||||||||||||||||| 3' TGCTGTAGGTTTCCCTAGCGTAACAAGACATG '5	0	-31.6	-31.6	1	0.00348736
40	>Mir393_3	BnaC08g32660D	0	1528	3900	1950	106.635	1	1890.36	5' TCCAAAGGGATCGCATTG '3 |||||||o|||||||||| 3' TTCTGTAGGTTTCTCTAGCGTAACAGAGGTCG '5	1	-28.6	-31.6	0.905063	0.00563855
41	>Mir393_3	BnaC08g40890D	0	1519	2081	1040.5	56.8992	1	1890.36	5' TCCAAAGGGATCGCATTG '3 |||||||||||||||||| 3' TGCTGTAGGTTTCCCTAGCGTAACAAGACATG '5	0	-31.6	-31.6	1	0.00348129
42	>Mir319_1	BnaA03g22590D	0	883	15	15	0.410133	1	1890.36	5' ATTGGACTGAAGGGAGCTCC '3 |||||| ||||||||||||| 3' GTTTTGTAACCTTACTTCCCTCGAGGTTGAAG '5	2	-33.1	-39.3	0.842239	0.00387296
43	>Mir319_1	BnaA05g27620D	1	946	24	24	0.656214	1	1890.36	5' ATTGGACTGAAGGGAGCTCC '3 |||||| ||||||||||||| 3' GACTTATAACCTTACTTCCCTCGAGGTCGAAG '5	2	-33.1	-39.3	0.842239	0.00669342
44	>Mir319_1	BnaAnng27960D	0	841	5	5	0.136711	1	1890.36	5' ATTGGACTGAAGGGAGCTCC '3 ||||||||||||o||||| 3' AGCAACAAACCTGACTTCCTTCGAGATCCTGT '5	2.5	-33.8	-39.3	0.860051	0.00441988
45	>Mir319_1	BnaC03g26620D	0	883	10	10	0.273422	1	1890.36	5' ATTGGACTGAAGGGAGCTCC '3 |||||| ||||||||||||| 3' GTTTTGTAACCTTACTTCCCTCGAGGTTGAAG '5	2	-33.1	-39.3	0.842239	0.00390015
46	>Mir319_1	BnaCnng31260D	0	946	55	55	1.50382	1	1890.36	5' ATTGGACTGAAGGGAGCTCC '3 |||||| ||||||||||||| 3' GACTTATAACCTTACTTCCCTCGAGGTCGAAG '5	2	-33.1	-39.3	0.842239	0.00334448
47	>Mir319_1	BnaCnng49390D	0	949	202	202	5.52313	1	1890.36	5' ATTGGACTGAAGGGAGCTCC '3 |||||| ||||||||||||| 3' GACTTATAACCTTACTTCCCTCGAGGTCGAAG '5	2	-33.1	-39.3	0.842239	0.00349895
48	>Mir5718_6	BnaC07g46530D	2	1664	12	12	0.328107	1	1890.36	5' TCAGAACCAAACACAGAA-CAA '3 |||||||||||| ||||| || 3' CCGCATAGTCTTGGTTTGGGTCTTAATTTGAG '5	4	-24	-33.5	0.716418	0.0335354
49	>Mir5718_6	BnaC09g08970D	0	49	34	34	0.929636	1	1890.36	5' TCAGAACCAAACACAGAACAA '3 |||||||||||| ||||| || 3' TTGACAAGTCTTGGTTTGGGTCTTATTCCTCC '5	3	-24	-33.5	0.716418	0.000722022
50	>Mir5718_5	BnaC07g46530D	2	1664	12	12	0.328107	1	1890.36	5' TCAGAACCAAACACAGAA-CA '3 |||||||||||| ||||| | 3' CCGCATAGTCTTGGTTTGGGTCTTAATTTGAG '5	4	-24	-32.5	0.738462	0.0444621
51	>Mir5718_5	BnaC09g08970D	0	49	34	34	0.929636	1	1890.36	5' TCAGAACCAAACACAGAACA '3 |||||||||||| ||||| | 3' TTGACAAGTCTTGGTTTGGGTCTTATTCCTCC '5	3	-24	-32.5	0.738462	0.000722022
52	>Mir394_5	BnaA07g08860D	0	1154	28	14	0.765582	1	1890.36	5' TTTGGCATTCTGTCCACCTCC '3 |||||||||||||| |||||| 3' GTATGCAAACCGTAAGACAGTTGGAGGAAGGT '5	1	-33.5	-40.1	0.835411	0.00290381
53	>Mir394_5	BnaA09g27990D	0	1157	143	71.5	3.90994	1	1890.36	5' TTTGGCATTCTGTCCACCTCC '3 |||||||||||||| |||||| 3' GTATACAAACCGTAAGACAGTTGGAGGAAGGT '5	1	-33.5	-40.1	0.835411	0.0028975
54	>Mir394_5	BnaC05g21250D	0	1163	143	71.5	3.90994	1	1890.36	5' TTTGGCATTCTGTCCACCTCC '3 |||||||||||||| |||||| 3' GTATACAAACCGTAAGACAGTTGGAGGAAGGT '5	1	-33.5	-40.1	0.835411	0.00288496
55	>Mir394_5	BnaC07g11360D	0	1142	28	14	0.765582	1	1890.36	5' TTTGGCATTCTGTCCACCTCC '3 |||||||||||||| |||||| 3' GTATGCAAACCGTAAGACAGTTGGAGGAAGGT '5	1	-33.5	-40.1	0.835411	0.00292933
56	>Mir824_4	BnaA05g30610D	3	825	2	2	0.0546845	1	1890.36	5' GACCATTTGTGAGAAGGG '3 |||||o||||||| ||o 3' GTCGAACTGGTGAACACTCCTCTAATCCCGGA '5	3.5	-22.2	-31.7	0.700315	0.0263645
57	>Mir384_1	BnaA07g08860D	2	1153	12	6	0.328107	2	3780.72	5' TTGGCATTCTGTCCACCTC '3 ||||||||||||| ||||| 3' TATGCAAACCGTAAGACAGTTGGAGGAAGGTG '5	1	-29.3	-35.9	0.816156	0.00290381
58	>Mir384_1	BnaA09g27990D	2	1156	72	36	1.96864	2	3780.72	5' TTGGCATTCTGTCCACCTC '3 ||||||||||||| ||||| 3' TATACAAACCGTAAGACAGTTGGAGGAAGGTG '5	1	-29.3	-35.9	0.816156	0.0028975
59	>Mir384_1	BnaC05g21250D	2	1162	72	36	1.96864	2	3780.72	5' TTGGCATTCTGTCCACCTC '3 ||||||||||||| ||||| 3' TATACAAACCGTAAGACAGTTGGAGGAAGGTG '5	1	-29.3	-35.9	0.816156	0.00288496
60	>Mir384_1	BnaC07g11360D	2	1141	12	6	0.328107	2	3780.72	5' TTGGCATTCTGTCCACCTC '3 ||||||||||||| ||||| 3' TATGCAAACCGTAAGACAGTTGGAGGAAGGTG '5	1	-29.3	-35.9	0.816156	0.00292933
61	>Mir858_9	BnaA09g03290D	0	301	4	1.33333	0.109369	1	1890.36	5' TTTCGTTGTCTGTTCGACCTT '3 ||||||||||||||| ||| 3' AAAATTAAAGCAACAGACAAGACGGACCATCT '5	3	-27.5	-34.4	0.799419	0.00290698
62	>Mir858_9	BnaA10g04120D	0	301	7	7	0.191396	1	1890.36	5' TTTCGTTGTCTGTTCGACCTT '3 ||||||||||||||| ||o 3' AAAAATAAAGCAACAGACAAGAAGGGCCATTA '5	3.5	-27.3	-34.4	0.793605	0.00673852
63	>Mir858_9	BnaC05g04250D	0	301	6	6	0.164053	1	1890.36	5' TTTCGTTGTCTGTTCGACCTT '3 ||||||||||||||| ||o 3' AAAAATAAAGCAACAGACAAGAAGGGCCATTA '5	3.5	-27.3	-34.4	0.793605	0.00679345
64	>Mir858_9	BnaC07g27140D	2	301	4	1.33333	0.109369	1	1890.36	5' TTTCGTTGTCTGTTCGACCTT '3 ||||||||||||||| ||| 3' AAAATTAAAGCAACAGACAAGAAGGACCATCT '5	3	-27.3	-34.4	0.793605	0.0147781
65	>Mir858_9	BnaC09g02660D	0	301	4	1.33333	0.109369	1	1890.36	5' TTTCGTTGTCTGTTCGACCTT '3 ||||||||||||||| ||| 3' AAAATTAAAGCAACAGACAAGACGGACCATCT '5	3	-27.5	-34.4	0.799419	0.00307692
66	>Mir171_12	BnaA03g21080D	0	782	89	89	2.43346	1	1890.36	5' TGATTGAGCCGCGTCAATATC '3 |||||||||||||o||||||| 3' TCTACCACTAACTCGGCGCGGTTATAGGGAAC '5	0.5	-36.3	-36.9	0.98374	0.00398406
67	>Mir171_12	BnaA04g01210D	0	671	100	100	2.73422	1	1890.36	5' TGATTGAGCCGCGTCAATATC '3 |||||||||||||o||||||| 3' TCCAACACTAACTCGGCGCGGTTATAGGGAAC '5	0.5	-36.3	-36.9	0.98374	0.00427611
68	>Mir171_12	BnaA07g01720D	2	449	5	2.5	0.136711	1	1890.36	5' TGATTGAGCCGCGTCAATATC '3 ||||||||||| | ||||||| 3' TCGGCAACTAACTCGGCACTGTTATAGTGTAC '5	3	-27.5	-36.9	0.745257	0.0244387
69	>Mir171_12	BnaAnng18540D	0	668	1746	873	47.7395	1	1890.36	5' TGATTGAGCCGCGTCAATATC '3 |||||||||||||o||||||| 3' TCGACAACTAACTCGGCGCGGTTATAGGGGAC '5	0.5	-36.3	-36.9	0.98374	0.00418409
70	>Mir171_12	BnaAnng18550D	0	668	1746	873	47.7395	1	1890.36	5' TGATTGAGCCGCGTCAATATC '3 |||||||||||||o||||||| 3' TCGACAACTAACTCGGCGCGGTTATAGGGGAC '5	0.5	-36.3	-36.9	0.98374	0.00418409
71	>Mir171_12	BnaC03g25140D	0	671	122	122	3.33575	1	1890.36	5' TGATTGAGCCGCGTCAATATC '3 |||||||||||||o||||||| 3' TCTACCACTAACTCGGCGCGGTTATAGGGAAC '5	0.5	-36.3	-36.9	0.98374	0.00424499
72	>Mir171_12	BnaC04g22080D	0	683	421	421	11.5111	1	1890.36	5' TGATTGAGCCGCGTCAATATC '3 |||||||||||||o||||||| 3' TCCAAAACTAACTCGGCGCGGTTATAGGGAAC '5	0.5	-36.3	-36.9	0.98374	0.00416914
73	>Mir171_12	BnaCnng57010D	2	773	8	8	0.218738	1	1890.36	5' TGATTGAGCCGCGTCAATATC '3 |||||||||||||o||||||| 3' TCTACCACTAACTCGGCGCGGTTATAGGGAAC '5	0.5	-36.3	-36.9	0.98374	0.00784749
74	>mir159_22	BnaA03g22590D	0	883	15	15	0.410133	2	3780.72	5' TTTGGACTGAAGGGAGCTCCT '3 ||||| ||||||||||||| 3' GTTTTGTAACCTTACTTCCCTCGAGGTTGAAG '5	4	-34	-40.8	0.833333	0.00464575
75	>mir159_22	BnaA05g27620D	1	946	24	24	0.656214	2	3780.72	5' T-TTGGACTGAAGGGAGCTCCT '3 | ||||| ||||||||||||| 3' GACTTATAACCTTACTTCCCTCGAGGTCGAAG '5	4	-33.8	-40.8	0.828431	0.00802671
76	>mir159_22	BnaAnng27960D	0	841	5	5	0.136711	2	3780.72	5' TTTGGACTGAAGGGAGCTCCT '3 |||||||||||||o||||| 3' AGCAACAAACCTGACTTCCTTCGAGATCCTGT '5	2.5	-34	-40.8	0.833333	0.000738007
77	>mir159_22	BnaC03g26620D	0	883	10	10	0.273422	2	3780.72	5' TTTGGACTGAAGGGAGCTCCT '3 ||||| ||||||||||||| 3' GTTTTGTAACCTTACTTCCCTCGAGGTTGAAG '5	4	-34	-40.8	0.833333	0.00467835
78	>mir159_22	BnaCnng31260D	0	946	55	55	1.50382	2	3780.72	5' T-TTGGACTGAAGGGAGCTCCT '3 | ||||| ||||||||||||| 3' GACTTATAACCTTACTTCCCTCGAGGTCGAAG '5	4	-33.8	-40.8	0.828431	0.00401203
79	>mir159_22	BnaCnng49390D	0	949	202	202	5.52313	2	3780.72	5' T-TTGGACTGAAGGGAGCTCCT '3 | ||||| ||||||||||||| 3' GACTTATAACCTTACTTCCCTCGAGGTCGAAG '5	4	-33.8	-40.8	0.828431	0.00419727
80	>Mir393_4	BnaA02g28290D	0	1513	269	134.5	7.35506	1	1890.36	5' TCCAAAGGGATCGCATTGA '3 |||||||||||||||||| 3' TGCTGTAGGTTTCCCTAGCGTAACAAAGTATG '5	1	-32.7	-33.5	0.976119	0.00350569
81	>Mir393_4	BnaA07g19520D	0	1681	146	73	3.99197	1	1890.36	5' TCCAAAGGGATCGCATTGA '3 |||||||o|||||||||| 3' TTCTGTAGGTTTCTCTAGCGTAACAGAGGTCG '5	2	-29.7	-33.5	0.886567	0.00519884
82	>Mir393_4	BnaA08g24570D	0	1558	77	38.5	2.10535	1	1890.36	5' TCCAAAGGGATCGCATTGA '3 |||||||||||||||||| 3' TGCTGTAGGTTTCCCTAGCGTAACAAAGCATG '5	1	-32.7	-33.5	0.976119	0.00341588
83	>Mir393_4	BnaA09g40340D	0	1528	3900	1950	106.635	1	1890.36	5' TCCAAAGGGATCGCATTGA '3 |||||||o|||||||||| 3' TTCTGTAGGTTTCTCTAGCGTAACAGAGGTCG '5	2	-29.7	-33.5	0.886567	0.00563855
84	>Mir393_4	BnaC02g36370D	0	1513	269	134.5	7.35506	1	1890.36	5' TCCAAAGGGATCGCATTGA '3 |||||||||||||||||| 3' TGCTGTAGGTTTCCCTAGCGTAACAAAGTATG '5	1	-32.7	-33.5	0.976119	0.00350569
85	>Mir393_4	BnaC03g73110D	2	1519	4	4	0.109369	1	1890.36	5' TCCAAAGGGATCGCATTGA '3 ||||||||||o||||| | 3' TACTGTAGGTTTCCCTGGCGTA-CCAAAGATCA '5	3	-28.3	-33.5	0.844776	0.0339046
86	>Mir393_4	BnaC06g43000D	0	1528	146	73	3.99197	1	1890.36	5' TCCAAAGGGATCGCATTGA '3 |||||||o|||||||||| 3' TTCTGTAGGTTTCTCTAGCGTAACAGAGGTCG '5	2	-29.7	-33.5	0.886567	0.00574546
87	>Mir393_4	BnaC07g07840D	0	45	82	82	2.24206	1	1890.36	5' T-CCAAAGGGATCGCATTGA '3 | ||||||||||||| o||| 3' TAATAACGGTTTCCCTAGCGAGACTGGGTTTC '5	2.5	-28	-33.5	0.835821	0.0112015
88	>Mir393_4	BnaC08g15770D	0	1543	77	38.5	2.10535	1	1890.36	5' TCCAAAGGGATCGCATTGA '3 |||||||||||||||||| 3' TGCTGTAGGTTTCCCTAGCGTAACAAAGCATG '5	1	-32.7	-33.5	0.976119	0.00343347
89	>Mir393_4	BnaC08g29060D	0	1519	2081	1040.5	56.8992	1	1890.36	5' TCCAAAGGGATCGCATTGA '3 |||||||||||||||||| 3' TGCTGTAGGTTTCCCTAGCGTAACAAGACATG '5	1	-32.7	-33.5	0.976119	0.00348736
90	>Mir393_4	BnaC08g32660D	0	1528	3900	1950	106.635	1	1890.36	5' TCCAAAGGGATCGCATTGA '3 |||||||o|||||||||| 3' TTCTGTAGGTTTCTCTAGCGTAACAGAGGTCG '5	2	-29.7	-33.5	0.886567	0.00563855
91	>Mir393_4	BnaC08g40890D	0	1519	2081	1040.5	56.8992	1	1890.36	5' TCCAAAGGGATCGCATTGA '3 |||||||||||||||||| 3' TGCTGTAGGTTTCCCTAGCGTAACAAGACATG '5	1	-32.7	-33.5	0.976119	0.00348129
92	>Mir160_10	BnaA01g06910D	0	1202	1278	639	34.9434	1	1890.36	5' TGCCTGGCTCCCTGTATGCC '3 |||||||||||||||| o|| 3' CGTAATACGGACCGAGGGACATTTGGGTGCCC '5	1.5	-38.1	-43.8	0.869863	0.00548997
93	>Mir160_10	BnaA03g12820D	0	82	40	40	1.09369	1	1890.36	5' TGCCTGGCTCCCTGTATGCC '3 o|||||o|||||||o o||| 3' GTACTGGCGGACTGAGGGACG-GCGGTGGCGGC '5	3.5	-36.3	-43.8	0.828767	0.0123265
94	>Mir160_10	BnaA03g49980D	0	1859	1037	518.5	28.3539	1	1890.36	5' TGCCTGGCTCCCTGTATGCC '3 |||||||||||||||| o|| 3' CGTAATACGGACCGAGGGACATTTGGGTGCCC '5	1.5	-38.1	-43.8	0.869863	0.00403469
95	>Mir160_10	BnaA07g13830D	0	1304	1282	641	35.0527	1	1890.36	5' TGCCTGGCTCCCTGTATGCC '3 ||||||||||||||||| || 3' ACTCGAACGGACCGAGGGACATAAGGGCGTCC '5	1	-37.1	-43.8	0.847032	0.00293901
96	>Mir160_10	BnaA07g20790D	0	1247	351	175.5	9.59712	1	1890.36	5' TGCCTGGCTCCCTGTATGCC '3 ||||||||||||||o||||| 3' AGTATTACGGACCGAGGGACGTACGGTCGTCC '5	0.5	-43.8	-43.8	1	0.00246837
97	>Mir160_10	BnaA07g33740D	0	302	6272	3136	171.49	1	1890.36	5' TGCCTGGCTCCCTGTATGCC '3 ||||||||||||||o||||| 3' AGCATTACGGACCGAGGGACGTACGGCCGTCC '5	0.5	-43.8	-43.8	1	0.00622566
98	>Mir160_10	BnaC01g08330D	0	1217	1278	639	34.9434	1	1890.36	5' TGCCTGGCTCCCTGTATGCC '3 |||||||||||||||| o|| 3' CGTAATACGGACCGAGGGACATTTGGGTGCCC '5	1.5	-38.1	-43.8	0.869863	0.00543625
99	>Mir160_10	BnaC04g15900D	0	1289	1282	641	35.0527	1	1890.36	5' TGCCTGGCTCCCTGTATGCC '3 ||||||||||||||||| || 3' ACTCGAACGGACCGAGGGACATAAGGACGTCC '5	1	-37.1	-43.8	0.847032	0.00296077
100	>Mir160_10	BnaC06g20640D	0	1244	351	175.5	9.59712	1	1890.36	5' TGCCTGGCTCCCTGTATGCC '3 ||||||||||||||o||||| 3' AGTATTACGGACCGAGGGACGTACGGTCGTCC '5	0.5	-43.8	-43.8	1	0.00247295
101	>Mir160_10	BnaC06g38360D	0	1220	6272	3136	171.49	1	1890.36	5' TGCCTGGCTCCCTGTATGCC '3 ||||||||||||||o||||| 3' AGCATTACGGACCGAGGGACGTACGGCCGTCC '5	0.5	-43.8	-43.8	1	0.00253887
102	>Mir160_10	BnaC07g42330D	0	1901	1037	518.5	28.3539	1	1890.36	5' TGCCTGGCTCCCTGTATGCC '3 |||||||||||||||| o|| 3' CGTAATACGGACCGAGGGACATTTGGGTGCCC '5	1.5	-38.1	-43.8	0.869863	0.00396746
103	>Mir160_10	BnaCnng57590D	0	76	60	60	1.64053	1	1890.36	5' TGCCTGGCTCCCTGTATGCC '3 o|||||o|||||||o o||| 3' GTACTGGCGGACTGAGGGACG-GCGGTGGCGGC '5	3.5	-36.3	-43.8	0.828767	0.0124029
104	>Mir156_4	BnaA02g14580D	2	688	6	2	0.164053	1	1890.36	5' CTGACAGAAGAGAGTGAGC '3 |||||||||||||| |||| 3' TGACTCGACTGTCTTCTCTCTCTCGTGTTCAT '5	1	-31.3	-35.5	0.88169	0.00412583
105	>Mir156_4	BnaA04g24340D	0	751	10	10	0.273422	1	1890.36	5' CTGACAGAAGAGAGTGAGC '3 ||||||||||||| |||| 3' CACCTAAACTGTCTTCTCTCTCTCGTGTCAAA '5	2	-29.7	-35.5	0.83662	0.0157259
106	>Mir156_4	BnaA06g36780D	0	1327	27	27	0.73824	1	1890.36	5' CTGACAGAAGAGAGTGAGC '3 ||||||||||||| |||| 3' AACTTAAACTGTCTTCTCTCTCTCGTGGTAGT '5	2	-29.7	-35.5	0.83662	0.0109747
107	>Mir156_4	BnaA07g08830D	0	1030	7	7	0.191396	1	1890.36	5' CTGACAGAAGAGAGTGAGC '3 ||||||||||||| |||| 3' TTCTGCAACTGTCTTCTCTCTCTCGTGACATC '5	2	-29.7	-35.5	0.83662	0.01526
108	>Mir156_4	BnaA07g08840D	0	1084	24	24	0.656214	1	1890.36	5' CTGACAGAAGAGAGTGAGC '3 ||||||||||||| |||| 3' TTCTTCAACTGTCTTCTCTCTCTCGTGCCACC '5	2	-29.7	-35.5	0.83662	0.0146297
109	>Mir156_4	BnaAnng25050D	2	946	8	4	0.218738	1	1890.36	5' CTGACAGAAGAGAGTGAGC '3 ||||||||||||| |||| 3' TTCTGCAACTGTCTTCTCTCTCTCGTGACATC '5	2	-29.7	-35.5	0.83662	0.0165045
110	>Mir156_4	BnaC02g14000D	2	688	6	2	0.164053	1	1890.36	5' CTGACAGAAGAGAGTGAGC '3 |||||||||||||| |||| 3' TGACTCGACTGTCTTCTCTCTCTCGTGTTCAT '5	1	-31.3	-35.5	0.88169	0.00412583
111	>Mir156_4	BnaC02g19100D	2	703	6	2	0.164053	1	1890.36	5' CTGACAGAAGAGAGTGAGC '3 |||||||||||||| |||| 3' TGACTCGACTGTCTTCTCTCTCTCGTGTTCAT '5	1	-31.3	-35.5	0.88169	0.00406297
112	>Mir156_4	BnaC03g57620D	2	1003	8	4	0.218738	1	1890.36	5' CTGACAGAAGAGAGTGAGC '3 ||||||||||||| |||| 3' TTCTGCAACTGTCTTCTCTCTCTCGTGACATC '5	2	-29.7	-35.5	0.83662	0.0156391
113	>Mir156_4	BnaC04g02520D	1	754	3	3	0.0820267	1	1890.36	5' CTGACAGAAGAGAGTGAGC '3 ||||||||||||| |||| 3' CACCCAAACTGTCTTCTCTCTCTCGTGTCAAA '5	2	-29.7	-35.5	0.83662	0.0306282
114	>Mir156_4	BnaC05g21280D	0	1006	11	11	0.300765	1	1890.36	5' CTGACAGAAGAGAGTGAGC '3 ||||||||||||| ||o| 3' TTCTGCAACTGTCTTCTCTCTCTTGTGACATC '5	2.5	-27.3	-35.5	0.769014	0.0164605
115	>Mir156_4	BnaC07g11380D	0	1030	11	11	0.300765	1	1890.36	5' CTGACAGAAGAGAGTGAGC '3 ||||||||||||| |||| 3' TTCTTCAACTGTCTTCTCTCTCTCGTGCCACC '5	2	-29.7	-35.5	0.83662	0.0153843
116	>Mir156_4	BnaC07g11390D	0	1024	5	5	0.136711	1	1890.36	5' CTGACAGAAGAGAGTGAGC '3 ||||||||||||| |||| 3' TTCTGCAACTGTCTTCTCTCTCTCGTGACATC '5	2	-29.7	-35.5	0.83662	0.0153427
117	>Mir156_4	BnaC07g17030D	0	1318	28	28	0.765582	1	1890.36	5' CTGACAGAAGAGAGTGAGC '3 ||||||||||||| |||| 3' AACTTAAACTGTCTTCTCTCTCTCGTGGTAGT '5	2	-29.7	-35.5	0.83662	0.0110388
118	>Mir156_4	BnaCnng61400D	3	694	3	3	0.0820267	1	1890.36	5' CTGACAGAAGAGAGTGAGC '3 ||||||||||||||||||| 3' TGACTCGACTGTCTTCTCTCACTCGTGTTCAT '5	0	-35.5	-35.5	1	0.00956429
119	>Mir172_3	BnaA01g34730D	0	592	28	14	0.765582	1	1890.36	5' AGAATCTTGATGATGCTGCA '3 ||||||o||||||||||||| 3' CTCCTCTCTTAGGACTACTACGACGTCGTAAA '5	1	-32.9	-33.2	0.990964	0.010204
120	>Mir172_3	BnaA02g06490D	0	1114	19	19	0.519502	1	1890.36	5' AGAATCTTGATGATGCTGCA '3 ||||||o||||||||||||| 3' TCCCACTCTTAGGACTACTACGACGTAAACTC '5	1	-32.9	-33.2	0.990964	0.00546874
121	>Mir172_3	BnaA03g22100D	0	1237	235	235	6.42542	1	1890.36	5' AGAATCTTGATGATGCTGCA '3 ||||||o|||||||||||| 3' TTAATCTCTTAGGACTACTACGACGACGTTGA '5	2	-32.8	-33.2	0.987952	0.0130767
122	>Mir172_3	BnaA03g53830D	0	1192	11	11	0.300765	1	1890.36	5' AGAATCTTGATGATGCTGCA '3 ||||||o||||||||||||| 3' CTCCTCTCTTAGGACTACTACGACGTCGTAAA '5	1	-32.9	-33.2	0.990964	0.00545595
123	>Mir172_3	BnaA07g13990D	0	1288	26	8.66667	0.710898	1	1890.36	5' AGAATCTTGATGATGCTGCA '3 ||||||o|||||||||||| 3' TTAATCTCTTAGGACTACTACGACGACGTTGA '5	2	-32.8	-33.2	0.987952	0.0125552
124	>Mir172_3	BnaA09g54740D	3	964	3	1.5	0.0820267	1	1890.36	5' AGAATCTTGATGATGCTGCA '3 |||||o||||||||||||| 3' ATTTTCCCTTAGGACTACTACGACGTTGACAG '5	2	-32.3	-33.2	0.972892	0.01665
125	>Mir172_3	BnaA10g12950D	0	1198	38	38	1.039	1	1890.36	5' AGAATCTTGATGATGCTGCA '3 ||||||o||||||||||||| 3' TCACACTCTTAGGACTACTACGACGTAAACTC '5	1	-32.9	-33.2	0.990964	0.0052122
126	>Mir172_3	BnaC03g26480D	0	1180	2735	2735	74.781	1	1890.36	5' AGAATCTTGATGATGCTGCA '3 ||||||o|||||||||||| 3' TTAATCTCTTAGGACTACTACGACGACGTTGA '5	2	-32.8	-33.2	0.987952	0.0136764
127	>Mir172_3	BnaC04g15640D	0	1282	26	8.66667	0.710898	1	1890.36	5' AGAATCTTGATGATGCTGCA '3 ||||||o|||||||||||| 3' TTAATCTCTTAGGACTACTACGACGACGTTGA '5	2	-32.8	-33.2	0.987952	0.0125552
128	>Mir172_3	BnaC08g25840D	3	967	3	1.5	0.0820267	1	1890.36	5' AGAATCTTGATGATGCTGCA '3 |||||o||||||||||||| 3' ATTTTCCCTTAGGACTACTACGACGTTGACAG '5	2	-32.3	-33.2	0.972892	0.0166012
129	>Mir172_3	BnaC09g35430D	0	1198	96	96	2.62485	1	1890.36	5' AGAATCTTGATGATGCTGCA '3 ||||||o||||||||||||| 3' TCACACTCTTAGGACTACTACGACGTAAACTA '5	1	-32.9	-33.2	0.990964	0.00518902
130	>Mir172_3	BnaCnng39690D	0	1189	7	7	0.191396	1	1890.36	5' AGAATCTTGATGATGCTGCA '3 ||||||o||||||||||||| 3' CTCCTCTCTTAGGACTACTACGACGTCGTAAA '5	1	-32.9	-33.2	0.990964	0.00546874
131	>Mir172_3	BnaCnng71740D	0	589	28	14	0.765582	1	1890.36	5' AGAATCTTGATGATGCTGCA '3 ||||||o||||||||||||| 3' CTCCTCTCTTAGGACTACTACGACGTCGTAAA '5	1	-32.9	-33.2	0.990964	0.0104789
132	>Mir5654_4	BnaA09g46700D	2	1009	11	11	0.300765	1	1890.36	5' ATAAATCCCAAGCATCATCCA '3 ||| ||||||||||||||| | 3' ATGTCTTATCTAGGGTTCGTAGTAGCTAGAAT '5	3	-27	-34.3	0.787172	0.0102865
133	>Mir5654_4	BnaA09g46840D	0	1537	12	12	0.328107	1	1890.36	5' ATAAATCCCAAGCATCATCCA '3 ||| ||||||||||||||| | 3' ACGTCTTATCTAGGGTTCGTAGTAGCTAGAAT '5	3	-27	-34.3	0.787172	0.00385887
134	>Mir5654_4	BnaA09g47120D	0	1378	79	79	2.16004	1	1890.36	5' ATAAATCCCAAGCATCATCCA '3 ||| ||||||||||||||| | 3' ATGTCTTATCTAGGGTTCGTAGTAGCTAGAAT '5	3	-27	-34.3	0.787172	0.00413223
135	>Mir5654_4	BnaA09g47950D	0	52	22	22	0.601529	1	1890.36	5' ATAAATCCCAAGCATCATCCA '3 ||| ||||||||||||||| | 3' ATGTCTTATCTAGGGTTCGTAGTAGATGCATT '5	3	-26.9	-34.3	0.784257	0.0173263
136	>Mir5654_4	BnaC08g40130D	1	880	3	3	0.0820267	1	1890.36	5' ATAAATCCCAAGCATCATCCA '3 ||| ||||||||||||||| | 3' ATGTCTTATCTAGGGTTCGTAGTAGCTAGAAT '5	3	-27	-34.3	0.787172	0.0171705
137	>Mir5654_4	BnaC09g37630D	0	1225	9	9	0.24608	1	1890.36	5' ATAAATCCCAAGCATCATCCA '3 ||| ||||||||||||||| | 3' ATGTCTTATCTAGGGTTCGTAGTAGCTGAAGG '5	3	-27	-34.3	0.787172	0.00456918
138	>mir159_24	BnaA03g22590D	0	883	15	15	0.410133	1	1890.36	5' TTTGGATTGAAGGGAGCTC '3 ||||| |||||||||||| 3' GTTTTGTAACCTTACTTCCCTCGAGGTTGAAG '5	3	-30.2	-33.6	0.89881	0.00464575
139	>mir159_24	BnaA05g27620D	1	946	24	24	0.656214	1	1890.36	5' T-TTGGATTGAAGGGAGCTC '3 | ||||| |||||||||||| 3' GACTTATAACCTTACTTCCCTCGAGGTCGAAG '5	3	-30	-33.6	0.892857	0.00802671
140	>mir159_24	BnaAnng27960D	0	841	5	5	0.136711	1	1890.36	5' TTTGGATTGAAGGGAGCTC '3 ||||||o||||||o||||| 3' AGCAACAAACCTGACTTCCTTCGAGATCCTGT '5	1.5	-30.7	-33.6	0.91369	0.000738007
141	>mir159_24	BnaC03g26620D	0	883	10	10	0.273422	1	1890.36	5' TTTGGATTGAAGGGAGCTC '3 ||||| |||||||||||| 3' GTTTTGTAACCTTACTTCCCTCGAGGTTGAAG '5	3	-30.2	-33.6	0.89881	0.00467835
142	>mir159_24	BnaCnng31260D	0	946	55	55	1.50382	1	1890.36	5' T-TTGGATTGAAGGGAGCTC '3 | ||||| |||||||||||| 3' GACTTATAACCTTACTTCCCTCGAGGTCGAAG '5	3	-30	-33.6	0.892857	0.00401203
143	>mir159_24	BnaCnng49390D	0	949	202	202	5.52313	1	1890.36	5' T-TTGGATTGAAGGGAGCTC '3 | ||||| |||||||||||| 3' GACTTATAACCTTACTTCCCTCGAGGTCGAAG '5	3	-30	-33.6	0.892857	0.00419727
144	>Mir167_13	BnaA04g07950D	0	2282	67	33.5	1.83193	1	1890.36	5' TGAAGCTGCCAGCATGATCTT '3 o ||||||||||| |||||| 3' TGCTTATG-TTCGACGGTCGGACTAGATTCCCC '5	3.5	-29.9	-38.5	0.776623	0.00368098
145	>Mir167_13	BnaA07g25390D	0	2174	352	352	9.62446	1	1890.36	5' TGAAGCTGCCAGCATGATCTT '3 o ||||||||||| |||||| 3' TGCTTATG-TTCGACGGTCGGACTAGATTTCCG '5	3.5	-29.9	-38.5	0.776623	0.003861
146	>Mir167_13	BnaA08g17390D	0	2282	196	65.3333	5.35908	1	1890.36	5' TGAAGCTGCCAGCATGATCTT '3 o ||||||||||| ||||||o 3' TGTTTATG-TTCGACGGTCGGACTAGAGTGTCC '5	3	-30.7	-38.5	0.797403	0.00196695
147	>Mir167_13	BnaA09g26170D	0	2333	196	65.3333	5.35908	1	1890.36	5' TGAAGCTGCCAGCATGATCTT '3 o ||||||||||| ||||||o 3' TGTTTATG-TTCGACGGTCGGACTAGAGTGTCC '5	3	-30.7	-38.5	0.797403	0.00191939
148	>Mir167_13	BnaC03g59640D	2	2267	4	4	0.109369	1	1890.36	5' TGAAGCTGCCAGCATGATCTT '3 o ||||||||||| ||||||o 3' TGTTTATG-TTCGACGGTCGGACTAGAGTGTCC '5	3	-30.7	-38.5	0.797403	0.00986186
149	>Mir167_13	BnaC05g23210D	0	2324	196	65.3333	5.35908	1	1890.36	5' TGAAGCTGCCAGCATGATCTT '3 o ||||||||||| ||||||o 3' TGTTTATG-TTCGACGGTCGGACTAGAGTGTCC '5	3	-30.7	-38.5	0.797403	0.00192604
150	>Mir167_13	BnaC06g27170D	0	2168	137	137	3.74589	1	1890.36	5' TGAAGCTGCCAGCATGATCTT '3 o ||||||||||| |||||| 3' TGCTTATG-TTCGACGGTCGGACTAGATTTCCG '5	3.5	-29.9	-38.5	0.776623	0.00387096
151	>Mir167_13	BnaCnng25410D	0	2267	67	33.5	1.83193	1	1890.36	5' TGAAGCTGCCAGCATGATCTT '3 o ||||||||||| |||||| 3' TGCTTATG-TTCGACGGTCGGACTAGATTCCCC '5	3.5	-29.9	-38.5	0.776623	0.0037037
152	>Mir166_20	BnaA02g06170D	3	265	2	2	0.0546845	1	1890.36	5' TCGGACCAGGCTTCATTCCCCC '3 o||||||||||||||| ||| 3' GGCTTAGGCCTGGTCCGAAGTA-GGGCCCGTAG '5	3.5	-37	-47.4	0.780591	0.0161034
153	>Mir166_20	BnaA04g20300D	0	586	139	139	3.80057	1	1890.36	5' TCGGACCAGGCTTCATTCCCCC '3 o||||||||||||||| ||| 3' ATCTTAGGCCTGGTCCGAAGTA-GGGTTAGTAG '5	3.5	-36.7	-47.4	0.774262	0.00494131
154	>Mir166_20	BnaA06g01940D	0	562	42	21	1.14837	1	1890.36	5' TCGGACCAGGCTTCATTCCCCC '3 o|||||||||||||||||| 3' ACCTTAGGCCTGGTCCGAAGTAAGGTCCGTAG '5	3.5	-37.9	-47.4	0.799578	0.00479328
155	>Mir166_20	BnaA08g01600D	0	565	15	7.5	0.410133	1	1890.36	5' TCGGACCAGGCTTCATTCCCCC '3 o|||||||||||||||||| 3' ACCTTAGGCCTGGTCCGAAGTAAGGTCCGTAG '5	3.5	-37.9	-47.4	0.799578	0.00481057
156	>Mir166_20	BnaA08g11980D	0	556	27	9	0.73824	1	1890.36	5' TCGGACCAGGCTTCATTCCCCC '3 o||||||||||||||| ||| 3' ACCTTAGGCCTGGTCCGAAGTA-GGGTCCGTAA '5	3.5	-36.7	-47.4	0.774262	0.00544587
157	>Mir166_20	BnaA09g01430D	0	868	9	9	0.24608	1	1890.36	5' TCGGACCAGGCTTCATTCCCCC '3 | o|||||||||o|||||| || 3' ATAGAGGA-TCTGGTCCGAGGTAAGGTGGGTAG '5	4	-35.2	-47.4	0.742616	0.00918722
158	>Mir166_20	BnaA09g26050D	0	586	52	26	1.4218	1	1890.36	5' TCGGACCAGGCTTCATTCCCCC '3 o||||||||||||||| ||| 3' AGCTTAGGCCTGGTCCGAAGTA-GGGTTAGTAG '5	3.5	-36.7	-47.4	0.774262	0.00478182
159	>Mir166_20	BnaAnng30670D	0	559	27	9	0.73824	1	1890.36	5' TCGGACCAGGCTTCATTCCCCC '3 o||||||||||||||| ||| 3' ACCTTAGGCCTGGTCCGAAGTA-GGGTCCGTAA '5	3.5	-36.7	-47.4	0.774262	0.00639486
160	>Mir166_20	BnaC03g66860D	0	556	27	9	0.73824	1	1890.36	5' TCGGACCAGGCTTCATTCCCCC '3 o||||||||||||||| ||| 3' ACCTTAGGCCTGGTCCGAAGTA-GGGTCCGTAA '5	3.5	-36.7	-47.4	0.774262	0.00544587
161	>Mir166_20	BnaC03g69040D	0	565	15	7.5	0.410133	1	1890.36	5' TCGGACCAGGCTTCATTCCCCC '3 o|||||||||||||||||| 3' ACCTTAGGCCTGGTCCGAAGTAAGGTCCGTAG '5	3.5	-37.9	-47.4	0.799578	0.0055749
162	>Mir166_20	BnaC05g23470D	0	586	52	26	1.4218	1	1890.36	5' TCGGACCAGGCTTCATTCCCCC '3 o||||||||||||||| ||| 3' AGCTTAGGCCTGGTCCGAAGTA-GGGTTAGTAG '5	3.5	-36.7	-47.4	0.774262	0.00478182
163	>Mir166_20	BnaC06g05240D	0	562	42	21	1.14837	1	1890.36	5' TCGGACCAGGCTTCATTCCCCC '3 o|||||||||||||||||| 3' ACCTTAGGCCTGGTCCGAAGTAAGGTCCGTAG '5	3.5	-37.9	-47.4	0.799578	0.00479328
164	>Mir166_20	BnaC09g54340D	0	562	35	35	0.956978	1	1890.36	5' TCGGACCAGGCTTCATTCCCCC '3 o||||||||||||||| ||| 3' GGCTTAGGCCTGGTCCGAAGTA-GGGTCCGTAG '5	3.5	-36.7	-47.4	0.774262	0.00474214
165	>Mir156_40	BnaA02g14580D	2	688	6	2	0.164053	1	1890.36	5' TTGACAGAAGAGAGTGAGCAC '3 o||||||||||||| |||||| 3' TGACTCGACTGTCTTCTCTCTCTCGTGTTCAT '5	1.5	-34	-38.2	0.890052	0.0174176
166	>Mir156_40	BnaA04g24340D	0	751	10	10	0.273422	1	1890.36	5' TTGACAGAAGAGAGTGAGCAC '3 |||||||||||||| |||||| 3' CACCTAAACTGTCTTCTCTCTCTCGTGTCAAA '5	1	-34	-38.2	0.890052	0.012048
167	>Mir156_40	BnaA06g36780D	0	1327	27	27	0.73824	1	1890.36	5' TTGACAGAAGAGAGTGAGCAC '3 |||||||||||||| |||||| 3' AACTTAAACTGTCTTCTCTCTCTCGTGGTAGT '5	1	-34	-38.2	0.890052	0.00840331
168	>Mir156_40	BnaA07g08830D	0	1030	7	7	0.191396	1	1890.36	5' TTGACAGAAGAGAGTGAGCAC '3 |||||||||||||| |||||| 3' TTCTGCAACTGTCTTCTCTCTCTCGTGACATC '5	1	-34	-38.2	0.890052	0.0116905
169	>Mir156_40	BnaA07g08840D	0	1084	24	24	0.656214	1	1890.36	5' TTGACAGAAGAGAGTGAGCAC '3 |||||||||||||| |||||| 3' TTCTTCAACTGTCTTCTCTCTCTCGTGCCACC '5	1	-34	-38.2	0.890052	0.0112068
170	>Mir156_40	BnaAnng25050D	2	946	8	4	0.218738	1	1890.36	5' TTGACAGAAGAGAGTGAGCAC '3 |||||||||||||| |||||| 3' TTCTGCAACTGTCTTCTCTCTCTCGTGACATC '5	1	-34	-38.2	0.890052	0.0126457
171	>Mir156_40	BnaC02g14000D	2	688	6	2	0.164053	1	1890.36	5' TTGACAGAAGAGAGTGAGCAC '3 o||||||||||||| |||||| 3' TGACTCGACTGTCTTCTCTCTCTCGTGTTCAT '5	1.5	-34	-38.2	0.890052	0.0174176
172	>Mir156_40	BnaC02g19100D	2	703	6	2	0.164053	1	1890.36	5' TTGACAGAAGAGAGTGAGCAC '3 o||||||||||||| |||||| 3' TGACTCGACTGTCTTCTCTCTCTCGTGTTCAT '5	1.5	-34	-38.2	0.890052	0.017154
173	>Mir156_40	BnaC03g57620D	2	1003	8	4	0.218738	1	1890.36	5' TTGACAGAAGAGAGTGAGCAC '3 |||||||||||||| |||||| 3' TTCTGCAACTGTCTTCTCTCTCTCGTGACATC '5	1	-34	-38.2	0.890052	0.0119814
174	>Mir156_40	BnaC04g02520D	1	754	3	3	0.0820267	1	1890.36	5' TTGACAGAAGAGAGTGAGCAC '3 |||||||||||||| |||||| 3' CACCCAAACTGTCTTCTCTCTCTCGTGTCAAA '5	1	-34	-38.2	0.890052	0.023507
175	>Mir156_40	BnaC05g21280D	0	1006	11	11	0.300765	1	1890.36	5' TTGACAGAAGAGAGTGAGCAC '3 |||||||||||||| ||o||| 3' TTCTGCAACTGTCTTCTCTCTCTTGTGACATC '5	1.5	-31.6	-38.2	0.827225	0.0155532
176	>Mir156_40	BnaC07g11380D	0	1030	11	11	0.300765	1	1890.36	5' TTGACAGAAGAGAGTGAGCAC '3 |||||||||||||| |||||| 3' TTCTTCAACTGTCTTCTCTCTCTCGTGCCACC '5	1	-34	-38.2	0.890052	0.0117859
177	>Mir156_40	BnaC07g11390D	0	1024	5	5	0.136711	1	1890.36	5' TTGACAGAAGAGAGTGAGCAC '3 |||||||||||||| |||||| 3' TTCTGCAACTGTCTTCTCTCTCTCGTGACATC '5	1	-34	-38.2	0.890052	0.0117539
178	>Mir156_40	BnaC07g17030D	0	1318	28	28	0.765582	1	1890.36	5' TTGACAGAAGAGAGTGAGCAC '3 |||||||||||||| |||||| 3' AACTTAAACTGTCTTCTCTCTCTCGTGGTAGT '5	1	-34	-38.2	0.890052	0.00845249
179	>Mir156_40	BnaC09g17430D	3	922	2	2	0.0546845	1	1890.36	5' TTGACAGAAGAGAGTGAGCAC '3 |||||||||||||| |||||| 3' AACTTAAACTGTCTTCTCTCTCTCGTGGTAGT '5	1	-34	-38.2	0.890052	0.0447044
180	>Mir156_40	BnaCnng61400D	3	694	3	3	0.0820267	1	1890.36	5' TTGACAGAAGAGAGTGAGCAC '3 o|||||||||||||||||||| 3' TGACTCGACTGTCTTCTCTCACTCGTGTTCAT '5	0.5	-38.2	-38.2	1	0.00956429
181	>Mir164_10	BnaA03g32550D	0	622	7	3.5	0.191396	1	1890.36	5' TGGAGAAGCAGGGCACGTG '3 |||||||||||||||| || 3' AGTTTAACCTCTTCGTCCCGTGAACGACCAAC '5	1	-34	-39.3	0.86514	0.0122024
182	>Mir164_10	BnaA04g09470D	0	652	12	6	0.328107	1	1890.36	5' TGGAGAAGCAGGGCACGTG '3 o||||||||||| |||||| 3' GAACCAGCCTCTTCGTCCAGTGCACTCATCTG '5	2.5	-32	-39.3	0.814249	0.0140103
183	>Mir164_10	BnaA05g26240D	0	628	642	642	17.5537	1	1890.36	5' TGGAGAAGCAGGGCACGTG '3 |||||||||||||||| || 3' TGTCTAACCTCTTCGTCCCGTGAACGACCAAC '5	1	-34	-39.3	0.86514	0.0121137
184	>Mir164_10	BnaA06g31080D	0	613	57	57	1.55851	1	1890.36	5' TGGAGAAGCAGGGCACGTG '3 o||||||||||| ||||| 3' AAACCAGCCTCTTCGTCCAGTGCAATCTGTTG '5	3.5	-30.5	-39.3	0.776081	0.0141764
185	>Mir164_10	BnaA08g00130D	0	670	97	97	2.6522	1	1890.36	5' TGGAGAAGCAGGGCACGTG '3 |||||||||||||||| || 3' TGTTTAACCTCTTCGTCCCGTGAACGAGTAAC '5	1	-34	-39.3	0.86514	0.0105096
186	>Mir164_10	BnaAnng06380D	0	664	18	18	0.49216	1	1890.36	5' TGGAGAAGCAGGGCACGTG '3 ||||||||||||||||||o 3' AAACCAACCTCTTCGTCCCGTGCATTCAGACA '5	0.5	-37.7	-39.3	0.959288	0.00417754
187	>Mir164_10	BnaAnng07000D	0	643	158	158	4.32007	1	1890.36	5' TGGAGAAGCAGGGCACGTG '3 ||||||||||||||||||o 3' AAACCAACCTCTTCGTCCCGTGCATTTGGCCA '5	0.5	-37.7	-39.3	0.959288	0.00416449
188	>Mir164_10	BnaC02g01470D	0	637	6	6	0.164053	1	1890.36	5' TGGAGAAGCAGGGCACGTG '3 ||||||||||||||||||o 3' AAACCAACCTCTTCGTCCCGTGCATTCAGCCA '5	0.5	-37.7	-39.3	0.959288	0.00429876
189	>Mir164_10	BnaC03g70990D	0	682	24	24	0.656214	1	1890.36	5' TGGAGAAGCAGGGCACGTG '3 |||||||||||||||| || 3' TGTTTAACCTCTTCGTCCCGTGAACGAGTGAC '5	1	-34	-39.3	0.86514	0.0104766
190	>Mir164_10	BnaC03g73730D	0	622	7	3.5	0.191396	1	1890.36	5' TGGAGAAGCAGGGCACGTG '3 |||||||||||||||| || 3' AGTTTAACCTCTTCGTCCCGTGAACGACCAAC '5	1	-34	-39.3	0.86514	0.0135408
191	>Mir164_10	BnaC04g31690D	0	652	12	6	0.328107	1	1890.36	5' TGGAGAAGCAGGGCACGTG '3 o||||||||||| |||||| 3' GAACCAGCCTCTTCGTCCAGTGCACTCATCTG '5	2.5	-32	-39.3	0.814249	0.0140103
192	>Mir164_10	BnaC05g40360D	0	613	190	190	5.19502	1	1890.36	5' TGGAGAAGCAGGGCACGTG '3 |||||||||||||||| || 3' TGTCTAACCTCTTCGTCCCGTGAACGACCAAC '5	1	-34	-39.3	0.86514	0.0123379
193	>Mir164_10	BnaC07g49940D	0	643	50	50	1.36711	1	1890.36	5' TGGAGAAGCAGGGCACGTG '3 ||||||||||||||||||o 3' AAACCAACCTCTTCGTCCCGTGCATTTGGCCA '5	0.5	-37.7	-39.3	0.959288	0.00413864
194	>mir159_15	BnaA01g29050D	0	851	5	5	0.136711	2	3780.72	5' TTGGACTGAAGGGAGCTCCC '3 o|||||||||||| o|o|| 3' CACATTGACCTGACTTCCCCTGGGGAGACTCC '5	3.5	-31.8	-41.6	0.764423	0.00849853
195	>mir159_15	BnaA05g11650D	1	812	5	1.66667	0.136711	2	3780.72	5' TTGGACTGAAGGGAGCTCCC '3 o|||||||||||| o|o|| 3' TTATTTGACCTGACTTCCCATGGGGCAACAAC '5	3.5	-31.5	-41.6	0.757212	0.0260352
196	>mir159_15	BnaC01g36430D	0	362	12	12	0.328107	2	3780.72	5' TTGGACTGAAGGGAGCTCCC '3 o|||||||||||| o|o|| 3' CACATTGACCTGACTTCCCCTGGGGAGACTCT '5	3.5	-31.8	-41.6	0.764423	0.0157891
197	>mir159_15	BnaC04g13290D	1	812	5	1.66667	0.136711	2	3780.72	5' TTGGACTGAAGGGAGCTCCC '3 o|||||||||||| o|o|| 3' TTATTTGACCTGACTTCCCATGGGGCAACAAC '5	3.5	-31.5	-41.6	0.757212	0.0259601
198	>mir159_15	BnaC07g35270D	0	702	8	8	0.218738	2	3780.72	5' TTGGACTGAAGGGAGCTCCC '3 ||||||||||||| |o||| 3' CAACGTAACCTGACTTCCC-AGGGGGACAACTT '5	2.5	-32.7	-41.6	0.786058	0.00220872
199	>mir159_15	BnaCnng59700D	1	923	7	3.5	0.191396	2	3780.72	5' TTGGACTGAAGGGAGCTCCC '3 o|||||||||||| o|o|| 3' GACATTGACCTGACTTCCCCTGGGGAGACTCT '5	3.5	-31.8	-41.6	0.764423	0.0463038
200	>Mir156_32	BnaC04g37890D	3	1235	2	2	0.0546845	1	1890.36	5' TGCTCACTGCTC-TTTCTG '3 ||||||||||| |o|||| 3' CTGGATTCGAGTGACGAGCAGAGACTTCATTC '5	3.5	-28.7	-32.3	0.888545	0.0279822
201	>Mir156_18	BnaA02g14580D	0	687	8	2.66667	0.218738	1	1890.36	5' TGACAGAAGAGAGCGAGCAC '3 ||||||||||||| |||||| 3' GACTCGACTGTCTTCTCTCTCTCGTGTTCATC '5	1	-32.9	-38.7	0.850129	0.0143661
202	>Mir156_18	BnaA06g36780D	2	1326	16	16	0.437476	1	1890.36	5' TGACAGAAGAGAGCGAGCAC '3 ||||||||||||| |||||| 3' ACTTAAACTGTCTTCTCTCTCTCGTGGTAGTT '5	1	-32.9	-38.7	0.850129	0.0444793
203	>Mir156_18	BnaA07g08830D	2	1029	5	5	0.136711	1	1890.36	5' TGACAGAAGAGAGCGAGCAC '3 ||||||||||||| |||||| 3' TCTGCAACTGTCTTCTCTCTCTCGTGACATCT '5	1	-32.9	-38.7	0.850129	0.025021
204	>Mir156_18	BnaA09g16340D	0	936	12	12	0.328107	1	1890.36	5' TGACAGAAGAGAGCGAGCAC '3 ||||||||||||| |||||| 3' ACTTAAACTGTCTTCTCTCTCTCGTGGTAGTT '5	1	-32.9	-38.7	0.850129	0.0120636
205	>Mir156_18	BnaAnng25050D	0	945	10	5	0.273422	1	1890.36	5' TGACAGAAGAGAGCGAGCAC '3 ||||||||||||| |||||| 3' TCTGCAACTGTCTTCTCTCTCTCGTGACATCT '5	1	-32.9	-38.7	0.850129	0.0136118
206	>Mir156_18	BnaC02g14000D	0	687	8	2.66667	0.218738	1	1890.36	5' TGACAGAAGAGAGCGAGCAC '3 ||||||||||||| |||||| 3' GACTCGACTGTCTTCTCTCTCTCGTGTTCATC '5	1	-32.9	-38.7	0.850129	0.0143661
207	>Mir156_18	BnaC02g19100D	0	702	8	2.66667	0.218738	1	1890.36	5' TGACAGAAGAGAGCGAGCAC '3 ||||||||||||| |||||| 3' GACTCGACTGTCTTCTCTCTCTCGTGTTCATC '5	1	-32.9	-38.7	0.850129	0.0141483
208	>Mir156_18	BnaC03g57620D	0	1002	10	5	0.273422	1	1890.36	5' TGACAGAAGAGAGCGAGCAC '3 ||||||||||||| |||||| 3' TCTGCAACTGTCTTCTCTCTCTCGTGACATCT '5	1	-32.9	-38.7	0.850129	0.0128971
209	>Mir156_18	BnaC05g21270D	2	1005	3	1.5	0.0820267	1	1890.36	5' TGACAGAAGAGAGCGAGCAC '3 ||||||||||||| o||||| 3' TCTTCAACTGTCTTCTCTCTTTCGTGCCACCT '5	1.5	-30.6	-38.7	0.790698	0.0463552
210	>Mir156_18	BnaC05g21280D	2	1005	5	5	0.136711	1	1890.36	5' TGACAGAAGAGAGCGAGCAC '3 ||||||||||||| ||o||| 3' TCTGCAACTGTCTTCTCTCTCTTGTGACATCT '5	1.5	-30.5	-38.7	0.788114	0.0155532
211	>Mir156_18	BnaC07g17030D	2	1317	8	8	0.218738	1	1890.36	5' TGACAGAAGAGAGCGAGCAC '3 ||||||||||||| |||||| 3' ACTTAAACTGTCTTCTCTCTCTCGTGGTAGTT '5	1	-32.9	-38.7	0.850129	0.0181225
212	>Mir156_18	BnaC09g27080D	3	888	2	2	0.0546845	1	1890.36	5' TGACAGAAGAGAGCGAGCAC '3 ||||||||||||| |||||| 3' TCTCCTACTGTCTTCTCTCTCTCGTGTTAGTC '5	1	-32.9	-38.7	0.850129	0.0388659
213	>Mir156_18	BnaCnng61400D	0	693	18	18	0.49216	1	1890.36	5' TGACAGAAGAGAGCGAGCAC '3 ||||||||||||| |||||| 3' GACTCGACTGTCTTCTCTCACTCGTGTTCATA '5	1	-33.3	-38.7	0.860465	0.0147755
214	>Mir5654_3	BnaA09g46700D	2	1009	11	11	0.300765	1	1890.36	5' ATAAATCCCAAGCATCATCC '3 ||| ||||||||||||||| 3' ATGTCTTATCTAGGGTTCGTAGTAGCTAGAAT '5	3	-27	-32.7	0.825688	0.0102865
215	>Mir5654_3	BnaA09g46840D	0	1537	12	12	0.328107	1	1890.36	5' ATAAATCCCAAGCATCATCC '3 ||| ||||||||||||||| 3' ACGTCTTATCTAGGGTTCGTAGTAGCTAGAAT '5	3	-27	-32.7	0.825688	0.00385887
216	>Mir5654_3	BnaA09g47120D	0	1378	79	79	2.16004	1	1890.36	5' ATAAATCCCAAGCATCATCC '3 ||| ||||||||||||||| 3' ATGTCTTATCTAGGGTTCGTAGTAGCTAGAAT '5	3	-27	-32.7	0.825688	0.00413223
217	>Mir5654_3	BnaA09g47950D	0	52	22	22	0.601529	1	1890.36	5' ATAAATCCCAAGCATCATCC '3 ||| ||||||||||||||| 3' ATGTCTTATCTAGGGTTCGTAGTAGATGCATT '5	3	-26.9	-32.7	0.82263	0.0173263
218	>Mir5654_3	BnaC08g40130D	1	880	3	3	0.0820267	1	1890.36	5' ATAAATCCCAAGCATCATCC '3 ||| ||||||||||||||| 3' ATGTCTTATCTAGGGTTCGTAGTAGCTAGAAT '5	3	-27	-32.7	0.825688	0.0171705
219	>Mir5654_3	BnaC09g37630D	0	1225	9	9	0.24608	1	1890.36	5' ATAAATCCCAAGCATCATCC '3 ||| ||||||||||||||| 3' ATGTCTTATCTAGGGTTCGTAGTAGCTGAAGG '5	3	-27	-32.7	0.825688	0.00456918
220	>Mir319_16	BnaA01g29050D	0	851	5	5	0.136711	1	1890.36	5' TTGGACTGAAGGGAGCTCCTTC '3 o|||||||||||| | o||o|| 3' CACATTGACCTGACTTCCC-CTGGGGAGACTCC '5	3.5	-32	-43.7	0.732265	0.00378608
221	>Mir319_16	BnaC01g36430D	0	362	12	12	0.328107	1	1890.36	5' TTGGACTGAAGGGAGCTCCTTC '3 o|||||||||||| | o||o|| 3' CACATTGACCTGACTTCCC-CTGGGGAGACTCT '5	3.5	-32	-43.7	0.732265	0.00704843
222	>Mir319_16	BnaC07g35270D	0	702	8	8	0.218738	1	1890.36	5' TTGGACTGAAGGGAGCTCCTTC '3 ||||||||||||| |o||o| 3' CAACGTAACCTGACTTCCC-AGGGGGACAACTT '5	4	-32.2	-43.7	0.736842	0.00661155
223	>Mir319_16	BnaCnng59700D	1	923	7	3.5	0.191396	1	1890.36	5' TTGGACTGAAGGGAGCTCCTTC '3 o|||||||||||| | o||o|| 3' GACATTGACCTGACTTCCC-CTGGGGAGACTCT '5	3.5	-32	-43.7	0.732265	0.0208507
224	>Mir400_6	BnaA01g27650D	0	993	48	48	1.31243	1	1890.36	5' TATGAGAGTATTATAAGTCA '3 |||||||||| ||||||||| 3' AGGTACATACTCTCATCATATTCAGTGATATA '5	2	-23.4	-27.3	0.857143	0.00663788
225	>Mir400_6	BnaA04g09540D	0	1248	10	10	0.273422	1	1890.36	5' T-ATGAGAGTATTATAAGTCA '3 | || ||||o||||||||||| 3' AGGCAATTAGTCTCGTAATATTCAGTGCTAGC '5	4	-22.7	-27.3	0.831502	0.00539446
226	>Mir400_6	BnaA09g10620D	0	672	65	32.5	1.77724	1	1890.36	5' TATGAGAGTATTATAAGTCA '3 ||||||||| |||||||||| 3' GGGTAAATACTCTCACAATATTCAGTGATATA '5	2	-23	-27.3	0.842491	0.0086095
227	>Mir400_6	BnaA09g11170D	0	930	50	50	1.36711	1	1890.36	5' TATGAGAGTATTATAAGTCA '3 |||||||||||||||||| | 3' AGGTAAATACTCTCATAATATTCATTGATGTA '5	1	-23.3	-27.3	0.85348	0.00325309
228	>Mir400_6	BnaA09g12140D	0	801	185	92.5	5.05831	1	1890.36	5' TATGAGAGTATTATAAGTCA '3 ||||||||||||||| |||| 3' GGGGAAATACTCTCATAATATGCAGTGGTTTA '5	1	-23.1	-27.3	0.846154	0.00385505
229	>Mir400_6	BnaA09g49860D	0	357	124	124	3.39044	1	1890.36	5' T-ATGAGAGTATTATAAGTCA '3 | ||||||||||||||||||| 3' GGGCAATTACTCTCATAATATTCAGTGGTCTA '5	1	-26.5	-27.3	0.970696	0.00578033
230	>Mir400_6	BnaC01g35180D	0	993	104	104	2.84359	1	1890.36	5' TATGAGAGTATTATAAGTCA '3 |||||||||| ||||||||| 3' AGGTACATACTCTCATCATATTCAGTGATATA '5	2	-23.4	-27.3	0.857143	0.00561008
231	>Mir400_6	BnaC08g44830D	0	357	153	153	4.18336	1	1890.36	5' T-ATGAGAGTATTATAAGTCA '3 | ||||||||||||||||||| 3' GGGCAATTACTCTCATAATATTCAGTGGTCTA '5	1	-26.5	-27.3	0.970696	0.00576035
232	>Mir400_6	BnaC09g10910D	0	672	65	32.5	1.77724	1	1890.36	5' TATGAGAGTATTATAAGTCA '3 ||||||||| |||||||||| 3' GGGTAAATACTCTCACAATATTCAGTGATATA '5	2	-23	-27.3	0.842491	0.0086095
233	>Mir400_6	BnaC09g12100D	0	738	185	92.5	5.05831	1	1890.36	5' TATGAGAGTATTATAAGTCA '3 ||||||||||||||| |||| 3' GGGGAAATACTCTCATAATATGCAGTGGTTTA '5	1	-23.1	-27.3	0.846154	0.00378501
234	>Mir165_5	BnaA02g06170D	3	265	2	2	0.0546845	2	3780.72	5' TCGGACCAGGCTTCATCCCC '3 o|||||||||||||||||| 3' GGCTTAGGCCTGGTCCGAAGTAGGGCCCGTAG '5	1.5	-40.6	-43.2	0.939815	0.0107646
235	>Mir165_5	BnaA04g20300D	0	586	139	139	3.80057	2	3780.72	5' TCGGACCAGGCTTCATCCCC '3 o|||||||||||||||||| 3' ATCTTAGGCCTGGTCCGAAGTAGGGTTAGTAG '5	1.5	-40.3	-43.2	0.93287	0.00329693
236	>Mir165_5	BnaA05g09120D	2	586	3	3	0.0820267	2	3780.72	5' TCGGACCAGGCTTCATCCCC '3 o||||||||||||||| || 3' ATCTTAGGCCTGGTCCGAAGTATGGTTAGTAG '5	2.5	-33.4	-43.2	0.773148	0.0372627
237	>Mir165_5	BnaA06g01940D	0	562	42	21	1.14837	2	3780.72	5' TCGGACCAGGCTTCATCCCC '3 o||||||||||||||| || 3' ACCTTAGGCCTGGTCCGAAGTAAGGTCCGTAG '5	2.5	-33.4	-43.2	0.773148	0.00638593
238	>Mir165_5	BnaA06g18550D	3	568	2	2	0.0546845	2	3780.72	5' TCGGACCAGGCTTCATCCCC '3 o||||||||||||||| || 3' GGCTTAGGCCTGGTCCGAAGTATGGTCCGTAG '5	2.5	-33.4	-43.2	0.773148	0.0190206
239	>Mir165_5	BnaA08g01600D	0	565	15	7.5	0.410133	2	3780.72	5' TCGGACCAGGCTTCATCCCC '3 o||||||||||||||| || 3' ACCTTAGGCCTGGTCCGAAGTAAGGTCCGTAG '5	2.5	-33.4	-43.2	0.773148	0.00640895
240	>Mir165_5	BnaA08g11980D	0	556	27	9	0.73824	2	3780.72	5' TCGGACCAGGCTTCATCCCC '3 o|||||||||||||||||| 3' ACCTTAGGCCTGGTCCGAAGTAGGGTCCGTAA '5	1.5	-40.3	-43.2	0.93287	0.00363388
241	>Mir165_5	BnaA09g26050D	0	586	52	26	1.4218	2	3780.72	5' TCGGACCAGGCTTCATCCCC '3 o|||||||||||||||||| 3' AGCTTAGGCCTGGTCCGAAGTAGGGTTAGTAG '5	1.5	-40.3	-43.2	0.93287	0.00319043
242	>Mir165_5	BnaAnng30670D	0	559	27	9	0.73824	2	3780.72	5' TCGGACCAGGCTTCATCCCC '3 o|||||||||||||||||| 3' ACCTTAGGCCTGGTCCGAAGTAGGGTCCGTAA '5	1.5	-40.3	-43.2	0.93287	0.0042678
243	>Mir165_5	BnaC03g55030D	1	574	3	3	0.0820267	2	3780.72	5' TCGGACCAGGCTTCATCCCC '3 o||||||||||||||| || 3' GGCTTAGGCCTGGTCCGAAGTATGGTCCGTAG '5	2.5	-33.4	-43.2	0.773148	0.013931
244	>Mir165_5	BnaC03g66860D	0	556	27	9	0.73824	2	3780.72	5' TCGGACCAGGCTTCATCCCC '3 o|||||||||||||||||| 3' ACCTTAGGCCTGGTCCGAAGTAGGGTCCGTAA '5	1.5	-40.3	-43.2	0.93287	0.00363388
245	>Mir165_5	BnaC03g69040D	0	565	15	7.5	0.410133	2	3780.72	5' TCGGACCAGGCTTCATCCCC '3 o||||||||||||||| || 3' ACCTTAGGCCTGGTCCGAAGTAAGGTCCGTAG '5	2.5	-33.4	-43.2	0.773148	0.00742628
246	>Mir165_5	BnaC04g10480D	2	586	4	4	0.109369	2	3780.72	5' TCGGACCAGGCTTCATCCCC '3 o||||||||||||||| || 3' ATCTTAGGCCTGGTCCGAAGTATGGTTAGTAG '5	2.5	-33.4	-43.2	0.773148	0.031144
247	>Mir165_5	BnaC05g23470D	0	586	52	26	1.4218	2	3780.72	5' TCGGACCAGGCTTCATCCCC '3 o|||||||||||||||||| 3' AGCTTAGGCCTGGTCCGAAGTAGGGTTAGTAG '5	1.5	-40.3	-43.2	0.93287	0.00319043
248	>Mir165_5	BnaC06g05240D	0	562	42	21	1.14837	2	3780.72	5' TCGGACCAGGCTTCATCCCC '3 o||||||||||||||| || 3' ACCTTAGGCCTGGTCCGAAGTAAGGTCCGTAG '5	2.5	-33.4	-43.2	0.773148	0.00638593
249	>Mir165_5	BnaC09g54340D	0	562	35	35	0.956978	2	3780.72	5' TCGGACCAGGCTTCATCCCC '3 o|||||||||||||||||| 3' GGCTTAGGCCTGGTCCGAAGTAGGGTCCGTAG '5	1.5	-40.3	-43.2	0.93287	0.00316393
250	>Mir172_2	BnaA01g34730D	0	592	28	14	0.765582	1	1890.36	5' AGAATCTTGATGATGCTGC '3 ||||||o|||||||||||| 3' CTCCTCTCTTAGGACTACTACGACGTCGTAAA '5	1	-31.3	-31.6	0.990506	0.0174288
251	>Mir172_2	BnaA02g06490D	0	1114	19	19	0.519502	1	1890.36	5' AGAATCTTGATGATGCTGC '3 ||||||o|||||||||||| 3' TCCCACTCTTAGGACTACTACGACGTAAACTC '5	1	-31.3	-31.6	0.990506	0.00935666
252	>Mir172_2	BnaA03g22100D	0	1237	235	235	6.42542	1	1890.36	5' AGAATCTTGATGATGCTGC '3 ||||||o|||||||||||| 3' TTAATCTCTTAGGACTACTACGACGACGTTGA '5	1	-31.3	-31.6	0.990506	0.00924849
253	>Mir172_2	BnaA03g53830D	0	1192	11	11	0.300765	1	1890.36	5' AGAATCTTGATGATGCTGC '3 ||||||o|||||||||||| 3' CTCCTCTCTTAGGACTACTACGACGTCGTAAA '5	1	-31.3	-31.6	0.990506	0.00933482
254	>Mir172_2	BnaA07g13990D	0	1288	26	8.66667	0.710898	1	1890.36	5' AGAATCTTGATGATGCTGC '3 ||||||o|||||||||||| 3' TTAATCTCTTAGGACTACTACGACGACGTTGA '5	1	-31.3	-31.6	0.990506	0.00887897
255	>Mir172_2	BnaA09g54740D	3	964	3	1.5	0.0820267	1	1890.36	5' AGAATCTTGATGATGCTGC '3 |||||o|||||||||||| 3' ATTTTCCCTTAGGACTACTACGACGTTGACAG '5	2	-30.7	-31.6	0.971519	0.0176207
256	>Mir172_2	BnaA10g12950D	0	1198	38	38	1.039	1	1890.36	5' AGAATCTTGATGATGCTGC '3 ||||||o|||||||||||| 3' TCACACTCTTAGGACTACTACGACGTAAACTC '5	1	-31.3	-31.6	0.990506	0.00891856
257	>Mir172_2	BnaC03g26480D	0	1180	2735	2735	74.781	1	1890.36	5' AGAATCTTGATGATGCTGC '3 ||||||o|||||||||||| 3' TTAATCTCTTAGGACTACTACGACGACGTTGA '5	1	-31.3	-31.6	0.990506	0.00967344
258	>Mir172_2	BnaC04g15640D	0	1282	26	8.66667	0.710898	1	1890.36	5' AGAATCTTGATGATGCTGC '3 ||||||o|||||||||||| 3' TTAATCTCTTAGGACTACTACGACGACGTTGA '5	1	-31.3	-31.6	0.990506	0.00887897
259	>Mir172_2	BnaC08g25840D	3	967	3	1.5	0.0820267	1	1890.36	5' AGAATCTTGATGATGCTGC '3 |||||o|||||||||||| 3' ATTTTCCCTTAGGACTACTACGACGTTGACAG '5	2	-30.7	-31.6	0.971519	0.0175691
260	>Mir172_2	BnaC09g13430D	0	229	26	8.66667	0.710898	1	1890.36	5' AGAATCTTGATGATGCTGC '3 ||||||o|||||||||||| 3' TTAATCTCTTAGGACTACTACGACGACGTTGA '5	1	-31.3	-31.6	0.990506	0.0401955
261	>Mir172_2	BnaC09g35430D	0	1198	96	96	2.62485	1	1890.36	5' AGAATCTTGATGATGCTGC '3 ||||||o|||||||||||| 3' TCACACTCTTAGGACTACTACGACGTAAACTA '5	1	-31.3	-31.6	0.990506	0.00887897
262	>Mir172_2	BnaCnng39690D	0	1189	7	7	0.191396	1	1890.36	5' AGAATCTTGATGATGCTGC '3 ||||||o|||||||||||| 3' CTCCTCTCTTAGGACTACTACGACGTCGTAAA '5	1	-31.3	-31.6	0.990506	0.00935666
263	>Mir172_2	BnaCnng71740D	0	589	28	14	0.765582	1	1890.36	5' AGAATCTTGATGATGCTGC '3 ||||||o|||||||||||| 3' CTCCTCTCTTAGGACTACTACGACGTCGTAAA '5	1	-31.3	-31.6	0.990506	0.0178966
264	>Mir6030_7	BnaA01g35670D	2	543	3	1.5	0.0820267	1	1890.36	5' TCCACCCATACCATACAGAC '3 ||| |||||||||||||o|| 3' GGGATGAGGGGGGTATGGTATGTTTGGGTATT '5	2.5	-30.1	-37.5	0.802667	0.0137329
265	>Mir6030_7	BnaA07g17000D	0	405	3	1.5	0.0820267	1	1890.36	5' TCCACCCATACCATACAGAC '3 ||||||||||||||| || | 3' GGGATGAGGTGGGTATGGTATTTCGGGGTATT '5	2	-28	-37.5	0.746667	0.003861
266	>Mir6030_7	BnaA09g46490D	0	546	224	112	6.12466	1	1890.36	5' TCCACCCATACCATACAGAC '3 ||| |||||||| ||||||| 3' CGGTTGAGGGGGGTATGGCATGTCTGGGTGGT '5	4	-28.3	-37.5	0.754667	0.0151783
267	>Mir6030_7	BnaAnng03870D	0	486	17	17	0.464818	1	1890.36	5' TCCACCCATACCATACAGAC '3 |||||||||||||||||o|| 3' CGGTTGAGGTGGGTATGGTATGTTTGGGTTTT '5	0.5	-34.9	-37.5	0.930667	0.00489715
268	>Mir6030_7	BnaC08g15510D	0	165	17	8.5	0.464818	1	1890.36	5' TCCACCCATACCATACAGAC '3 ||||||||||||||| |||| 3' AGGATGAGGTGGGTATGGTATCTCTGGGTATT '5	1	-31.3	-37.5	0.834667	0.00369393
269	>Mir6030_7	BnaC08g21550D	0	549	42	14	1.14837	1	1890.36	5' TCCACCCATACCATACAGAC '3 |||||||||||||||||o|| 3' CGGTTGAGGTGGGTATGGTATGTTTGGGTTTT '5	0.5	-34.9	-37.5	0.930667	0.00363636
270	>Mir6030_7	BnaC08g40560D	0	549	224	112	6.12466	1	1890.36	5' TCCACCCATACCATACAGAC '3 ||| |||||||| ||||||| 3' CGGTTGAGGGGGGTATGGCATGTCTGGGTGTT '5	4	-28.3	-37.5	0.754667	0.0153012
271	>Mir6030_7	BnaC08g41330D	0	549	6	6	0.164053	1	1890.36	5' TCCACCCATACCATACAGAC '3 o||||||||||||||||||| 3' CGGTTGGGGTGGGTATGGTATGTCTGGATGTT '5	0.5	-37.1	-37.5	0.989333	0.00229463
272	>Mir6030_7	BnaC08g41340D	0	555	3	1.5	0.0820267	1	1890.36	5' TCCACCCATACCATACAGAC '3 |||||||||||| || |||| 3' GGGATGAGGTGGGTATGGCATATCTGGGTACT '5	3	-26.9	-37.5	0.717333	0.00628321
273	>Mir6030_7	BnaC08g41710D	0	522	17	8.5	0.464818	1	1890.36	5' TCCACCCATACCATACAGAC '3 ||||||||||||||| |||| 3' AGGATGAGGTGGGTATGGTATCTCTGGGTATT '5	1	-31.3	-37.5	0.834667	0.00456918
274	>Mir6030_7	BnaC08g48650D	0	453	42	14	1.14837	1	1890.36	5' TCCACCCATACCATACAGAC '3 |||||||||||||||||o|| 3' CGGTTGAGGTGGGTATGGTATGTTTGGATTTT '5	0.5	-34.9	-37.5	0.930667	0.00330469
275	>Mir6030_7	BnaCnng64090D	0	549	42	14	1.14837	1	1890.36	5' TCCACCCATACCATACAGAC '3 |||||||||||||||||o|| 3' CGGTTGAGGTGGGTATGGTATGTTTGGGTTTT '5	0.5	-34.9	-37.5	0.930667	0.00191718
276	>Mir6030_4	BnaC08g41330D	2	548	3	3	0.0820267	1	1890.36	5' CCACCCATACCATACAGACCC '3 |||||||||||||||||||| 3' GGTTGGGGTGGGTATGGTATGTCTGGATGTTA '5	1	-39.9	-42.2	0.945498	0.00826826
277	>Mir6030_4	BnaUnng00420D	3	416	2	2	0.0546845	1	1890.36	5' CCACCCATACCATACAGACCC '3 || ||||||||||||| |||| 3' GGATGAGGAGGGTATGGTATGTATGGGTATTA '5	3	-30.6	-42.2	0.725118	0.0199828
278	>Mir165_6	BnaA02g06170D	3	265	2	2	0.0546845	2	3780.72	5' TCGGACCAGGCTTCATCCCCC '3 o|||||||||||||||||| 3' GGCTTAGGCCTGGTCCGAAGTAGGGCCCGTAG '5	2.5	-40.6	-46.5	0.873118	0.0107646
279	>Mir165_6	BnaA04g20300D	0	586	139	139	3.80057	2	3780.72	5' TCGGACCAGGCTTCATCCCCC '3 o|||||||||||||||||| 3' ATCTTAGGCCTGGTCCGAAGTAGGGTTAGTAG '5	2.5	-40.3	-46.5	0.866667	0.00329693
280	>Mir165_6	BnaA05g09120D	2	586	3	3	0.0820267	2	3780.72	5' TCGGACCAGGCTTCATCCCCC '3 o||||||||||||||| || 3' ATCTTAGGCCTGGTCCGAAGTATGGTTAGTAG '5	3.5	-33.4	-46.5	0.71828	0.0372627
281	>Mir165_6	BnaA06g01940D	0	562	42	21	1.14837	2	3780.72	5' TCGGACCAGGCTTCATCCCCC '3 o||||||||||||||| || 3' ACCTTAGGCCTGGTCCGAAGTAAGGTCCGTAG '5	3.5	-33.4	-46.5	0.71828	0.00638593
282	>Mir165_6	BnaA06g18550D	3	568	2	2	0.0546845	2	3780.72	5' TCGGACCAGGCTTCATCCCCC '3 o||||||||||||||| || 3' GGCTTAGGCCTGGTCCGAAGTATGGTCCGTAG '5	3.5	-33.4	-46.5	0.71828	0.0190206
283	>Mir165_6	BnaA08g01600D	0	565	15	7.5	0.410133	2	3780.72	5' TCGGACCAGGCTTCATCCCCC '3 o||||||||||||||| || 3' ACCTTAGGCCTGGTCCGAAGTAAGGTCCGTAG '5	3.5	-33.4	-46.5	0.71828	0.00640895
284	>Mir165_6	BnaA08g11980D	0	556	27	9	0.73824	2	3780.72	5' TCGGACCAGGCTTCATCCCCC '3 o|||||||||||||||||| 3' ACCTTAGGCCTGGTCCGAAGTAGGGTCCGTAA '5	2.5	-40.3	-46.5	0.866667	0.00363388
285	>Mir165_6	BnaA09g26050D	0	586	52	26	1.4218	2	3780.72	5' TCGGACCAGGCTTCATCCCCC '3 o|||||||||||||||||| 3' AGCTTAGGCCTGGTCCGAAGTAGGGTTAGTAG '5	2.5	-40.3	-46.5	0.866667	0.00319043
286	>Mir165_6	BnaAnng30670D	0	559	27	9	0.73824	2	3780.72	5' TCGGACCAGGCTTCATCCCCC '3 o|||||||||||||||||| 3' ACCTTAGGCCTGGTCCGAAGTAGGGTCCGTAA '5	2.5	-40.3	-46.5	0.866667	0.0042678
287	>Mir165_6	BnaC03g55030D	1	574	3	3	0.0820267	2	3780.72	5' TCGGACCAGGCTTCATCCCCC '3 o||||||||||||||| || 3' GGCTTAGGCCTGGTCCGAAGTATGGTCCGTAG '5	3.5	-33.4	-46.5	0.71828	0.013931
288	>Mir165_6	BnaC03g66860D	0	556	27	9	0.73824	2	3780.72	5' TCGGACCAGGCTTCATCCCCC '3 o|||||||||||||||||| 3' ACCTTAGGCCTGGTCCGAAGTAGGGTCCGTAA '5	2.5	-40.3	-46.5	0.866667	0.00363388
289	>Mir165_6	BnaC03g69040D	0	565	15	7.5	0.410133	2	3780.72	5' TCGGACCAGGCTTCATCCCCC '3 o||||||||||||||| || 3' ACCTTAGGCCTGGTCCGAAGTAAGGTCCGTAG '5	3.5	-33.4	-46.5	0.71828	0.00742628
290	>Mir165_6	BnaC04g10480D	2	586	4	4	0.109369	2	3780.72	5' TCGGACCAGGCTTCATCCCCC '3 o||||||||||||||| || 3' ATCTTAGGCCTGGTCCGAAGTATGGTTAGTAG '5	3.5	-33.4	-46.5	0.71828	0.031144
291	>Mir165_6	BnaC05g23470D	0	586	52	26	1.4218	2	3780.72	5' TCGGACCAGGCTTCATCCCCC '3 o|||||||||||||||||| 3' AGCTTAGGCCTGGTCCGAAGTAGGGTTAGTAG '5	2.5	-40.3	-46.5	0.866667	0.00319043
292	>Mir165_6	BnaC06g05240D	0	562	42	21	1.14837	2	3780.72	5' TCGGACCAGGCTTCATCCCCC '3 o||||||||||||||| || 3' ACCTTAGGCCTGGTCCGAAGTAAGGTCCGTAG '5	3.5	-33.4	-46.5	0.71828	0.00638593
293	>Mir165_6	BnaC09g54340D	0	562	35	35	0.956978	2	3780.72	5' TCGGACCAGGCTTCATCCCCC '3 o|||||||||||||||||| 3' GGCTTAGGCCTGGTCCGAAGTAGGGTCCGTAG '5	2.5	-40.3	-46.5	0.866667	0.00316393
294	>Mir8005_2	BnaA01g06320D	3	1210	3	1.5	0.0820267	1	1890.36	5' GTTTAAGGTTTAGAGTTT '3 o o||||||||||||o | 3' ATCAACAT-GATTCCAAATCTCGTAAATACGAC '5	4	-18.6	-22.9	0.812227	0.0129123
295	>Mir172_11	BnaC03g26480D	2	1181	57	57	1.55851	1	1890.36	5' GAGAATCTTGATGATGCTGCAT '3 |||||||o|||||||||||| 3' TTTAATCTCTTAGGACTACTACGACGACGTTG '5	3	-35.7	-37.2	0.959677	0.00161943
296	>Mir396_3	BnaA09g03380D	0	925	4	4	0.109369	1	1890.36	5' CAAGAAAGCTGTGGAAGA '3 |||||||||o|| o|||| 3' CCGGTGGTTCTTTCGGCAGTTTCTCTTGAGCT '5	3.5	-23.3	-29.8	0.781879	0.00102354
297	>Mir1885_3	BnaA02g35050D	2	127	4	4	0.109369	1	1890.36	5' CAATGAAAGGTATGATTC '3 |||o|||||||||||||| 3' GCAACAGTTGCTTTCCATACTAAGGGAACGAA '5	1	-24.8	-25.2	0.984127	0.0281181
298	>Mir1885_3	BnaA09g14980D	2	130	213	213	5.82389	1	1890.36	5' CAATGAAAGGTATGATTC '3 |||||||||||||||||| 3' GCAGTAGTTACTTTCCATACTAAGGGAACGAA '5	0	-25.2	-25.2	1	0.00801068
299	>Mir1885_3	BnaC09g53260D	3	241	2	1	0.0546845	1	1890.36	5' CAATGAAAGGTATGATTC '3 |||o||||||| |||o|| 3' GACGTTGTTGCTTTCCACACTGAGGTCGCTGT '5	3.5	-20.5	-25.2	0.813492	0.0380669
300	>Mir171_11	BnaA03g21080D	0	782	89	89	2.43346	1	1890.36	5' TGATTGAGCCGCGTCAATA '3 |||||||||||||o||||| 3' TCTACCACTAACTCGGCGCGGTTATAGGGAAC '5	0.5	-32.3	-32.9	0.981763	0.00398406
301	>Mir171_11	BnaA04g01210D	0	671	100	100	2.73422	1	1890.36	5' TGATTGAGCCGCGTCAATA '3 |||||||||||||o||||| 3' TCCAACACTAACTCGGCGCGGTTATAGGGAAC '5	0.5	-32.3	-32.9	0.981763	0.00427611
302	>Mir171_11	BnaA07g01720D	2	449	5	2.5	0.136711	1	1890.36	5' TGATTGAGCCGCGTCAATA '3 ||||||||||| | ||||| 3' TCGGCAACTAACTCGGCACTGTTATAGTGTAC '5	3	-23.5	-32.9	0.714286	0.0244387
303	>Mir171_11	BnaAnng18540D	0	668	1746	873	47.7395	1	1890.36	5' TGATTGAGCCGCGTCAATA '3 |||||||||||||o||||| 3' TCGACAACTAACTCGGCGCGGTTATAGGGGAC '5	0.5	-32.3	-32.9	0.981763	0.00418409
304	>Mir171_11	BnaAnng18550D	0	668	1746	873	47.7395	1	1890.36	5' TGATTGAGCCGCGTCAATA '3 |||||||||||||o||||| 3' TCGACAACTAACTCGGCGCGGTTATAGGGGAC '5	0.5	-32.3	-32.9	0.981763	0.00418409
305	>Mir171_11	BnaC03g25140D	0	671	122	122	3.33575	1	1890.36	5' TGATTGAGCCGCGTCAATA '3 |||||||||||||o||||| 3' TCTACCACTAACTCGGCGCGGTTATAGGGAAC '5	0.5	-32.3	-32.9	0.981763	0.00424499
306	>Mir171_11	BnaC04g22080D	0	683	421	421	11.5111	1	1890.36	5' TGATTGAGCCGCGTCAATA '3 |||||||||||||o||||| 3' TCCAAAACTAACTCGGCGCGGTTATAGGGAAC '5	0.5	-32.3	-32.9	0.981763	0.00416914
307	>Mir171_11	BnaCnng57010D	2	773	8	8	0.218738	1	1890.36	5' TGATTGAGCCGCGTCAATA '3 |||||||||||||o||||| 3' TCTACCACTAACTCGGCGCGGTTATAGGGAAC '5	0.5	-32.3	-32.9	0.981763	0.00784749
308	>Mir408_4	BnaA02g05230D	2	626	6	6	0.164053	1	1890.36	5' ATGCACTGCCTCTTCCCTG '3 ||||||||||||||||| 3' GATTTGCACGTGACGGAGAAGGGAAGCAACGA '5	2	-35.9	-37.9	0.94723	0.00235294
309	>Mir408_4	BnaA09g43170D	3	597	2	1	0.0546845	1	1890.36	5' ATGCACTGCCTCTTCCCTG '3 ||||||||||||| || | 3' TGCCGATACGTGACGGAGACGGTAGAGTCGTA '5	3	-26.7	-37.9	0.704485	0.0285406
310	>Mir408_4	BnaC08g35690D	3	579	2	1	0.0546845	1	1890.36	5' ATGCACTGCCTCTTCCCTG '3 ||||||||||||| || | 3' TGCCGATACGTGACGGAGACGGTAGAGTCGTA '5	3	-26.7	-37.9	0.704485	0.0379835
311	>Mir390_8	BnaC03g59720D	3	1602	2	1	0.0546845	1	1890.36	5' GCTGTCCATCCTGAGTTTC '3 o||||||||||oo| |||| 3' GGAGTATGACAGGTAGGGTTGAAAGTTCTGAA '5	3.5	-26.9	-35.4	0.759887	0.0462814
312	>Mir161_2	BnaA04g10910D	0	718	22	7.33333	0.601529	1	1890.36	5' TCAATGCACTGAAAGTGACTA '3 ||||o||| |||||||||||| 3' GCAGCTAGTTGCGTAACTTTCACTGATGTAGT '5	3	-27.4	-34	0.805882	0.00349895
313	>Mir161_2	BnaA07g16740D	0	544	22	7.33333	0.601529	1	1890.36	5' TCAATGCACTGAAAGTGACTA '3 ||||o||| |||||||||||| 3' GCAGCTAGTTGCGTAACTTTCACTGATGCAGT '5	3	-27.4	-34	0.805882	0.00398406
314	>Mir161_2	BnaA09g46030D	3	748	2	2	0.0546845	1	1890.36	5' TCAATGCACTGAAAGTGACTA '3 ||||o||| |||||||||| | 3' ATAGTTAGTTGCGTAACTTTCACTGCTGCAGG '5	4	-25.9	-34	0.761765	0.0182763
315	>Mir161_2	BnaA09g46700D	0	574	13	13	0.355449	1	1890.36	5' TCAATGCACTGAAAGTGACTA '3 |||| |||||||||||||| | 3' ATAGTTAGTTTCGTGACTTTCACTG-TTGCAAC '5	3	-28.1	-34	0.826471	0.00368459
316	>Mir161_2	BnaC04g33130D	0	721	22	7.33333	0.601529	1	1890.36	5' TCAATGCACTGAAAGTGACTA '3 ||||o||| |||||||||||| 3' GCAGCTAGTTGCGTAACTTTCACTGATGCAGT '5	3	-27.4	-34	0.805882	0.00349895
317	>Mir161_2	BnaC08g40130D	3	427	2	2	0.0546845	1	1890.36	5' TCAATGCACTGAAAGTGACTA '3 ||||o||| |||||||||| | 3' TTAGTTAGTTGCGTAACTTTCACTGCTACAAG '5	4	-25.9	-34	0.761765	0.00575183
318	>Mir161_2	BnaC09g11170D	2	742	5	5	0.136711	1	1890.36	5' TCAATGCACTGAAAGTGACTA '3 ||||oo||||||||||o||o| 3' GCAGCTAGTTGTGTGACTTTCATTGGTGTAAG '5	3	-28.5	-34	0.838235	0.0237922
319	>Mir156_23	BnaA02g14580D	0	687	8	2.66667	0.218738	1	1890.36	5' TGACAGAAGAGAGTGAGCAC '3 ||||||||||||| |||||| 3' GACTCGACTGTCTTCTCTCTCTCGTGTTCATC '5	1	-33	-37.2	0.887097	0.0143661
320	>Mir156_23	BnaA06g36780D	2	1326	16	16	0.437476	1	1890.36	5' TGACAGAAGAGAGTGAGCAC '3 ||||||||||||| |||||| 3' ACTTAAACTGTCTTCTCTCTCTCGTGGTAGTT '5	1	-33	-37.2	0.887097	0.0444793
321	>Mir156_23	BnaA07g08830D	2	1029	5	5	0.136711	1	1890.36	5' TGACAGAAGAGAGTGAGCAC '3 ||||||||||||| |||||| 3' TCTGCAACTGTCTTCTCTCTCTCGTGACATCT '5	1	-33	-37.2	0.887097	0.025021
322	>Mir156_23	BnaA09g16340D	0	936	12	12	0.328107	1	1890.36	5' TGACAGAAGAGAGTGAGCAC '3 ||||||||||||| |||||| 3' ACTTAAACTGTCTTCTCTCTCTCGTGGTAGTT '5	1	-33	-37.2	0.887097	0.0120636
323	>Mir156_23	BnaAnng25050D	0	945	10	5	0.273422	1	1890.36	5' TGACAGAAGAGAGTGAGCAC '3 ||||||||||||| |||||| 3' TCTGCAACTGTCTTCTCTCTCTCGTGACATCT '5	1	-33	-37.2	0.887097	0.0136118
324	>Mir156_23	BnaC02g14000D	0	687	8	2.66667	0.218738	1	1890.36	5' TGACAGAAGAGAGTGAGCAC '3 ||||||||||||| |||||| 3' GACTCGACTGTCTTCTCTCTCTCGTGTTCATC '5	1	-33	-37.2	0.887097	0.0143661
325	>Mir156_23	BnaC02g19100D	0	702	8	2.66667	0.218738	1	1890.36	5' TGACAGAAGAGAGTGAGCAC '3 ||||||||||||| |||||| 3' GACTCGACTGTCTTCTCTCTCTCGTGTTCATC '5	1	-33	-37.2	0.887097	0.0141483
326	>Mir156_23	BnaC03g57620D	0	1002	10	5	0.273422	1	1890.36	5' TGACAGAAGAGAGTGAGCAC '3 ||||||||||||| |||||| 3' TCTGCAACTGTCTTCTCTCTCTCGTGACATCT '5	1	-33	-37.2	0.887097	0.0128971
327	>Mir156_23	BnaC05g21270D	2	1005	3	1.5	0.0820267	1	1890.36	5' TGACAGAAGAGAGTGAGCAC '3 ||||||||||||| o||||| 3' TCTTCAACTGTCTTCTCTCTTTCGTGCCACCT '5	1.5	-31.1	-37.2	0.836022	0.0463552
328	>Mir156_23	BnaC05g21280D	2	1005	5	5	0.136711	1	1890.36	5' TGACAGAAGAGAGTGAGCAC '3 ||||||||||||| ||o||| 3' TCTGCAACTGTCTTCTCTCTCTTGTGACATCT '5	1.5	-30.6	-37.2	0.822581	0.0155532
329	>Mir156_23	BnaC07g17030D	2	1317	8	8	0.218738	1	1890.36	5' TGACAGAAGAGAGTGAGCAC '3 ||||||||||||| |||||| 3' ACTTAAACTGTCTTCTCTCTCTCGTGGTAGTT '5	1	-33	-37.2	0.887097	0.0181225
330	>Mir156_23	BnaC09g27080D	3	888	2	2	0.0546845	1	1890.36	5' TGACAGAAGAGAGTGAGCAC '3 ||||||||||||| |||||| 3' TCTCCTACTGTCTTCTCTCTCTCGTGTTAGTC '5	1	-33	-37.2	0.887097	0.0388659
331	>Mir156_23	BnaCnng61400D	0	693	18	18	0.49216	1	1890.36	5' TGACAGAAGAGAGTGAGCAC '3 |||||||||||||||||||| 3' GACTCGACTGTCTTCTCTCACTCGTGTTCATA '5	0	-37.2	-37.2	1	0.0010627
332	>Mir164_2	BnaC08g35400D	3	712	2	2	0.0546845	1	1890.36	5' CACGTGTTCTACTACTCCA '3 ||| o|||||||| ||||| 3' GTATTCGTGGGCAAGATGAAGAGGTGTTGGCA '5	4	-24.4	-33	0.739394	0.0029098
333	>Mir1885_11	BnaA02g35050D	0	128	6	6	0.164053	1	1890.36	5' TCAATGAAAGGTATGATTC '3 ||||o|||||||||||||| 3' AGCAACAGTTGCTTTCCATACTAAGGGAACGA '5	1	-26.7	-27.1	0.98524	0.00176913
334	>Mir1885_11	BnaA09g14980D	0	131	1390	1390	38.0057	1	1890.36	5' TCAATGAAAGGTATGATTC '3 ||||||||||||||||||| 3' AGCAGTAGTTACTTTCCATACTAAGGGAACGA '5	0	-27.1	-27.1	1	0.00133511
335	>Mir156_5	BnaA02g14580D	2	688	6	2	0.164053	1	1890.36	5' CTGACAGAAGAGAGTGAGCAC '3 |||||||||||||| |||||| 3' TGACTCGACTGTCTTCTCTCTCTCGTGTTCAT '5	1	-35.6	-39.8	0.894472	0.00412583
336	>Mir156_5	BnaA04g24340D	0	751	10	10	0.273422	1	1890.36	5' CTGACAGAAGAGAGTGAGCAC '3 ||||||||||||| |||||| 3' CACCTAAACTGTCTTCTCTCTCTCGTGTCAAA '5	2	-34	-39.8	0.854271	0.0148077
337	>Mir156_5	BnaA06g36780D	0	1327	27	27	0.73824	1	1890.36	5' CTGACAGAAGAGAGTGAGCAC '3 ||||||||||||| |||||| 3' AACTTAAACTGTCTTCTCTCTCTCGTGGTAGT '5	2	-34	-39.8	0.854271	0.0103325
338	>Mir156_5	BnaA07g08830D	0	1030	7	7	0.191396	1	1890.36	5' CTGACAGAAGAGAGTGAGCAC '3 ||||||||||||| |||||| 3' TTCTGCAACTGTCTTCTCTCTCTCGTGACATC '5	2	-34	-39.8	0.854271	0.0143689
339	>Mir156_5	BnaA07g08840D	0	1084	24	24	0.656214	1	1890.36	5' CTGACAGAAGAGAGTGAGCAC '3 ||||||||||||| |||||| 3' TTCTTCAACTGTCTTCTCTCTCTCGTGCCACC '5	2	-34	-39.8	0.854271	0.0137751
340	>Mir156_5	BnaAnng25050D	2	946	8	4	0.218738	1	1890.36	5' CTGACAGAAGAGAGTGAGCAC '3 ||||||||||||| |||||| 3' TTCTGCAACTGTCTTCTCTCTCTCGTGACATC '5	2	-34	-39.8	0.854271	0.0155412
341	>Mir156_5	BnaC02g14000D	2	688	6	2	0.164053	1	1890.36	5' CTGACAGAAGAGAGTGAGCAC '3 |||||||||||||| |||||| 3' TGACTCGACTGTCTTCTCTCTCTCGTGTTCAT '5	1	-35.6	-39.8	0.894472	0.00412583
342	>Mir156_5	BnaC02g19100D	2	703	6	2	0.164053	1	1890.36	5' CTGACAGAAGAGAGTGAGCAC '3 |||||||||||||| |||||| 3' TGACTCGACTGTCTTCTCTCTCTCGTGTTCAT '5	1	-35.6	-39.8	0.894472	0.00406297
343	>Mir156_5	BnaC03g57620D	2	1003	8	4	0.218738	1	1890.36	5' CTGACAGAAGAGAGTGAGCAC '3 ||||||||||||| |||||| 3' TTCTGCAACTGTCTTCTCTCTCTCGTGACATC '5	2	-34	-39.8	0.854271	0.0147259
344	>Mir156_5	BnaC04g02520D	1	754	3	3	0.0820267	1	1890.36	5' CTGACAGAAGAGAGTGAGCAC '3 ||||||||||||| |||||| 3' CACCCAAACTGTCTTCTCTCTCTCGTGTCAAA '5	2	-34	-39.8	0.854271	0.0288528
345	>Mir156_5	BnaC05g21280D	0	1006	11	11	0.300765	1	1890.36	5' CTGACAGAAGAGAGTGAGCAC '3 ||||||||||||| ||o||| 3' TTCTGCAACTGTCTTCTCTCTCTTGTGACATC '5	2.5	-31.6	-39.8	0.79397	0.0155532
346	>Mir156_5	BnaC07g11380D	0	1030	11	11	0.300765	1	1890.36	5' CTGACAGAAGAGAGTGAGCAC '3 ||||||||||||| |||||| 3' TTCTTCAACTGTCTTCTCTCTCTCGTGCCACC '5	2	-34	-39.8	0.854271	0.0144859
347	>Mir156_5	BnaC07g11390D	0	1024	5	5	0.136711	1	1890.36	5' CTGACAGAAGAGAGTGAGCAC '3 ||||||||||||| |||||| 3' TTCTGCAACTGTCTTCTCTCTCTCGTGACATC '5	2	-34	-39.8	0.854271	0.0144467
348	>Mir156_5	BnaC07g17030D	0	1318	28	28	0.765582	1	1890.36	5' CTGACAGAAGAGAGTGAGCAC '3 ||||||||||||| |||||| 3' AACTTAAACTGTCTTCTCTCTCTCGTGGTAGT '5	2	-34	-39.8	0.854271	0.0103929
349	>Mir156_5	BnaCnng61400D	3	694	3	3	0.0820267	1	1890.36	5' CTGACAGAAGAGAGTGAGCAC '3 ||||||||||||||||||||| 3' TGACTCGACTGTCTTCTCTCACTCGTGTTCAT '5	0	-39.8	-39.8	1	0.00956429
350	>Mir9563_7	BnaAnng26680D	2	427	3	0.75	0.0820267	1	1890.36	5' AGAACTCGTCTCTTAACT '3 ||||||||||||| || 3' TAGAGAGCTTGAGCAGAGAA-AGAAGAACCGAC '5	3	-22.1	-28	0.789286	0.0435901
351	>Mir9563_7	BnaC03g25450D	2	427	3	0.75	0.0820267	1	1890.36	5' AGAACTCGTCTCTTAACT '3 ||||||||||||| || 3' TAGAGAGCTTGAGCAGAGAA-AGAAGAACCGAC '5	3	-22.1	-28	0.789286	0.029345
352	>mir9558_6	BnaA03g32580D	0	81	16	16	0.437476	1	1890.36	5' TTGCAAGCCAGACATTTCCTT '3 |||||||||||||||||| |o 3' GTCTTCAACGTTCGGTCTGTAAAGAAGAGGTG '5	1.5	-30.9	-35.7	0.865546	0.00118238
353	>mir9558_6	BnaC03g73690D	0	81	13	13	0.355449	1	1890.36	5' TTGCAAGCCAGACATTTCCTT '3 ||||||||||||||||||||o 3' GTCTTCAACGTTCGGTCTGTAAAGGAGAGGTG '5	0.5	-36.1	-35.7	1	0.000602047
354	>Mir396_4	BnaC09g24540D	2	1059	3	3	0.0820267	1	1890.36	5' CAAGAAAGCTGTGGGAAA '3 ||||| ||||| |||||| 3' CTCATGGTTCTATCGAC-CCCTTTCACACCTCT '5	4	-21	-29.6	0.709459	0.00568541
355	>Mir408_8	BnaA02g05230D	0	625	9	9	0.24608	1	1890.36	5' TGCACTGCCTCTTCCCT-GG '3 ||||||||||||||||| | 3' ATTTGCACGTGACGGAGAAGGGAAGCAACGAA '5	2	-34.9	-40.1	0.870324	0.00117613
356	>Mir408_8	BnaC03g04500D	3	913	2	2	0.0546845	1	1890.36	5' TGCACTGCCTCTTC-CCTGG '3 |||||||||||||| |||| 3' CCGAACACGTGACGGAGAAGTCGACCACGTAA '5	2	-32	-40.1	0.798005	0.0376614
357	>Mir167_7	BnaA04g07950D	0	2282	67	33.5	1.83193	1	1890.36	5' TGAAGCTGCCAGCATGATC '3 o ||||||||||| ||||| 3' TGCTTATG-TTCGACGGTCGGACTAGATTCCCC '5	2.5	-27.8	-36	0.772222	0.00327265
358	>Mir167_7	BnaA07g25390D	0	2174	352	352	9.62446	1	1890.36	5' TGAAGCTGCCAGCATGATC '3 o ||||||||||| ||||| 3' TGCTTATG-TTCGACGGTCGGACTAGATTTCCG '5	2.5	-27.8	-36	0.772222	0.00343274
359	>Mir167_7	BnaA08g17390D	0	2282	196	65.3333	5.35908	1	1890.36	5' TGAAGCTGCCAGCATGATC '3 o ||||||||||| ||||| 3' TGTTTATG-TTCGACGGTCGGACTAGAGTGTCC '5	2.5	-27.8	-36	0.772222	0.00314527
360	>Mir167_7	BnaA09g26170D	0	2333	196	65.3333	5.35908	1	1890.36	5' TGAAGCTGCCAGCATGATC '3 o ||||||||||| ||||| 3' TGTTTATG-TTCGACGGTCGGACTAGAGTGTCC '5	2.5	-27.8	-36	0.772222	0.00306925
361	>Mir167_7	BnaC03g59640D	2	2267	4	4	0.109369	1	1890.36	5' TGAAGCTGCCAGCATGATC '3 o ||||||||||| ||||| 3' TGTTTATG-TTCGACGGTCGGACTAGAGTGTCC '5	2.5	-27.8	-36	0.772222	0.0157322
362	>Mir167_7	BnaC05g23210D	0	2324	196	65.3333	5.35908	1	1890.36	5' TGAAGCTGCCAGCATGATC '3 o ||||||||||| ||||| 3' TGTTTATG-TTCGACGGTCGGACTAGAGTGTCC '5	2.5	-27.8	-36	0.772222	0.00307988
363	>Mir167_7	BnaC06g27170D	0	2168	137	137	3.74589	1	1890.36	5' TGAAGCTGCCAGCATGATC '3 o ||||||||||| ||||| 3' TGCTTATG-TTCGACGGTCGGACTAGATTTCCG '5	2.5	-27.8	-36	0.772222	0.0034416
364	>Mir167_7	BnaCnng25410D	0	2267	67	33.5	1.83193	1	1890.36	5' TGAAGCTGCCAGCATGATC '3 o ||||||||||| ||||| 3' TGCTTATG-TTCGACGGTCGGACTAGATTCCCC '5	2.5	-27.8	-36	0.772222	0.00329286
365	>Mir172_4	BnaA01g34730D	0	592	28	14	0.765582	1	1890.36	5' AGAATCTTGATGATGCTGCAG '3 ||||||o|||||||||||||| 3' CTCCTCTCTTAGGACTACTACGACGTCGTAAA '5	1	-35.5	-35.8	0.99162	0.00584367
366	>Mir172_4	BnaA02g06490D	0	1114	19	19	0.519502	1	1890.36	5' AGAATCTTGATGATGCTGCAG '3 ||||||o||||||||||||| 3' TCCCACTCTTAGGACTACTACGACGTAAACTC '5	2	-33.7	-35.8	0.941341	0.0116821
367	>Mir172_4	BnaA03g22100D	0	1237	235	235	6.42542	1	1890.36	5' AGAATCTTGATGATGCTGCAG '3 ||||||o|||||||||||| | 3' TTAATCTCTTAGGACTACTACGACGACGTTGA '5	2	-32.8	-35.8	0.916201	0.0115472
368	>Mir172_4	BnaA03g53830D	0	1192	11	11	0.300765	1	1890.36	5' AGAATCTTGATGATGCTGCAG '3 ||||||o|||||||||||||| 3' CTCCTCTCTTAGGACTACTACGACGTCGTAAA '5	1	-35.5	-35.8	0.99162	0.00312134
369	>Mir172_4	BnaA07g13990D	0	1288	26	8.66667	0.710898	1	1890.36	5' AGAATCTTGATGATGCTGCAG '3 ||||||o|||||||||||| | 3' TTAATCTCTTAGGACTACTACGACGACGTTGA '5	2	-32.8	-35.8	0.916201	0.0110864
370	>Mir172_4	BnaA09g54740D	3	964	3	1.5	0.0820267	1	1890.36	5' AGAATCTTGATGATGCTGCAG '3 |||||o|||||||||||||o 3' ATTTTCCCTTAGGACTACTACGACGTTGACAG '5	2.5	-33.3	-35.8	0.930168	0.01665
371	>Mir172_4	BnaA10g12950D	0	1198	38	38	1.039	1	1890.36	5' AGAATCTTGATGATGCTGCAG '3 ||||||o||||||||||||| 3' TCACACTCTTAGGACTACTACGACGTAAACTC '5	2	-33.7	-35.8	0.941341	0.0111357
372	>Mir172_4	BnaC03g26480D	0	1180	2735	2735	74.781	1	1890.36	5' AGAATCTTGATGATGCTGCAG '3 ||||||o|||||||||||| | 3' TTAATCTCTTAGGACTACTACGACGACGTTGA '5	2	-32.8	-35.8	0.916201	0.0120771
373	>Mir172_4	BnaC04g15640D	0	1282	26	8.66667	0.710898	1	1890.36	5' AGAATCTTGATGATGCTGCAG '3 ||||||o|||||||||||| | 3' TTAATCTCTTAGGACTACTACGACGACGTTGA '5	2	-32.8	-35.8	0.916201	0.0110864
374	>Mir172_4	BnaC08g25840D	3	967	3	1.5	0.0820267	1	1890.36	5' AGAATCTTGATGATGCTGCAG '3 |||||o|||||||||||||o 3' ATTTTCCCTTAGGACTACTACGACGTTGACAG '5	2.5	-33.3	-35.8	0.930168	0.0166012
375	>Mir172_4	BnaC09g13430D	0	229	26	8.66667	0.710898	1	1890.36	5' AGAATCTTGATGATGCTGCAG '3 ||||||o|||||||||||| | 3' TTAATCTCTTAGGACTACTACGACGACGTTGA '5	2	-32.8	-35.8	0.916201	0.0499894
376	>Mir172_4	BnaC09g35430D	0	1198	96	96	2.62485	1	1890.36	5' AGAATCTTGATGATGCTGCAG '3 ||||||o||||||||||||| 3' TCACACTCTTAGGACTACTACGACGTAAACTA '5	2	-33.7	-35.8	0.941341	0.0110864
377	>Mir172_4	BnaCnng39690D	0	1189	7	7	0.191396	1	1890.36	5' AGAATCTTGATGATGCTGCAG '3 ||||||o|||||||||||||| 3' CTCCTCTCTTAGGACTACTACGACGTCGTAAA '5	1	-35.5	-35.8	0.99162	0.00312866
378	>Mir172_4	BnaCnng71740D	0	589	28	14	0.765582	1	1890.36	5' AGAATCTTGATGATGCTGCAG '3 ||||||o|||||||||||||| 3' CTCCTCTCTTAGGACTACTACGACGTCGTAAA '5	1	-35.5	-35.8	0.99162	0.00600148
379	>Mir9563_3	BnaA03g24260D	3	266	2	2	0.0546845	1	1890.36	5' AAGAACTCGTCTCTTAACT '3 ||||||||||||o|| | 3' CGAAAGAA-CTTGAGCAGAGAGTTTACGAGTTC '5	3.5	-23.9	-28.9	0.82699	0.0357616
380	>Mir408_5	BnaA02g05230D	2	626	6	6	0.164053	1	1890.36	5' ATGCACTGCCTCTTCCCTGG '3 ||||||||||||||||| 3' GATTTGCACGTGACGGAGAAGGGAAGCAACGA '5	3	-35.9	-41.2	0.871359	0.00235294
381	>Mir157_10	BnaA06g19710D	3	3080	2	2	0.0546845	1	1890.36	5' GCTCTCTATACTTCTGTCA '3 o|||||o|o|||||| ||| 3' AGTTTCTGAGAGGTGTGAAGA-AGTTCTAGATT '5	3.5	-24.2	-32.1	0.753894	0.0164587
382	>Mir396_15	BnaA01g00300D	0	746	147	73.5	4.01931	1	1890.36	5' TCCACAGGCTTTCTTGAAC '3 ||||||||||||||||||| 3' ACCTGAAGGTGTCCGAAAGAACTTGCCACTGC '5	0	-33.2	-33.2	1	0.00522387
383	>Mir396_15	BnaA03g16700D	0	530	19	19	0.519502	1	1890.36	5' TCCACAGGCTTTCTTGAAC '3 ||||||||||||||||||| 3' CCTCAAAGGTGTCCGAAAGAACTTGCCAACGC '5	0	-33.2	-33.2	1	0.00641611
384	>Mir396_15	BnaA03g23060D	0	344	397	198.5	10.8549	1	1890.36	5' TCCACAGGCTTTCTTGAAC '3 ||||||||||||||||||| 3' TCCGGAAGGTGTCCGAAAGAACTTGCTACCGC '5	0	-33.2	-33.2	1	0.00598801
385	>Mir396_15	BnaA03g54290D	0	704	24	8	0.656214	1	1890.36	5' TCCACAGGCTTTCTTGAAC '3 ||||||o|||||||||||| 3' ACCTGAAGGTGTTCGAAAGAACTTGCCACTGC '5	1	-30.5	-33.2	0.918675	0.00988867
386	>Mir396_15	BnaA03g54950D	0	326	24	8	0.656214	1	1890.36	5' TCCACAGGCTTTCTTGAAC '3 ||||||o|||||||||||| 3' ACCTGAAGGTGTTCGAAAGAACTTGCCACTGC '5	1	-30.5	-33.2	0.918675	0.0143624
387	>Mir396_15	BnaA07g25420D	0	1569	7	3.5	0.191396	1	1890.36	5' TCCACAGGCTTTCTTGAAC '3 o||||||o |||||||||| 3' TTAGAGAGGGTGTCT-AAAGAACTTGAGCAGCG '5	3.5	-23.6	-33.2	0.710843	0.0075955
388	>Mir396_15	BnaA08g30080D	0	419	24	8	0.656214	1	1890.36	5' TCCACAGGCTTTCTTGAAC '3 ||||||o|||||||||||| 3' ACCTGAAGGTGTTCGAAAGAACTTGCCACTGC '5	1	-30.5	-33.2	0.918675	0.0129239
389	>Mir396_15	BnaC01g01310D	0	743	147	73.5	4.01931	1	1890.36	5' TCCACAGGCTTTCTTGAAC '3 ||||||||||||||||||| 3' ACCTGAAGGTGTCCGAAAGAACTTGCCACTGC '5	0	-33.2	-33.2	1	0.00510948
390	>Mir396_15	BnaC03g27220D	0	1079	397	198.5	10.8549	1	1890.36	5' TCCACAGGCTTTCTTGAAC '3 ||||||||||||||||||| 3' TCCGGAAGGTGTCCGAAAGAACTTGCTACCGC '5	0	-33.2	-33.2	1	0.00473612
391	>Mir396_15	BnaC04g08880D	0	551	49	49	1.33977	1	1890.36	5' TCCACAGGCTTTCTTGAAC '3 ||||||||||||||||||| 3' CCTCAAAGGTGTCCGAAAGAACTTGCCAACGC '5	0	-33.2	-33.2	1	0.0060189
392	>Mir396_15	BnaC04g50230D	0	410	6	6	0.164053	1	1890.36	5' TCCACAGGCTTTCTTGAAC '3 ||||||o|||||||||||| 3' CTTCTAAGGTGTTCGAAAGAACTTGCAAATGC '5	1	-30.5	-33.2	0.918675	0.00908053
393	>Mir396_15	BnaC05g40210D	0	601	13	13	0.355449	1	1890.36	5' TCCACAGGCTTTCTTGAAC '3 ||||| o||||||||||| 3' TAGGTGGTGGTGT-TGAAAGAACTTGCAACAAA '5	4	-23.8	-33.2	0.716867	0.0217134
394	>Mir396_15	BnaC07g38750D	0	602	6	6	0.164053	1	1890.36	5' TCCACAGGCTTTCTTGAAC '3 |||||| |||||||||||| 3' CTACAAAGGTGTACGAAAGAACTTGCTCCTGC '5	2	-26.6	-33.2	0.801205	0.0115558
395	>Mir396_15	BnaC07g46760D	0	704	374	374	10.226	1	1890.36	5' TCCACAGGCTTTCTTGAAC '3 ||||||o|||||||||||| 3' ACCTGAAGGTGTTCGAAAGAACTTGCCACTGC '5	1	-30.5	-33.2	0.918675	0.00912194
396	>Mir396_15	BnaC08g24080D	0	557	3	3	0.0820267	1	1890.36	5' TCCACAGGCTTTCTTGAAC '3 ||||||||||||||||||| 3' CAACAAAGGTGTCCGAAAGAACTTGCCAAAGC '5	0	-33.2	-33.2	1	0.00619467
397	>Mir396_15	BnaCnng77670D	0	578	3	3	0.0820267	1	1890.36	5' TCCACAGGCTTTCTTGAAC '3 |||||| |||||||||||| 3' CTACTAAGGTGTACGAAAGAACTTGCACCTGC '5	2	-26.6	-33.2	0.801205	0.0136917
398	>mir159_19	BnaA03g22590D	0	883	15	15	0.410133	2	3780.72	5' TTTGGACTGAAGGGAGCT '3 ||||| ||||||||||| 3' GTTTTGTAACCTTACTTCCCTCGAGGTTGAAG '5	3	-26.6	-33	0.806061	0.00464575
399	>mir159_19	BnaA05g27620D	1	946	24	24	0.656214	2	3780.72	5' T-TTGGACTGAAGGGAGCT '3 | ||||| ||||||||||| 3' GACTTATAACCTTACTTCCCTCGAGGTCGAAG '5	3	-26.4	-33	0.8	0.00802671
400	>mir159_19	BnaAnng27960D	0	841	5	5	0.136711	2	3780.72	5' TTTGGACTGAAGGGAGCT '3 |||||||||||||o|||| 3' AGCAACAAACCTGACTTCCTTCGAGATCCTGT '5	0.5	-30.1	-33	0.912121	0.000738007
401	>mir159_19	BnaC03g26620D	0	883	10	10	0.273422	2	3780.72	5' TTTGGACTGAAGGGAGCT '3 ||||| ||||||||||| 3' GTTTTGTAACCTTACTTCCCTCGAGGTTGAAG '5	3	-26.6	-33	0.806061	0.00467835
402	>mir159_19	BnaCnng31260D	0	946	55	55	1.50382	2	3780.72	5' T-TTGGACTGAAGGGAGCT '3 | ||||| ||||||||||| 3' GACTTATAACCTTACTTCCCTCGAGGTCGAAG '5	3	-26.4	-33	0.8	0.00401203
403	>mir159_19	BnaCnng49390D	0	949	202	202	5.52313	2	3780.72	5' T-TTGGACTGAAGGGAGCT '3 | ||||| ||||||||||| 3' GACTTATAACCTTACTTCCCTCGAGGTCGAAG '5	3	-26.4	-33	0.8	0.00419727
404	>Mir6034_1	BnaCnng10210D	2	685	4	4	0.109369	1	1890.36	5' TCTGATGTATATAGCTTTG '3 ||||||o |||||||||| 3' CTAGCTTGACTACGGATATCGAAACAGGACTA '5	4	-22.2	-27.4	0.810219	0.01
405	>mir159_17	BnaA01g29050D	0	851	5	5	0.136711	1	1890.36	5' TTGGATTGAAGGGAGCTCC '3 o||||o||||||| o|o|| 3' CACATTGACCTGACTTCCCCTGGGGAGACTCC '5	3.5	-28.5	-36	0.791667	0.00849853
406	>mir159_17	BnaA05g11650D	1	812	5	1.66667	0.136711	1	1890.36	5' TTGGATTGAAGGGAGCTCC '3 o||||o||||||| o|o|| 3' TTATTTGACCTGACTTCCCATGGGGCAACAAC '5	3.5	-28.1	-36	0.780556	0.0260352
407	>mir159_17	BnaC01g36430D	0	362	12	12	0.328107	1	1890.36	5' TTGGATTGAAGGGAGCTCC '3 o||||o||||||| o|o|| 3' CACATTGACCTGACTTCCCCTGGGGAGACTCT '5	3.5	-28.5	-36	0.791667	0.0157891
408	>mir159_17	BnaC04g13290D	1	812	5	1.66667	0.136711	1	1890.36	5' TTGGATTGAAGGGAGCTCC '3 o||||o||||||| o|o|| 3' TTATTTGACCTGACTTCCCATGGGGCAACAAC '5	3.5	-28.1	-36	0.780556	0.0259601
409	>mir159_17	BnaC07g35270D	0	702	8	8	0.218738	1	1890.36	5' TTGGATTGAAGGGAGCTCC '3 |||||o||||||| |o|| 3' CAACGTAACCTGACTTCCC-AGGGGGACAACTT '5	3.5	-27.1	-36	0.752778	0.00990091
410	>mir159_17	BnaCnng59700D	1	923	7	3.5	0.191396	1	1890.36	5' TTGGATTGAAGGGAGCTCC '3 o||||o||||||| o|o|| 3' GACATTGACCTGACTTCCCCTGGGGAGACTCT '5	3.5	-28.5	-36	0.791667	0.0463038
411	>Mir171_10	BnaA03g21080D	0	782	89	89	2.43346	1	1890.36	5' TGATTGAGCCGCGCCAATATCT '3 |||||||||||||||||||||o 3' TCTACCACTAACTCGGCGCGGTTATAGGGAAC '5	0.5	-40.6	-40.6	1	0.00398406
412	>Mir171_10	BnaA04g01210D	0	671	100	100	2.73422	1	1890.36	5' TGATTGAGCCGCGCCAATATCT '3 |||||||||||||||||||||o 3' TCCAACACTAACTCGGCGCGGTTATAGGGAAC '5	0.5	-40.6	-40.6	1	0.00427611
413	>Mir171_10	BnaAnng18540D	0	668	1746	873	47.7395	1	1890.36	5' TGATTGAGCCGCGCCAATATCT '3 |||||||||||||||||||||o 3' TCGACAACTAACTCGGCGCGGTTATAGGGGAC '5	0.5	-40.6	-40.6	1	0.00418409
414	>Mir171_10	BnaAnng18550D	0	668	1746	873	47.7395	1	1890.36	5' TGATTGAGCCGCGCCAATATCT '3 |||||||||||||||||||||o 3' TCGACAACTAACTCGGCGCGGTTATAGGGGAC '5	0.5	-40.6	-40.6	1	0.00418409
415	>Mir171_10	BnaC03g25140D	0	671	122	122	3.33575	1	1890.36	5' TGATTGAGCCGCGCCAATATCT '3 |||||||||||||||||||||o 3' TCTACCACTAACTCGGCGCGGTTATAGGGAAC '5	0.5	-40.6	-40.6	1	0.00424499
416	>Mir171_10	BnaC04g22080D	0	683	421	421	11.5111	1	1890.36	5' TGATTGAGCCGCGCCAATATCT '3 |||||||||||||||||||||o 3' TCCAAAACTAACTCGGCGCGGTTATAGGGAAC '5	0.5	-40.6	-40.6	1	0.00416914
417	>Mir171_10	BnaCnng57010D	2	773	8	8	0.218738	1	1890.36	5' TGATTGAGCCGCGCCAATATCT '3 |||||||||||||||||||||o 3' TCTACCACTAACTCGGCGCGGTTATAGGGAAC '5	0.5	-40.6	-40.6	1	0.00784749
418	>Mir166_19	BnaA02g06170D	3	265	2	2	0.0546845	1	1890.36	5' TCGGACCAGGCTTCATTCCCC '3 o|||||||||||||||o|| 3' GGCTTAGGCCTGGTCCGAAGTAGGGCCCGTAG '5	3	-37.7	-44.1	0.854875	0.0161034
419	>Mir166_19	BnaA04g20300D	0	586	139	139	3.80057	1	1890.36	5' TCGGACCAGGCTTCATTCCCC '3 o|||||||||||||||o|| 3' ATCTTAGGCCTGGTCCGAAGTAGGGTTAGTAG '5	3	-37.4	-44.1	0.848073	0.00494131
420	>Mir166_19	BnaA05g09120D	2	586	3	3	0.0820267	1	1890.36	5' TCGGACCAGGCTTCATTCCCC '3 o||||||||||||||| || 3' ATCTTAGGCCTGGTCCGAAGTATGGTTAGTAG '5	3.5	-33.4	-44.1	0.75737	0.0372627
421	>Mir166_19	BnaA06g01940D	0	562	42	21	1.14837	1	1890.36	5' TCGGACCAGGCTTCATTCCCC '3 o|||||||||||||||||| 3' ACCTTAGGCCTGGTCCGAAGTAAGGTCCGTAG '5	2.5	-37.9	-44.1	0.85941	0.00160032
422	>Mir166_19	BnaA06g18550D	3	568	2	2	0.0546845	1	1890.36	5' TCGGACCAGGCTTCATTCCCC '3 o||||||||||||||| || 3' GGCTTAGGCCTGGTCCGAAGTATGGTCCGTAG '5	3.5	-33.4	-44.1	0.75737	0.0190206
423	>Mir166_19	BnaA08g01600D	0	565	15	7.5	0.410133	1	1890.36	5' TCGGACCAGGCTTCATTCCCC '3 o|||||||||||||||||| 3' ACCTTAGGCCTGGTCCGAAGTAAGGTCCGTAG '5	2.5	-37.9	-44.1	0.85941	0.0016061
424	>Mir166_19	BnaA08g11980D	0	556	27	9	0.73824	1	1890.36	5' TCGGACCAGGCTTCATTCCCC '3 o|||||||||||||||o|| 3' ACCTTAGGCCTGGTCCGAAGTAGGGTCCGTAA '5	3	-37.4	-44.1	0.848073	0.00544587
425	>Mir166_19	BnaA09g01430D	0	868	9	9	0.24608	1	1890.36	5' TCGGACCAGGCTTCATTCCCC '3 | o|||||||||o|||||| | 3' ATAGAGGA-TCTGGTCCGAGGTAAGGTGGGTAG '5	4	-32.4	-44.1	0.734694	0.011997
426	>Mir166_19	BnaA09g26050D	0	586	52	26	1.4218	1	1890.36	5' TCGGACCAGGCTTCATTCCCC '3 o|||||||||||||||o|| 3' AGCTTAGGCCTGGTCCGAAGTAGGGTTAGTAG '5	3	-37.4	-44.1	0.848073	0.00478182
427	>Mir166_19	BnaAnng30670D	0	559	27	9	0.73824	1	1890.36	5' TCGGACCAGGCTTCATTCCCC '3 o|||||||||||||||o|| 3' ACCTTAGGCCTGGTCCGAAGTAGGGTCCGTAA '5	3	-37.4	-44.1	0.848073	0.00639486
428	>Mir166_19	BnaC03g55030D	1	574	3	3	0.0820267	1	1890.36	5' TCGGACCAGGCTTCATTCCCC '3 o||||||||||||||| || 3' GGCTTAGGCCTGGTCCGAAGTATGGTCCGTAG '5	3.5	-33.4	-44.1	0.75737	0.013931
429	>Mir166_19	BnaC03g66860D	0	556	27	9	0.73824	1	1890.36	5' TCGGACCAGGCTTCATTCCCC '3 o|||||||||||||||o|| 3' ACCTTAGGCCTGGTCCGAAGTAGGGTCCGTAA '5	3	-37.4	-44.1	0.848073	0.00544587
430	>Mir166_19	BnaC03g69040D	0	565	15	7.5	0.410133	1	1890.36	5' TCGGACCAGGCTTCATTCCCC '3 o|||||||||||||||||| 3' ACCTTAGGCCTGGTCCGAAGTAAGGTCCGTAG '5	2.5	-37.9	-44.1	0.85941	0.00186176
431	>Mir166_19	BnaC04g10480D	2	586	4	4	0.109369	1	1890.36	5' TCGGACCAGGCTTCATTCCCC '3 o||||||||||||||| || 3' ATCTTAGGCCTGGTCCGAAGTATGGTTAGTAG '5	3.5	-33.4	-44.1	0.75737	0.031144
432	>Mir166_19	BnaC05g23470D	0	586	52	26	1.4218	1	1890.36	5' TCGGACCAGGCTTCATTCCCC '3 o|||||||||||||||o|| 3' AGCTTAGGCCTGGTCCGAAGTAGGGTTAGTAG '5	3	-37.4	-44.1	0.848073	0.00478182
433	>Mir166_19	BnaC06g05240D	0	562	42	21	1.14837	1	1890.36	5' TCGGACCAGGCTTCATTCCCC '3 o|||||||||||||||||| 3' ACCTTAGGCCTGGTCCGAAGTAAGGTCCGTAG '5	2.5	-37.9	-44.1	0.85941	0.00160032
434	>Mir166_19	BnaC09g54340D	0	562	35	35	0.956978	1	1890.36	5' TCGGACCAGGCTTCATTCCCC '3 o|||||||||||||||o|| 3' GGCTTAGGCCTGGTCCGAAGTAGGGTCCGTAG '5	3	-37.4	-44.1	0.848073	0.00474214
435	>Mir156_24	BnaA02g14580D	0	687	8	2.66667	0.218738	1	1890.36	5' TGACAGAAGAGAGTGAGCACA '3 ||||||||||||| ||||||| 3' GACTCGACTGTCTTCTCTCTCTCGTGTTCATC '5	1	-34.6	-38.8	0.891753	0.00618236
436	>Mir156_24	BnaA07g08830D	2	1029	5	5	0.136711	1	1890.36	5' TGACAGAAGAGAGTGAGCACA '3 ||||||||||||| |||||| 3' TCTGCAACTGTCTTCTCTCTCTCGTGACATCT '5	2	-34.5	-38.8	0.889175	0.028544
437	>Mir156_24	BnaA09g16340D	0	936	12	12	0.328107	1	1890.36	5' TGACAGAAGAGAGTGAGCAC-A '3 ||||||||||||| |||||| | 3' ACTTAAACTGTCTTCTCTCTCTCGTGGTAGTT '5	2	-34	-38.8	0.876289	0.0137751
438	>Mir156_24	BnaAnng25050D	0	945	10	5	0.273422	1	1890.36	5' TGACAGAAGAGAGTGAGCACA '3 ||||||||||||| |||||| 3' TCTGCAACTGTCTTCTCTCTCTCGTGACATCT '5	2	-34.5	-38.8	0.889175	0.0155412
439	>Mir156_24	BnaC02g14000D	0	687	8	2.66667	0.218738	1	1890.36	5' TGACAGAAGAGAGTGAGCACA '3 ||||||||||||| ||||||| 3' GACTCGACTGTCTTCTCTCTCTCGTGTTCATC '5	1	-34.6	-38.8	0.891753	0.00618236
440	>Mir156_24	BnaC02g19100D	0	702	8	2.66667	0.218738	1	1890.36	5' TGACAGAAGAGAGTGAGCACA '3 ||||||||||||| ||||||| 3' GACTCGACTGTCTTCTCTCTCTCGTGTTCATC '5	1	-34.6	-38.8	0.891753	0.00608826
441	>Mir156_24	BnaC03g16490D	1	855	5	5	0.136711	1	1890.36	5' TGACAGAAGAGAGTGAGCACA '3 ||||||||||||| |||| || 3' ACTACTACTGTCTTCTCTCTCTCGCGTTAGTC '5	2	-30.7	-38.8	0.791237	0.046616
442	>Mir156_24	BnaC03g57620D	0	1002	10	5	0.273422	1	1890.36	5' TGACAGAAGAGAGTGAGCACA '3 ||||||||||||| |||||| 3' TCTGCAACTGTCTTCTCTCTCTCGTGACATCT '5	2	-34.5	-38.8	0.889175	0.0147259
443	>Mir156_24	BnaC05g21280D	2	1005	5	5	0.136711	1	1890.36	5' TGACAGAAGAGAGTGAGCACA '3 ||||||||||||| ||o||| 3' TCTGCAACTGTCTTCTCTCTCTTGTGACATCT '5	2.5	-32.1	-38.8	0.82732	0.017367
444	>Mir156_24	BnaC07g17030D	2	1317	8	8	0.218738	1	1890.36	5' TGACAGAAGAGAGTGAGCAC-A '3 ||||||||||||| |||||| | 3' ACTTAAACTGTCTTCTCTCTCTCGTGGTAGTT '5	2	-34	-38.8	0.876289	0.0206845
445	>Mir156_24	BnaC09g27080D	3	888	2	2	0.0546845	1	1890.36	5' TGACAGAAGAGAGTGAGCACA '3 ||||||||||||| ||||||| 3' TCTCCTACTGTCTTCTCTCTCTCGTGTTAGTC '5	1	-34.6	-38.8	0.891753	0.0168457
446	>Mir156_24	BnaCnng61400D	0	693	18	18	0.49216	1	1890.36	5' TGACAGAAGAGAGTGAGCACA '3 ||||||||||||||||||||| 3' GACTCGACTGTCTTCTCTCACTCGTGTTCATA '5	0	-38.8	-38.8	1	0.0010627
447	>Mir400_4	BnaA01g27650D	0	993	48	48	1.31243	1	1890.36	5' TATGAGAGTATTATAAGT '3 |||||||||| ||||||| 3' AGGTACATACTCTCATCATATTCAGTGATATA '5	2	-18.9	-22.8	0.828947	0.00663788
448	>Mir400_4	BnaA04g09540D	0	1248	10	10	0.273422	1	1890.36	5' T-ATGAGAGTATTATAAGT '3 | || ||||o||||||||| 3' AGGCAATTAGTCTCGTAATATTCAGTGCTAGC '5	4	-18.2	-22.8	0.798246	0.00673852
449	>Mir400_4	BnaA09g10620D	0	672	65	32.5	1.77724	1	1890.36	5' TATGAGAGTATTATAAGT '3 ||||||||| |||||||| 3' GGGTAAATACTCTCACAATATTCAGTGATATA '5	2	-18.5	-22.8	0.811404	0.0086095
450	>Mir400_4	BnaA09g11170D	0	930	50	50	1.36711	1	1890.36	5' TATGAGAGTATTATAAGT '3 |||||||||||||||||| 3' AGGTAAATACTCTCATAATATTCATTGATGTA '5	0	-22.8	-22.8	1	0.000651466
451	>Mir400_4	BnaA09g12140D	0	801	185	92.5	5.05831	1	1890.36	5' TATGAGAGTATTATAAGT '3 ||||||||||||||| || 3' GGGGAAATACTCTCATAATATGCAGTGGTTTA '5	1	-18.6	-22.8	0.815789	0.00462427
452	>Mir400_4	BnaA09g49860D	0	357	124	124	3.39044	1	1890.36	5' T-ATGAGAGTATTATAAGT '3 | ||||||||||||||||| 3' GGGCAATTACTCTCATAATATTCAGTGGTCTA '5	1	-22	-22.8	0.964912	0.00693238
453	>Mir400_4	BnaC01g35180D	0	993	104	104	2.84359	1	1890.36	5' TATGAGAGTATTATAAGT '3 |||||||||| ||||||| 3' AGGTACATACTCTCATCATATTCAGTGATATA '5	2	-18.9	-22.8	0.828947	0.00561008
454	>Mir400_4	BnaC03g63210D	2	876	4	4	0.109369	1	1890.36	5' TATGAGAGTATTATAAGT '3 ||||||||||||||| || 3' AGGGAAATACTCTCATAATATGCAGCTTCTAC '5	1	-18.6	-22.8	0.815789	0.0355883
455	>Mir400_4	BnaC08g44830D	0	357	153	153	4.18336	1	1890.36	5' T-ATGAGAGTATTATAAGT '3 | ||||||||||||||||| 3' GGGCAATTACTCTCATAATATTCAGTGGTCTA '5	1	-22	-22.8	0.964912	0.00690844
456	>Mir400_4	BnaC09g10910D	0	672	65	32.5	1.77724	1	1890.36	5' TATGAGAGTATTATAAGT '3 ||||||||| |||||||| 3' GGGTAAATACTCTCACAATATTCAGTGATATA '5	2	-18.5	-22.8	0.811404	0.0086095
457	>Mir400_4	BnaC09g12100D	0	738	185	92.5	5.05831	1	1890.36	5' TATGAGAGTATTATAAGT '3 ||||||||||||||| || 3' GGGGAAATACTCTCATAATATGCAGTGGTTTA '5	1	-18.6	-22.8	0.815789	0.00454029
458	>mir1140	BnaC07g16420D	2	1116	5	5	0.136711	1	1890.36	5' ACAGCCTAAACCAATCGG '3 |||||| |||||| |||| 3' GTTGTCTGTCGGTTTTGGTCAGCCTAGTATGG '5	3	-22.9	-31.4	0.729299	0.0175302
459	>Mir408_7	BnaA02g05230D	0	625	9	9	0.24608	1	1890.36	5' TGCACTGCCTCTTCCCTG '3 ||||||||||||||||| 3' ATTTGCACGTGACGGAGAAGGGAAGCAACGAA '5	1	-35.3	-36.8	0.959239	0.000588235
460	>Mir408_7	BnaA08g16780D	2	190	3	1.5	0.0820267	1	1890.36	5' TGCACTGCCTCTTCCCTG '3 ||||| |||||||||| 3' TATTATTACGTG-CGGAGAAGGGCGTATATAGT '5	4	-29.3	-36.8	0.796196	0.0416896
461	>Mir408_7	BnaC03g04500D	3	913	2	2	0.0546845	1	1890.36	5' TGCACTGCCTCTTC-CCTG '3 |||||||||||||| ||| 3' CCGAACACGTGACGGAGAAGTCGACCACGTAA '5	2	-28.7	-36.8	0.779891	0.0376614
462	>Mir172_20	BnaA01g34730D	0	592	28	14	0.765582	1	1890.36	5' GGAATCTTGATGATGCTGCA '3 o|||||o||||||||||||| 3' CTCCTCTCTTAGGACTACTACGACGTCGTAAA '5	1.5	-32.9	-34.9	0.942693	0.0131003
463	>Mir172_20	BnaA02g06490D	0	1114	19	19	0.519502	1	1890.36	5' GGAATCTTGATGATGCTGCA '3 o|||||o||||||||||||| 3' TCCCACTCTTAGGACTACTACGACGTAAACTC '5	1.5	-32.9	-34.9	0.942693	0.00702573
464	>Mir172_20	BnaA03g22100D	0	1237	235	235	6.42542	1	1890.36	5' GGAATCTTGATGATGCTGCA '3 o|||||o|||||||||||| 3' TTAATCTCTTAGGACTACTACGACGACGTTGA '5	2.5	-32.8	-34.9	0.939828	0.0130767
465	>Mir172_20	BnaA03g53830D	0	1192	11	11	0.300765	1	1890.36	5' GGAATCTTGATGATGCTGCA '3 o|||||o||||||||||||| 3' CTCCTCTCTTAGGACTACTACGACGTCGTAAA '5	1.5	-32.9	-34.9	0.942693	0.00700932
466	>Mir172_20	BnaA07g13990D	0	1288	26	8.66667	0.710898	1	1890.36	5' GGAATCTTGATGATGCTGCA '3 o|||||o|||||||||||| 3' TTAATCTCTTAGGACTACTACGACGACGTTGA '5	2.5	-32.8	-34.9	0.939828	0.0125552
467	>Mir172_20	BnaA09g54740D	3	964	3	1.5	0.0820267	1	1890.36	5' GGAATCTTGATGATGCTGCA '3 ||||||o||||||||||||| 3' ATTTTCCCTTAGGACTACTACGACGTTGACAG '5	1	-34.6	-34.9	0.991404	0.00197336
468	>Mir172_20	BnaA10g12950D	0	1198	38	38	1.039	1	1890.36	5' GGAATCTTGATGATGCTGCA '3 o|||||o||||||||||||| 3' TCACACTCTTAGGACTACTACGACGTAAACTC '5	1.5	-32.9	-34.9	0.942693	0.0066964
469	>Mir172_20	BnaC03g26480D	0	1180	2735	2735	74.781	1	1890.36	5' GGAATCTTGATGATGCTGCA '3 o|||||o|||||||||||| 3' TTAATCTCTTAGGACTACTACGACGACGTTGA '5	2.5	-32.8	-34.9	0.939828	0.0136764
470	>Mir172_20	BnaC04g15640D	0	1282	26	8.66667	0.710898	1	1890.36	5' GGAATCTTGATGATGCTGCA '3 o|||||o|||||||||||| 3' TTAATCTCTTAGGACTACTACGACGACGTTGA '5	2.5	-32.8	-34.9	0.939828	0.0125552
471	>Mir172_20	BnaC08g25840D	3	967	3	1.5	0.0820267	1	1890.36	5' GGAATCTTGATGATGCTGCA '3 ||||||o||||||||||||| 3' ATTTTCCCTTAGGACTACTACGACGTTGACAG '5	1	-34.6	-34.9	0.991404	0.00196753
472	>Mir172_20	BnaC09g35430D	0	1198	96	96	2.62485	1	1890.36	5' GGAATCTTGATGATGCTGCA '3 o|||||o||||||||||||| 3' TCACACTCTTAGGACTACTACGACGTAAACTA '5	1.5	-32.9	-34.9	0.942693	0.00666664
473	>Mir172_20	BnaCnng39690D	0	1189	7	7	0.191396	1	1890.36	5' GGAATCTTGATGATGCTGCA '3 o|||||o||||||||||||| 3' CTCCTCTCTTAGGACTACTACGACGTCGTAAA '5	1.5	-32.9	-34.9	0.942693	0.00702573
474	>Mir172_20	BnaCnng71740D	0	589	28	14	0.765582	1	1890.36	5' GGAATCTTGATGATGCTGCA '3 o|||||o||||||||||||| 3' CTCCTCTCTTAGGACTACTACGACGTCGTAAA '5	1.5	-32.9	-34.9	0.942693	0.0134527
475	>Mir395_3	BnaA03g36860D	3	336	3	1.5	0.0820267	1	1890.36	5' CTGAAGTGTTTGGGGGAACT '3 ||||| ||||||o|||||| 3' CAACTTTACTTCTCAAACCTCCTTGAGCCTAA '5	3.5	-27.2	-36.2	0.751381	0.0395065
476	>Mir395_3	BnaA06g36560D	1	345	2	1	0.0546845	1	1890.36	5' CTGAAGTGTTTGGGGGAACT '3 ||||||||||||o|||||| 3' CAACTTTACTTCACAAACCTCCTTGAGACTGA '5	1.5	-31.4	-36.2	0.867403	0.00864549
477	>Mir395_3	BnaC07g17320D	3	1383	2	1	0.0546845	1	1890.36	5' CTGAAGTGTTTGGGGGAACT '3 ||||||||||||o|||||| 3' CAACTTTACTTCACAAACCTCCTTGAGACTGA '5	1.5	-31.4	-36.2	0.867403	0.0082372
478	>Mir156_3	BnaA09g15570D	2	2346	4	4	0.109369	1	1890.36	5' CTC-ACTGCTCTTTCTGTCAGA '3 ||| ||||||||||||o|||o| 3' AGGAGGAGATGACGAGAAAGATAGTTTGGGTA '5	3	-30.2	-38	0.794737	0.00810373
479	>Mir160_12	BnaA01g06910D	0	1202	1278	639	34.9434	1	1890.36	5' TGCCTGGCTCCCTGTATGCCAT '3 |||||||||||||||| o|| o 3' CGTAATACGGACCGAGGGACATTTGG-GTGCCC '5	3	-39.5	-46.5	0.849462	0.00548997
480	>Mir160_12	BnaA03g49980D	0	1859	1037	518.5	28.3539	1	1890.36	5' TGCCTGGCTCCCTGTATGCCAT '3 |||||||||||||||| o|| o 3' CGTAATACGGACCGAGGGACATTTGG-GTGCCC '5	3	-39.5	-46.5	0.849462	0.00403469
481	>Mir160_12	BnaA07g13830D	0	1304	1282	641	35.0527	1	1890.36	5' TGCCTGGCTCCCTGTATGCCAT '3 ||||||||||||||||| || 3' ACTCGAACGGACCGAGGGACATAAGGGCGTCC '5	3	-38.5	-46.5	0.827957	0.00489355
482	>Mir160_12	BnaA07g20790D	0	1247	351	175.5	9.59712	1	1890.36	5' TGCCTGGCTCCCTGTATGCCAT '3 ||||||||||||||o|||||| 3' AGTATTACGGACCGAGGGACGTACGGTCGTCC '5	1.5	-46.2	-46.5	0.993548	0.00123495
483	>Mir160_12	BnaA07g33740D	0	302	6272	3136	171.49	1	1890.36	5' TGCCTGGCTCCCTGTATGCCAT '3 ||||||||||||||o||||| 3' AGCATTACGGACCGAGGGACGTACGGCCGTCC '5	2.5	-45.3	-46.5	0.974194	0.00777601
484	>Mir160_12	BnaC01g08330D	0	1217	1278	639	34.9434	1	1890.36	5' TGCCTGGCTCCCTGTATGCCAT '3 |||||||||||||||| o|| o 3' CGTAATACGGACCGAGGGACATTTGG-GTGCCC '5	3	-39.5	-46.5	0.849462	0.00543625
485	>Mir160_12	BnaC04g15900D	0	1289	1282	641	35.0527	1	1890.36	5' TGCCTGGCTCCCTGTATGCCAT '3 ||||||||||||||||| || | 3' ACTCGAACGGACCGAGGGACATAAGG-ACGTCC '5	2	-38.5	-46.5	0.827957	0.00148148
486	>Mir160_12	BnaC06g20640D	0	1244	351	175.5	9.59712	1	1890.36	5' TGCCTGGCTCCCTGTATGCCAT '3 ||||||||||||||o|||||| 3' AGTATTACGGACCGAGGGACGTACGGTCGTCC '5	1.5	-46.2	-46.5	0.993548	0.00123724
487	>Mir160_12	BnaC06g38360D	0	1220	6272	3136	171.49	1	1890.36	5' TGCCTGGCTCCCTGTATGCCAT '3 ||||||||||||||o||||| 3' AGCATTACGGACCGAGGGACGTACGGCCGTCC '5	2.5	-45.3	-46.5	0.974194	0.00317259
488	>Mir160_12	BnaC07g42330D	0	1901	1037	518.5	28.3539	1	1890.36	5' TGCCTGGCTCCCTGTATGCCAT '3 |||||||||||||||| o|| o 3' CGTAATACGGACCGAGGGACATTTGG-GTGCCC '5	3	-39.5	-46.5	0.849462	0.00396746
489	>Mir394_4	BnaA07g08860D	0	1154	28	14	0.765582	1	1890.36	5' TTTGGCATTCTGTCCACCTC '3 |||||||||||||| ||||| 3' GTATGCAAACCGTAAGACAGTTGGAGGAAGGT '5	1	-30.2	-36.8	0.820652	0.00290381
490	>Mir394_4	BnaA09g27990D	0	1157	143	71.5	3.90994	1	1890.36	5' TTTGGCATTCTGTCCACCTC '3 |||||||||||||| ||||| 3' GTATACAAACCGTAAGACAGTTGGAGGAAGGT '5	1	-30.2	-36.8	0.820652	0.0028975
491	>Mir394_4	BnaC05g21250D	0	1163	143	71.5	3.90994	1	1890.36	5' TTTGGCATTCTGTCCACCTC '3 |||||||||||||| ||||| 3' GTATACAAACCGTAAGACAGTTGGAGGAAGGT '5	1	-30.2	-36.8	0.820652	0.00288496
492	>Mir394_4	BnaC07g11360D	0	1142	28	14	0.765582	1	1890.36	5' TTTGGCATTCTGTCCACCTC '3 |||||||||||||| ||||| 3' GTATGCAAACCGTAAGACAGTTGGAGGAAGGT '5	1	-30.2	-36.8	0.820652	0.00292933
493	>Mir167_12	BnaA04g07950D	0	2282	67	33.5	1.83193	1	1890.36	5' TGAAGCTGCCAGCATGATCTGG '3 o ||||||||||| ||||||oo 3' TGCTTATG-TTCGACGGTCGGACTAGATTCCCC '5	3.5	-31.4	-43.5	0.721839	0.00163767
494	>Mir167_12	BnaA07g25390D	0	2174	352	352	9.62446	1	1890.36	5' TGAAGCTGCCAGCATGATCTGG '3 o ||||||||||| ||||||oo 3' TGCTTATG-TTCGACGGTCGGACTAGATTTCCG '5	3.5	-31.4	-43.5	0.721839	0.00171784
495	>Mir167_12	BnaA08g17390D	0	2282	196	65.3333	5.35908	1	1890.36	5' TGAAGCTGCCAGCATGATCTGG '3 o ||||||||||| |||||| o 3' TGTTTATG-TTCGACGGTCGGACTAGAGTGTCC '5	4	-30.6	-43.5	0.703448	0.00314527
496	>Mir167_12	BnaA09g26170D	0	2333	196	65.3333	5.35908	1	1890.36	5' TGAAGCTGCCAGCATGATCTGG '3 o ||||||||||| |||||| o 3' TGTTTATG-TTCGACGGTCGGACTAGAGTGTCC '5	4	-30.6	-43.5	0.703448	0.00306925
497	>Mir167_12	BnaC03g59640D	2	2267	4	4	0.109369	1	1890.36	5' TGAAGCTGCCAGCATGATCTGG '3 o ||||||||||| |||||| o 3' TGTTTATG-TTCGACGGTCGGACTAGAGTGTCC '5	4	-30.6	-43.5	0.703448	0.0157322
498	>Mir167_12	BnaC05g23210D	0	2324	196	65.3333	5.35908	1	1890.36	5' TGAAGCTGCCAGCATGATCTGG '3 o ||||||||||| |||||| o 3' TGTTTATG-TTCGACGGTCGGACTAGAGTGTCC '5	4	-30.6	-43.5	0.703448	0.00307988
499	>Mir167_12	BnaC06g27170D	0	2168	137	137	3.74589	1	1890.36	5' TGAAGCTGCCAGCATGATCTGG '3 o ||||||||||| ||||||oo 3' TGCTTATG-TTCGACGGTCGGACTAGATTTCCG '5	3.5	-31.4	-43.5	0.721839	0.00172228
500	>Mir167_12	BnaCnng25410D	0	2267	67	33.5	1.83193	1	1890.36	5' TGAAGCTGCCAGCATGATCTGG '3 o ||||||||||| ||||||oo 3' TGCTTATG-TTCGACGGTCGGACTAGATTCCCC '5	3.5	-31.4	-43.5	0.721839	0.00164778
501	>mir159_23	BnaA03g22590D	0	883	15	15	0.410133	1	1890.36	5' TTTGGATTGAAGGGAGCT '3 ||||| ||||||||||| 3' GTTTTGTAACCTTACTTCCCTCGAGGTTGAAG '5	3	-27.3	-30.7	0.889251	0.00464575
502	>mir159_23	BnaA05g27620D	1	946	24	24	0.656214	1	1890.36	5' T-TTGGATTGAAGGGAGCT '3 | ||||| ||||||||||| 3' GACTTATAACCTTACTTCCCTCGAGGTCGAAG '5	3	-27.1	-30.7	0.882736	0.00802671
503	>mir159_23	BnaAnng27960D	0	841	5	5	0.136711	1	1890.36	5' TTTGGATTGAAGGGAGCT '3 ||||||o||||||o|||| 3' AGCAACAAACCTGACTTCCTTCGAGATCCTGT '5	1.5	-27.8	-30.7	0.905537	0.000738007
504	>mir159_23	BnaC03g26620D	0	883	10	10	0.273422	1	1890.36	5' TTTGGATTGAAGGGAGCT '3 ||||| ||||||||||| 3' GTTTTGTAACCTTACTTCCCTCGAGGTTGAAG '5	3	-27.3	-30.7	0.889251	0.00467835
505	>mir159_23	BnaCnng31260D	0	946	55	55	1.50382	1	1890.36	5' T-TTGGATTGAAGGGAGCT '3 | ||||| ||||||||||| 3' GACTTATAACCTTACTTCCCTCGAGGTCGAAG '5	3	-27.1	-30.7	0.882736	0.00401203
506	>mir159_23	BnaCnng49390D	0	949	202	202	5.52313	1	1890.36	5' T-TTGGATTGAAGGGAGCT '3 | ||||| ||||||||||| 3' GACTTATAACCTTACTTCCCTCGAGGTCGAAG '5	3	-27.1	-30.7	0.882736	0.00419727
507	>Mir9408_2	BnaC06g21250D	2	604	7	7	0.191396	1	1890.36	5' TTTCATCTTAGAGAATGTTG '3 |||||||o ||||| ||||| 3' TATTGTAAAGTAGGTTCTCTCACAACAGTTCG '5	4	-19.9	-27.9	0.713262	0.00233372
508	>Mir164_14	BnaA03g32550D	0	622	7	3.5	0.191396	1	1890.36	5' TGGAGAAGCAGGGCACGTGCG '3 |||||||||||||||| ||| 3' AGTTTAACCTCTTCGTCCCGTGAACGACCAAC '5	2	-38.3	-45.1	0.849224	0.0122024
509	>Mir164_14	BnaA04g09470D	0	652	12	6	0.328107	1	1890.36	5' TGGAGAAGCAGGGCACGTGCG '3 o||||||||||| |||||| | 3' GAACCAGCCTCTTCGTCCAGTGCACTCATCTG '5	3.5	-32.5	-45.1	0.720621	0.0140103
510	>Mir164_14	BnaA05g26240D	0	628	642	642	17.5537	1	1890.36	5' TGGAGAAGCAGGGCACGTGCG '3 |||||||||||||||| ||| 3' TGTCTAACCTCTTCGTCCCGTGAACGACCAAC '5	2	-38.3	-45.1	0.849224	0.0121137
511	>Mir164_14	BnaA08g00130D	0	670	97	97	2.6522	1	1890.36	5' TGGAGAAGCAGGGCACGTGCG '3 |||||||||||||||| ||| 3' TGTTTAACCTCTTCGTCCCGTGAACGAGTAAC '5	2	-38.3	-45.1	0.849224	0.0105096
512	>Mir164_14	BnaAnng06380D	0	664	18	18	0.49216	1	1890.36	5' TGGAGAAGCAGGGCACGTGCG '3 ||||||||||||||||||o | 3' AAACCAACCTCTTCGTCCCGTGCATTCAGACA '5	1.5	-38.4	-45.1	0.851441	0.00209096
513	>Mir164_14	BnaAnng07000D	0	643	158	158	4.32007	1	1890.36	5' TGGAGAAGCAGGGCACGTGCG '3 ||||||||||||||||||o o 3' AAACCAACCTCTTCGTCCCGTGCATTTGGCCA '5	2	-38.4	-45.1	0.851441	0.0103787
514	>Mir164_14	BnaC02g01470D	0	637	6	6	0.164053	1	1890.36	5' TGGAGAAGCAGGGCACGTGCG '3 ||||||||||||||||||o | 3' AAACCAACCTCTTCGTCCCGTGCATTCAGCCA '5	1.5	-38.4	-45.1	0.851441	0.00215169
515	>Mir164_14	BnaC03g70990D	0	682	24	24	0.656214	1	1890.36	5' TGGAGAAGCAGGGCACGTGCG '3 |||||||||||||||| ||| 3' TGTTTAACCTCTTCGTCCCGTGAACGAGTGAC '5	2	-38.3	-45.1	0.849224	0.0104766
516	>Mir164_14	BnaC03g73730D	0	622	7	3.5	0.191396	1	1890.36	5' TGGAGAAGCAGGGCACGTGCG '3 |||||||||||||||| ||| 3' AGTTTAACCTCTTCGTCCCGTGAACGACCAAC '5	2	-38.3	-45.1	0.849224	0.0135408
517	>Mir164_14	BnaC04g31690D	0	652	12	6	0.328107	1	1890.36	5' TGGAGAAGCAGGGCACGTGCG '3 o||||||||||| |||||| | 3' GAACCAGCCTCTTCGTCCAGTGCACTCATCTG '5	3.5	-32.5	-45.1	0.720621	0.0140103
518	>Mir164_14	BnaC05g40360D	0	613	190	190	5.19502	1	1890.36	5' TGGAGAAGCAGGGCACGTGCG '3 |||||||||||||||| ||| 3' TGTCTAACCTCTTCGTCCCGTGAACGACCAAC '5	2	-38.3	-45.1	0.849224	0.0123379
519	>Mir164_14	BnaC07g49940D	0	643	50	50	1.36711	1	1890.36	5' TGGAGAAGCAGGGCACGTGCG '3 ||||||||||||||||||o o 3' AAACCAACCTCTTCGTCCCGTGCATTTGGCCA '5	2	-38.4	-45.1	0.851441	0.0103145
520	>Mir395_9	BnaA05g01490D	3	581	2	1	0.0546845	1	1890.36	5' GTTCCCTTTAACGCTT-CAT '3 |||||||| |||||o| ||| 3' GAAACGCAAGGGAATTTGCGGACGTATGCGCA '5	3.5	-22.4	-30.2	0.741722	0.0314233
521	>Mir156_1	BnaA07g08840D	3	1081	2	2	0.0546845	1	1890.36	5' ACAGAAGATAGAGAGCACA '3 |||||||| ||||||||| 3' TTCAACTGTCTTCTCTCTCTCGTGCCACCTTA '5	3	-28	-32.4	0.864198	0.0190641
522	>Mir156_1	BnaC04g41570D	2	804	4	4	0.109369	1	1890.36	5' ACAGAAGATAGAGAGCACA '3 ||||| |||o|||||||| 3' GTAAAAGAGTCTT-TATTTCTCGTGTAGTGCTT '5	4	-22.8	-32.4	0.703704	0.0172559
523	>Mir156_26	BnaA02g14580D	0	687	8	2.66667	0.218738	2	3780.72	5' TGACAGAAGATAGAGAGC '3 |||||||||| ||||||| 3' GACTCGACTGTCTTCTCTCTCTCGTGTTCATC '5	2	-26.7	-31	0.86129	0.0153843
524	>Mir156_26	BnaA06g36780D	2	1326	16	16	0.437476	2	3780.72	5' TGACAGAAGATAGAGAGC '3 |||||||||| ||||||| 3' ACTTAAACTGTCTTCTCTCTCTCGTGGTAGTT '5	2	-26.7	-31	0.86129	0.0475797
525	>Mir156_26	BnaA07g08830D	2	1029	5	5	0.136711	2	3780.72	5' TGACAGAAGATAGAGAGC '3 |||||||||| ||||||| 3' TCTGCAACTGTCTTCTCTCTCTCGTGACATCT '5	2	-26.7	-31	0.86129	0.0267841
526	>Mir156_26	BnaA09g16340D	0	936	12	12	0.328107	2	3780.72	5' TGACAGAAGATAGAGAGC '3 |||||||||| ||||||| 3' ACTTAAACTGTCTTCTCTCTCTCGTGGTAGTT '5	2	-26.7	-31	0.86129	0.0129197
527	>Mir156_26	BnaAnng25050D	0	945	10	5	0.273422	2	3780.72	5' TGACAGAAGATAGAGAGC '3 |||||||||| ||||||| 3' TCTGCAACTGTCTTCTCTCTCTCGTGACATCT '5	2	-26.7	-31	0.86129	0.014577
528	>Mir156_26	BnaC02g14000D	0	687	8	2.66667	0.218738	2	3780.72	5' TGACAGAAGATAGAGAGC '3 |||||||||| ||||||| 3' GACTCGACTGTCTTCTCTCTCTCGTGTTCATC '5	2	-26.7	-31	0.86129	0.0153843
529	>Mir156_26	BnaC02g19100D	0	702	8	2.66667	0.218738	2	3780.72	5' TGACAGAAGATAGAGAGC '3 |||||||||| ||||||| 3' GACTCGACTGTCTTCTCTCTCTCGTGTTCATC '5	2	-26.7	-31	0.86129	0.0151512
530	>Mir156_26	BnaC03g16490D	1	855	5	5	0.136711	2	3780.72	5' TGACAGAAGATAGAGAGC '3 |||||||||| ||||||| 3' ACTACTACTGTCTTCTCTCTCTCGCGTTAGTC '5	2	-26.7	-31	0.86129	0.0437672
531	>Mir156_26	BnaC03g57620D	0	1002	10	5	0.273422	2	3780.72	5' TGACAGAAGATAGAGAGC '3 |||||||||| ||||||| 3' TCTGCAACTGTCTTCTCTCTCTCGTGACATCT '5	2	-26.7	-31	0.86129	0.0138119
532	>Mir156_26	BnaC05g21270D	2	1005	3	1.5	0.0820267	2	3780.72	5' TGACAGAAGATAGAGAGC '3 |||||||||| |||o||| 3' TCTTCAACTGTCTTCTCTCTTTCGTGCCACCT '5	2.5	-24.1	-31	0.777419	0.049014
533	>Mir156_26	BnaC05g21280D	2	1005	5	5	0.136711	2	3780.72	5' TGACAGAAGATAGAGAGC '3 |||||||||| |||||o| 3' TCTGCAACTGTCTTCTCTCTCTTGTGACATCT '5	2.5	-24.3	-31	0.783871	0.0164605
534	>Mir156_26	BnaC07g17030D	2	1317	8	8	0.218738	2	3780.72	5' TGACAGAAGATAGAGAGC '3 |||||||||| ||||||| 3' ACTTAAACTGTCTTCTCTCTCTCGTGGTAGTT '5	2	-26.7	-31	0.86129	0.0194043
535	>Mir156_26	BnaC09g27080D	3	888	2	2	0.0546845	2	3780.72	5' TGACAGAAGATAGAGAGC '3 |||||||||| ||||||| 3' TCTCCTACTGTCTTCTCTCTCTCGTGTTAGTC '5	2	-26.7	-31	0.86129	0.0415836
536	>Mir396_7	BnaA09g47890D	2	1276	5	2.5	0.136711	1	1890.36	5' CCACAGCTTTCTTGAACTG '3 ||||||||||||| ||o| 3' GACGATAGTGTCGAAAGAACGTGGCTCTGGGG '5	2.5	-25.2	-32.2	0.782609	0.0491801
537	>Mir396_7	BnaC08g42240D	2	1276	5	2.5	0.136711	1	1890.36	5' CCACAGCTTTCTTGAACTG '3 ||||||||||||| ||o| 3' GACGATAGTGTCGAAAGAACGTGGCTCTGGGG '5	2.5	-25.2	-32.2	0.782609	0.0175229
538	>Mir162_9	BnaA10g00800D	0	2853	228	114	6.23403	1	1890.36	5' TCGATAA-ACCTCTGCATCCA '3 ||||||| ||||||||||||| 3' TCTGTAGCTATTATGGAGACGTAGGTCGAGTA '5	2	-32.1	-34.9	0.919771	0.00036897
539	>Mir162_9	BnaC05g00860D	0	2844	228	114	6.23403	1	1890.36	5' TCGATAA-ACCTCTGCATCCA '3 ||||||| ||||||||||||| 3' TCTGTAGCTATTATGGAGACGTAGGTCGAGTA '5	2	-32.1	-34.9	0.919771	0.000369583
540	>Mir156_42	BnaA02g14580D	2	688	6	2	0.164053	2	3780.72	5' TTGACAGAAGATAGAGAGCA '3 o|||||||||| |||||||| 3' TGACTCGACTGTCTTCTCTCTCTCGTGTTCAT '5	2.5	-29.3	-33.6	0.872024	0.0164015
541	>Mir156_42	BnaA04g24340D	0	751	10	10	0.273422	2	3780.72	5' TTGACAGAAGATAGAGAGCA '3 ||||||||||| |||||||| 3' CACCTAAACTGTCTTCTCTCTCTCGTGTCAAA '5	2	-29.3	-33.6	0.872024	0.0111264
542	>Mir156_42	BnaA06g36780D	0	1327	27	27	0.73824	2	3780.72	5' TTGACAGAAGATAGAGAGCA '3 ||||||||||| |||||||| 3' AACTTAAACTGTCTTCTCTCTCTCGTGGTAGT '5	2	-29.3	-33.6	0.872024	0.00775942
543	>Mir156_42	BnaA07g08830D	0	1030	7	7	0.191396	2	3780.72	5' TTGACAGAAGATAGAGAGCA '3 ||||||||||| |||||||| 3' TTCTGCAACTGTCTTCTCTCTCTCGTGACATC '5	2	-29.3	-33.6	0.872024	0.0107961
544	>Mir156_42	BnaA07g08840D	0	1084	24	24	0.656214	2	3780.72	5' TTGACAGAAGATAGAGAGCA '3 ||||||||||| |||||||| 3' TTCTTCAACTGTCTTCTCTCTCTCGTGCCACC '5	2	-29.3	-33.6	0.872024	0.0103492
545	>Mir156_42	BnaAnng25050D	2	946	8	4	0.218738	2	3780.72	5' TTGACAGAAGATAGAGAGCA '3 ||||||||||| |||||||| 3' TTCTGCAACTGTCTTCTCTCTCTCGTGACATC '5	2	-29.3	-33.6	0.872024	0.0116787
546	>Mir156_42	BnaC02g14000D	2	688	6	2	0.164053	2	3780.72	5' TTGACAGAAGATAGAGAGCA '3 o|||||||||| |||||||| 3' TGACTCGACTGTCTTCTCTCTCTCGTGTTCAT '5	2.5	-29.3	-33.6	0.872024	0.0164015
547	>Mir156_42	BnaC02g19100D	2	703	6	2	0.164053	2	3780.72	5' TTGACAGAAGATAGAGAGCA '3 o|||||||||| |||||||| 3' TGACTCGACTGTCTTCTCTCTCTCGTGTTCAT '5	2.5	-29.3	-33.6	0.872024	0.0161531
548	>Mir156_42	BnaC03g57620D	2	1003	8	4	0.218738	2	3780.72	5' TTGACAGAAGATAGAGAGCA '3 ||||||||||| |||||||| 3' TTCTGCAACTGTCTTCTCTCTCTCGTGACATC '5	2	-29.3	-33.6	0.872024	0.0110649
549	>Mir156_42	BnaC04g02520D	1	754	3	3	0.0820267	2	3780.72	5' TTGACAGAAGATAGAGAGCA '3 ||||||||||| |||||||| 3' CACCCAAACTGTCTTCTCTCTCTCGTGTCAAA '5	2	-29.3	-33.6	0.872024	0.0217186
550	>Mir156_42	BnaC05g21280D	0	1006	11	11	0.300765	2	3780.72	5' TTGACAGAAGATAGAGAGCA '3 ||||||||||| |||||o|| 3' TTCTGCAACTGTCTTCTCTCTCTTGTGACATC '5	2.5	-26.9	-33.6	0.800595	0.014645
551	>Mir156_42	BnaC07g11380D	0	1030	11	11	0.300765	2	3780.72	5' TTGACAGAAGATAGAGAGCA '3 ||||||||||| |||||||| 3' TTCTTCAACTGTCTTCTCTCTCTCGTGCCACC '5	2	-29.3	-33.6	0.872024	0.0108842
552	>Mir156_42	BnaC07g11390D	0	1024	5	5	0.136711	2	3780.72	5' TTGACAGAAGATAGAGAGCA '3 ||||||||||| |||||||| 3' TTCTGCAACTGTCTTCTCTCTCTCGTGACATC '5	2	-29.3	-33.6	0.872024	0.0108547
553	>Mir156_42	BnaC07g17030D	0	1318	28	28	0.765582	2	3780.72	5' TTGACAGAAGATAGAGAGCA '3 ||||||||||| |||||||| 3' AACTTAAACTGTCTTCTCTCTCTCGTGGTAGT '5	2	-29.3	-33.6	0.872024	0.00780484
554	>Mir156_42	BnaC09g17430D	3	922	2	2	0.0546845	2	3780.72	5' TTGACAGAAGATAGAGAGCA '3 ||||||||||| |||||||| 3' AACTTAAACTGTCTTCTCTCTCTCGTGGTAGT '5	2	-29.3	-33.6	0.872024	0.0413377
555	>Mir162_10	BnaA10g00800D	0	2853	228	114	6.23403	1	1890.36	5' TCGATAA-ACCTCTGCATCCAG '3 ||||||| |||||||||||||| 3' TCTGTAGCTATTATGGAGACGTAGGTCGAGTA '5	2	-34.7	-37.5	0.925333	0.00036897
556	>Mir162_10	BnaC05g00860D	0	2844	228	114	6.23403	1	1890.36	5' TCGATAA-ACCTCTGCATCCAG '3 ||||||| |||||||||||||| 3' TCTGTAGCTATTATGGAGACGTAGGTCGAGTA '5	2	-34.7	-37.5	0.925333	0.000369583
557	>Mir166_21	BnaA02g06170D	3	265	2	2	0.0546845	1	1890.36	5' TCGGACCAGGCTTCATTCCCCT '3 o||||||||||||||| ||| 3' GGCTTAGGCCTGGTCCGAAGTA-GGGCCCGTAG '5	3.5	-37	-45.7	0.809628	0.018762
558	>Mir166_21	BnaA04g20300D	0	586	139	139	3.80057	1	1890.36	5' TCGGACCAGGCTTCATTCCCCT '3 o|||||||||||||||o|| | 3' ATCTTAGGCCTGGTCCGAAGTAGGGTTAGTAG '5	3	-37.4	-45.7	0.818381	0.00123762
559	>Mir166_21	BnaA05g09120D	2	586	3	3	0.0820267	1	1890.36	5' TCGGACCAGGCTTCATTCCCCT '3 o||||||||||||||| || | 3' ATCTTAGGCCTGGTCCGAAGTATGGTTAGTAG '5	3.5	-33.4	-45.7	0.730853	0.0326819
560	>Mir166_21	BnaA06g01940D	0	562	42	21	1.14837	1	1890.36	5' TCGGACCAGGCTTCATTCCCCT '3 o|||||||||||||||||| 3' ACCTTAGGCCTGGTCCGAAGTAAGGTCCGTAG '5	3.5	-37.9	-45.7	0.829322	0.00558992
561	>Mir166_21	BnaA08g01600D	0	565	15	7.5	0.410133	1	1890.36	5' TCGGACCAGGCTTCATTCCCCT '3 o|||||||||||||||||| 3' ACCTTAGGCCTGGTCCGAAGTAAGGTCCGTAG '5	3.5	-37.9	-45.7	0.829322	0.00561008
562	>Mir166_21	BnaA08g11980D	0	556	27	9	0.73824	1	1890.36	5' TCGGACCAGGCTTCATTCCCCT '3 o||||||||||||||| ||| 3' ACCTTAGGCCTGGTCCGAAGTA-GGGTCCGTAA '5	3.5	-36.7	-45.7	0.803063	0.00635063
563	>Mir166_21	BnaA09g26050D	0	586	52	26	1.4218	1	1890.36	5' TCGGACCAGGCTTCATTCCCCT '3 o|||||||||||||||o|| | 3' AGCTTAGGCCTGGTCCGAAGTAGGGTTAGTAG '5	3	-37.4	-45.7	0.818381	0.00119761
564	>Mir166_21	BnaAnng30670D	0	559	27	9	0.73824	1	1890.36	5' TCGGACCAGGCTTCATTCCCCT '3 o||||||||||||||| ||| 3' ACCTTAGGCCTGGTCCGAAGTA-GGGTCCGTAA '5	3.5	-36.7	-45.7	0.803063	0.00745669
565	>Mir166_21	BnaC03g66860D	0	556	27	9	0.73824	1	1890.36	5' TCGGACCAGGCTTCATTCCCCT '3 o||||||||||||||| ||| 3' ACCTTAGGCCTGGTCCGAAGTA-GGGTCCGTAA '5	3.5	-36.7	-45.7	0.803063	0.00635063
566	>Mir166_21	BnaC03g69040D	0	565	15	7.5	0.410133	1	1890.36	5' TCGGACCAGGCTTCATTCCCCT '3 o|||||||||||||||||| 3' ACCTTAGGCCTGGTCCGAAGTAAGGTCCGTAG '5	3.5	-37.9	-45.7	0.829322	0.00650102
567	>Mir166_21	BnaC04g10480D	2	586	4	4	0.109369	1	1890.36	5' TCGGACCAGGCTTCATTCCCCT '3 o||||||||||||||| || | 3' ATCTTAGGCCTGGTCCGAAGTATGGTTAGTAG '5	3.5	-33.4	-45.7	0.730853	0.0273047
568	>Mir166_21	BnaC05g23470D	0	586	52	26	1.4218	1	1890.36	5' TCGGACCAGGCTTCATTCCCCT '3 o|||||||||||||||o|| | 3' AGCTTAGGCCTGGTCCGAAGTAGGGTTAGTAG '5	3	-37.4	-45.7	0.818381	0.00119761
569	>Mir166_21	BnaC06g05240D	0	562	42	21	1.14837	1	1890.36	5' TCGGACCAGGCTTCATTCCCCT '3 o|||||||||||||||||| 3' ACCTTAGGCCTGGTCCGAAGTAAGGTCCGTAG '5	3.5	-37.9	-45.7	0.829322	0.00558992
570	>Mir166_21	BnaC09g54340D	0	562	35	35	0.956978	1	1890.36	5' TCGGACCAGGCTTCATTCCCCT '3 o||||||||||||||| ||| 3' GGCTTAGGCCTGGTCCGAAGTA-GGGTCCGTAG '5	3.5	-36.7	-45.7	0.803063	0.0055303
571	>Mir168_2	BnaCnng04590D	3	1347	2	2	0.0546845	1	1890.36	5' CCCGCCTTGCATCAACTGA '3 ||o|||||||||| ||| 3' CCTTTAAGGTGGAACGTAGTAGACACGTGGTC '5	4	-28.2	-37	0.762162	0.0282339
572	>mir159_6	BnaA03g22590D	0	883	15	15	0.410133	2	3780.72	5' C-TTGGACTGAAGGGAGCTCCC '3 | ||||| ||||||||||||| 3' GTTTTGTAACCTTACTTCCCTCGAGGTTGAAG '5	4	-33.4	-44.1	0.75737	0.00464575
573	>mir159_6	BnaA05g27620D	1	946	24	24	0.656214	2	3780.72	5' CTTGGACTGAAGGGAGCTCCC '3 ||||| ||||||||||||| 3' GACTTATAACCTTACTTCCCTCGAGGTCGAAG '5	4	-33.6	-44.1	0.761905	0.00802671
574	>mir159_6	BnaAnng27960D	0	841	5	5	0.136711	2	3780.72	5' CTTGGACTGAAGGGAGCTCCC '3 ||||||||||||o||||| 3' AGCAACAAACCTGACTTCCTTCGAG-ATCCTGT '5	3.5	-33.8	-44.1	0.76644	0.000738007
575	>mir159_6	BnaC03g26620D	0	883	10	10	0.273422	2	3780.72	5' C-TTGGACTGAAGGGAGCTCCC '3 | ||||| ||||||||||||| 3' GTTTTGTAACCTTACTTCCCTCGAGGTTGAAG '5	4	-33.4	-44.1	0.75737	0.00467835
576	>mir159_6	BnaCnng31260D	0	946	55	55	1.50382	2	3780.72	5' CTTGGACTGAAGGGAGCTCCC '3 ||||| ||||||||||||| 3' GACTTATAACCTTACTTCCCTCGAGGTCGAAG '5	4	-33.6	-44.1	0.761905	0.00401203
577	>mir159_6	BnaCnng49390D	0	949	202	202	5.52313	2	3780.72	5' CTTGGACTGAAGGGAGCTCCC '3 ||||| ||||||||||||| 3' GACTTATAACCTTACTTCCCTCGAGGTCGAAG '5	4	-33.6	-44.1	0.761905	0.00419727
578	>Mir166_18	BnaA02g06170D	3	265	2	2	0.0546845	1	1890.36	5' TCGGACCAGGCTTCATTCCC '3 o|||||||||||||||o|| 3' GGCTTAGGCCTGGTCCGAAGTAGGGCCCGTAG '5	2	-37.7	-40.8	0.92402	0.0161034
579	>Mir166_18	BnaA04g20300D	0	586	139	139	3.80057	1	1890.36	5' TCGGACCAGGCTTCATTCCC '3 o|||||||||||||||o|| 3' ATCTTAGGCCTGGTCCGAAGTAGGGTTAGTAG '5	2	-37.4	-40.8	0.916667	0.00494131
580	>Mir166_18	BnaA05g09120D	2	586	3	3	0.0820267	1	1890.36	5' TCGGACCAGGCTTCATTCCC '3 o||||||||||||||| || 3' ATCTTAGGCCTGGTCCGAAGTATGGTTAGTAG '5	2.5	-33.4	-40.8	0.818627	0.0372627
581	>Mir166_18	BnaA06g01940D	0	562	42	21	1.14837	1	1890.36	5' TCGGACCAGGCTTCATTCCC '3 o|||||||||||||||||| 3' ACCTTAGGCCTGGTCCGAAGTAAGGTCCGTAG '5	1.5	-37.9	-40.8	0.928922	0.00160032
582	>Mir166_18	BnaA06g18550D	3	568	2	2	0.0546845	1	1890.36	5' TCGGACCAGGCTTCATTCCC '3 o||||||||||||||| || 3' GGCTTAGGCCTGGTCCGAAGTATGGTCCGTAG '5	2.5	-33.4	-40.8	0.818627	0.0190206
583	>Mir166_18	BnaA08g01600D	0	565	15	7.5	0.410133	1	1890.36	5' TCGGACCAGGCTTCATTCCC '3 o|||||||||||||||||| 3' ACCTTAGGCCTGGTCCGAAGTAAGGTCCGTAG '5	1.5	-37.9	-40.8	0.928922	0.0016061
584	>Mir166_18	BnaA08g11980D	0	556	27	9	0.73824	1	1890.36	5' TCGGACCAGGCTTCATTCCC '3 o|||||||||||||||o|| 3' ACCTTAGGCCTGGTCCGAAGTAGGGTCCGTAA '5	2	-37.4	-40.8	0.916667	0.00544587
585	>Mir166_18	BnaA09g01430D	0	868	9	9	0.24608	1	1890.36	5' TCGGACCAGGCTTCATTCCC '3 | o|||||||||o|||||| 3' ATAGAGGA-TCTGGTCCGAGGTAAGGTGGGTAG '5	4	-32.4	-40.8	0.794118	0.011997
586	>Mir166_18	BnaA09g26050D	0	586	52	26	1.4218	1	1890.36	5' TCGGACCAGGCTTCATTCCC '3 o|||||||||||||||o|| 3' AGCTTAGGCCTGGTCCGAAGTAGGGTTAGTAG '5	2	-37.4	-40.8	0.916667	0.00478182
587	>Mir166_18	BnaAnng30670D	0	559	27	9	0.73824	1	1890.36	5' TCGGACCAGGCTTCATTCCC '3 o|||||||||||||||o|| 3' ACCTTAGGCCTGGTCCGAAGTAGGGTCCGTAA '5	2	-37.4	-40.8	0.916667	0.00639486
588	>Mir166_18	BnaC03g55030D	1	574	3	3	0.0820267	1	1890.36	5' TCGGACCAGGCTTCATTCCC '3 o||||||||||||||| || 3' GGCTTAGGCCTGGTCCGAAGTATGGTCCGTAG '5	2.5	-33.4	-40.8	0.818627	0.013931
589	>Mir166_18	BnaC03g66860D	0	556	27	9	0.73824	1	1890.36	5' TCGGACCAGGCTTCATTCCC '3 o|||||||||||||||o|| 3' ACCTTAGGCCTGGTCCGAAGTAGGGTCCGTAA '5	2	-37.4	-40.8	0.916667	0.00544587
590	>Mir166_18	BnaC03g69040D	0	565	15	7.5	0.410133	1	1890.36	5' TCGGACCAGGCTTCATTCCC '3 o|||||||||||||||||| 3' ACCTTAGGCCTGGTCCGAAGTAAGGTCCGTAG '5	1.5	-37.9	-40.8	0.928922	0.00186176
591	>Mir166_18	BnaC04g10480D	2	586	4	4	0.109369	1	1890.36	5' TCGGACCAGGCTTCATTCCC '3 o||||||||||||||| || 3' ATCTTAGGCCTGGTCCGAAGTATGGTTAGTAG '5	2.5	-33.4	-40.8	0.818627	0.031144
592	>Mir166_18	BnaC05g23470D	0	586	52	26	1.4218	1	1890.36	5' TCGGACCAGGCTTCATTCCC '3 o|||||||||||||||o|| 3' AGCTTAGGCCTGGTCCGAAGTAGGGTTAGTAG '5	2	-37.4	-40.8	0.916667	0.00478182
593	>Mir166_18	BnaC06g05240D	0	562	42	21	1.14837	1	1890.36	5' TCGGACCAGGCTTCATTCCC '3 o|||||||||||||||||| 3' ACCTTAGGCCTGGTCCGAAGTAAGGTCCGTAG '5	1.5	-37.9	-40.8	0.928922	0.00160032
594	>Mir166_18	BnaC09g54340D	0	562	35	35	0.956978	1	1890.36	5' TCGGACCAGGCTTCATTCCC '3 o|||||||||||||||o|| 3' GGCTTAGGCCTGGTCCGAAGTAGGGTCCGTAG '5	2	-37.4	-40.8	0.916667	0.00474214
595	>Mir396_8	BnaA03g53450D	0	207	5	5	0.136711	1	1890.36	5' CTCAAGAAAGCTGTGGGA '3 |||||||||||||o|o 3' GAACTCAAGTTCTTTCGACATCTGAGACTCTA '5	3	-24.9	-32.2	0.773292	0.00086881
596	>Mir156_28	BnaA02g14580D	0	687	8	2.66667	0.218738	2	3780.72	5' TGACAGAAGATAGAGAGCAC '3 |||||||||| ||||||||| 3' GACTCGACTGTCTTCTCTCTCTCGTGTTCATC '5	2	-31	-35.3	0.878187	0.0133468
597	>Mir156_28	BnaA06g36780D	2	1326	16	16	0.437476	2	3780.72	5' TGACAGAAGATAGAGAGCAC '3 |||||||||| ||||||||| 3' ACTTAAACTGTCTTCTCTCTCTCGTGGTAGTT '5	2	-31	-35.3	0.878187	0.0413689
598	>Mir156_28	BnaA07g08830D	2	1029	5	5	0.136711	2	3780.72	5' TGACAGAAGATAGAGAGCAC '3 |||||||||| ||||||||| 3' TCTGCAACTGTCTTCTCTCTCTCGTGACATCT '5	2	-31	-35.3	0.878187	0.0232548
599	>Mir156_28	BnaA09g16340D	0	936	12	12	0.328107	2	3780.72	5' TGACAGAAGATAGAGAGCAC '3 |||||||||| ||||||||| 3' ACTTAAACTGTCTTCTCTCTCTCGTGGTAGTT '5	2	-31	-35.3	0.878187	0.0112068
600	>Mir156_28	BnaAnng25050D	0	945	10	5	0.273422	2	3780.72	5' TGACAGAAGATAGAGAGCAC '3 |||||||||| ||||||||| 3' TCTGCAACTGTCTTCTCTCTCTCGTGACATCT '5	2	-31	-35.3	0.878187	0.0126457
601	>Mir156_28	BnaC02g14000D	0	687	8	2.66667	0.218738	2	3780.72	5' TGACAGAAGATAGAGAGCAC '3 |||||||||| ||||||||| 3' GACTCGACTGTCTTCTCTCTCTCGTGTTCATC '5	2	-31	-35.3	0.878187	0.0133468
602	>Mir156_28	BnaC02g19100D	0	702	8	2.66667	0.218738	2	3780.72	5' TGACAGAAGATAGAGAGCAC '3 |||||||||| ||||||||| 3' GACTCGACTGTCTTCTCTCTCTCGTGTTCATC '5	2	-31	-35.3	0.878187	0.0131444
603	>Mir156_28	BnaC03g57620D	0	1002	10	5	0.273422	2	3780.72	5' TGACAGAAGATAGAGAGCAC '3 |||||||||| ||||||||| 3' TCTGCAACTGTCTTCTCTCTCTCGTGACATCT '5	2	-31	-35.3	0.878187	0.0119814
604	>Mir156_28	BnaC05g21270D	2	1005	3	1.5	0.0820267	2	3780.72	5' TGACAGAAGATAGAGAGCAC '3 |||||||||| |||o||||| 3' TCTTCAACTGTCTTCTCTCTTTCGTGCCACCT '5	2.5	-28.4	-35.3	0.804533	0.0436889
605	>Mir156_28	BnaC05g21280D	2	1005	5	5	0.136711	2	3780.72	5' TGACAGAAGATAGAGAGCAC '3 |||||||||| |||||o||| 3' TCTGCAACTGTCTTCTCTCTCTTGTGACATCT '5	2.5	-28.6	-35.3	0.810198	0.014645
606	>Mir156_28	BnaC07g17030D	2	1317	8	8	0.218738	2	3780.72	5' TGACAGAAGATAGAGAGCAC '3 |||||||||| ||||||||| 3' ACTTAAACTGTCTTCTCTCTCTCGTGGTAGTT '5	2	-31	-35.3	0.878187	0.016839
607	>Mir156_28	BnaC09g27080D	3	888	2	2	0.0546845	2	3780.72	5' TGACAGAAGATAGAGAGCAC '3 |||||||||| ||||||||| 3' TCTCCTACTGTCTTCTCTCTCTCGTGTTAGTC '5	2	-31	-35.3	0.878187	0.0361406
608	>Mir156_28	BnaCnng61400D	0	693	18	18	0.49216	2	3780.72	5' TGACAGAAGATAGAGAGCAC '3 |||||||||| || |||||| 3' GACTCGACTGTCTTCTCTCACTCGTGTTCATA '5	3	-25.6	-35.3	0.725212	0.0199993
609	>mir159_5	BnaA03g22590D	0	883	15	15	0.410133	2	3780.72	5' C-TTGGACTGAAGGGAGCTCC '3 | ||||| ||||||||||||| 3' GTTTTGTAACCTTACTTCCCTCGAGGTTGAAG '5	3	-32.6	-40.8	0.79902	0.00464575
610	>mir159_5	BnaA05g27620D	1	946	24	24	0.656214	2	3780.72	5' CTTGGACTGAAGGGAGCTCC '3 ||||| ||||||||||||| 3' GACTTATAACCTTACTTCCCTCGAGGTCGAAG '5	3	-32.8	-40.8	0.803922	0.00802671
611	>mir159_5	BnaAnng27960D	0	841	5	5	0.136711	2	3780.72	5' CTTGGACTGAAGGGAGCTCC '3 ||||||||||||o||||| 3' AGCAACAAACCTGACTTCCTTCGAGATCCTGT '5	2.5	-34	-40.8	0.833333	0.000738007
612	>mir159_5	BnaC03g26620D	0	883	10	10	0.273422	2	3780.72	5' C-TTGGACTGAAGGGAGCTCC '3 | ||||| ||||||||||||| 3' GTTTTGTAACCTTACTTCCCTCGAGGTTGAAG '5	3	-32.6	-40.8	0.79902	0.00467835
613	>mir159_5	BnaCnng31260D	0	946	55	55	1.50382	2	3780.72	5' CTTGGACTGAAGGGAGCTCC '3 ||||| ||||||||||||| 3' GACTTATAACCTTACTTCCCTCGAGGTCGAAG '5	3	-32.8	-40.8	0.803922	0.00401203
614	>mir159_5	BnaCnng49390D	0	949	202	202	5.52313	2	3780.72	5' CTTGGACTGAAGGGAGCTCC '3 ||||| ||||||||||||| 3' GACTTATAACCTTACTTCCCTCGAGGTCGAAG '5	3	-32.8	-40.8	0.803922	0.00419727
615	>Mir396_14	BnaC02g23240D	1	2491	5	5	0.136711	1	1890.36	5' TCCACAGCTTT-CTTGAACTG '3 o|||||||||| |||||||oo 3' ACTAACGGGTGTCGAAAAGAACTTGGTGTTTC '5	3.5	-28.3	-34.1	0.829912	0.0106704
616	>Mir11592_1	BnaC07g16420D	2	1116	5	5	0.136711	1	1890.36	5' ACAGCCTAAACCAATCGGAG '3 |||||| |||||| ||||| 3' GTTGTCTGTCGGTTTTGGTCAGCCTAGTATGG '5	4	-25.6	-35.9	0.713092	0.0175302
617	>Mir162_8	BnaA10g00800D	0	2853	228	114	6.23403	1	1890.36	5' TCGATAA-ACCTCTGCATCC '3 ||||||| |||||||||||| 3' TCTGTAGCTATTATGGAGACGTAGGTCGAGTA '5	2	-30.5	-33.3	0.915916	0.00036897
618	>Mir162_8	BnaC05g00860D	0	2844	228	114	6.23403	1	1890.36	5' TCGATAA-ACCTCTGCATCC '3 ||||||| |||||||||||| 3' TCTGTAGCTATTATGGAGACGTAGGTCGAGTA '5	2	-30.5	-33.3	0.915916	0.000369583
619	>Mir9563_2	BnaA02g02740D	2	6375	3	3	0.0820267	1	1890.36	5' AAGAACTCGTCTC-TTAAC '3 |||||||||||o| || | 3' CGATAGTTCTTGAGCAGGGTTATAGTCGGAAC '5	4	-19.8	-27.3	0.725275	0.0246256
620	>Mir9563_2	BnaA03g24260D	3	266	2	2	0.0546845	1	1890.36	5' AAGAACTCGTCTCTTAAC '3 ||||||||||||o|| 3' CGAAAGAA-CTTGAGCAGAGAGTTTACGAGTTC '5	3.5	-23.9	-27.3	0.875458	0.0357616
621	>Mir168_1	BnaCnng04590D	3	1347	2	2	0.0546845	1	1890.36	5' CCCGCCTTGCATCAACTG '3 ||o|||||||||| ||| 3' CCTTTAAGGTGGAACGTAGTAGACACGTGGTC '5	3	-27.1	-35.1	0.77208	0.014218
622	>Mir167_4	BnaA03g17640D	3	938	2	1	0.0546845	1	1890.36	5' TAAGCTGCCAGCATGATC '3 | ||||o||||||||| 3' TCAACATA-TCGATGGTCGTACTTCGTTCAGTG '5	4	-26.1	-32.8	0.795732	0.0138994
623	>Mir167_4	BnaA07g25390D	3	2173	2	2	0.0546845	1	1890.36	5' TAAGCTGCCAGCATGATC '3 o||||||||||| ||||| 3' GCTTATGTTCGACGGTCGGACTAGATTTCCGC '5	2.5	-28.1	-32.8	0.856707	0.0292222
624	>Mir167_4	BnaC03g21130D	3	935	2	1	0.0546845	1	1890.36	5' TAAGCTGCCAGCATGATC '3 | ||||o||||||||| 3' TCAACATA-TCGATGGTCGTACTTCGTTCAGTG '5	4	-26.1	-32.8	0.795732	0.029007
625	>Mir172_18	BnaA01g34730D	0	592	28	14	0.765582	1	1890.36	5' GGAATCTTGATGATGCTG '3 o|||||o||||||||||| 3' CTCCTCTCTTAGGACTACTACGACGTCGTAAA '5	1.5	-27.9	-29.9	0.93311	0.0203039
626	>Mir172_18	BnaA02g06490D	0	1114	19	19	0.519502	1	1890.36	5' GGAATCTTGATGATGCTG '3 o|||||o||||||||||| 3' TCCCACTCTTAGGACTACTACGACGTAAACTC '5	1.5	-27.9	-29.9	0.93311	0.0109076
627	>Mir172_18	BnaA03g22100D	0	1237	235	235	6.42542	1	1890.36	5' GGAATCTTGATGATGCTG '3 o|||||o||||||||||| 3' TTAATCTCTTAGGACTACTACGACGACGTTGA '5	1.5	-27.9	-29.9	0.93311	0.0107816
628	>Mir172_18	BnaA03g53830D	0	1192	11	11	0.300765	1	1890.36	5' GGAATCTTGATGATGCTG '3 o|||||o||||||||||| 3' CTCCTCTCTTAGGACTACTACGACGTCGTAAA '5	1.5	-27.9	-29.9	0.93311	0.0108821
629	>Mir172_18	BnaA07g13990D	0	1288	26	8.66667	0.710898	1	1890.36	5' GGAATCTTGATGATGCTG '3 o|||||o||||||||||| 3' TTAATCTCTTAGGACTACTACGACGACGTTGA '5	1.5	-27.9	-29.9	0.93311	0.0103511
630	>Mir172_18	BnaA09g54740D	3	964	3	1.5	0.0820267	1	1890.36	5' GGAATCTTGATGATGCTG '3 ||||||o||||||||||| 3' ATTTTCCCTTAGGACTACTACGACGTTGACAG '5	1	-29.6	-29.9	0.989967	0.00197336
631	>Mir172_18	BnaA10g12950D	0	1198	38	38	1.039	1	1890.36	5' GGAATCTTGATGATGCTG '3 o|||||o||||||||||| 3' TCACACTCTTAGGACTACTACGACGTAAACTC '5	1.5	-27.9	-29.9	0.93311	0.0103972
632	>Mir172_18	BnaC03g26480D	0	1180	2735	2735	74.781	1	1890.36	5' GGAATCTTGATGATGCTG '3 o|||||o||||||||||| 3' TTAATCTCTTAGGACTACTACGACGACGTTGA '5	1.5	-27.9	-29.9	0.93311	0.0112766
633	>Mir172_18	BnaC04g15640D	0	1282	26	8.66667	0.710898	1	1890.36	5' GGAATCTTGATGATGCTG '3 o|||||o||||||||||| 3' TTAATCTCTTAGGACTACTACGACGACGTTGA '5	1.5	-27.9	-29.9	0.93311	0.0103511
634	>Mir172_18	BnaC08g25840D	3	967	3	1.5	0.0820267	1	1890.36	5' GGAATCTTGATGATGCTG '3 ||||||o||||||||||| 3' ATTTTCCCTTAGGACTACTACGACGTTGACAG '5	1	-29.6	-29.9	0.989967	0.00196753
635	>Mir172_18	BnaC09g13430D	0	229	26	8.66667	0.710898	1	1890.36	5' GGAATCTTGATGATGCTG '3 o|||||o||||||||||| 3' TTAATCTCTTAGGACTACTACGACGACGTTGA '5	1.5	-27.9	-29.9	0.93311	0.0467359
636	>Mir172_18	BnaC09g35430D	0	1198	96	96	2.62485	1	1890.36	5' GGAATCTTGATGATGCTG '3 o|||||o||||||||||| 3' TCACACTCTTAGGACTACTACGACGTAAACTA '5	1.5	-27.9	-29.9	0.93311	0.0103511
637	>Mir172_18	BnaCnng39690D	0	1189	7	7	0.191396	1	1890.36	5' GGAATCTTGATGATGCTG '3 o|||||o||||||||||| 3' CTCCTCTCTTAGGACTACTACGACGTCGTAAA '5	1.5	-27.9	-29.9	0.93311	0.0109076
638	>Mir172_18	BnaCnng71740D	0	589	28	14	0.765582	1	1890.36	5' GGAATCTTGATGATGCTG '3 o|||||o||||||||||| 3' CTCCTCTCTTAGGACTACTACGACGTCGTAAA '5	1.5	-27.9	-29.9	0.93311	0.0208481
639	>Mir171_14	BnaA04g01210D	2	668	52	52	1.4218	1	1890.36	5' TTGAGCCGTGCCAATATCAC '3 ||||||||o||||||||| | 3' AACACTAACTCGGCGCGGTTATAGGGAACGCG '5	2	-33	-36.3	0.909091	0.00549449
640	>Mir171_14	BnaA07g01720D	0	446	25	12.5	0.683556	1	1890.36	5' TTGAGCCGTGCCAATATCAC '3 |||||||||| ||||||||| 3' GCAACTAACTCGGCACTGTTATAGTGTACTCG '5	2	-29.1	-36.3	0.801653	0.00616014
641	>Mir171_14	BnaAnng18540D	2	665	310	155	8.47609	1	1890.36	5' TTGAGCCGTGCCAATATCAC '3 ||||||||o||||||||| | 3' ACAACTAACTCGGCGCGGTTATAGGGGACACG '5	2	-33	-36.3	0.909091	0.00537633
642	>Mir171_14	BnaAnng18550D	2	665	310	155	8.47609	1	1890.36	5' TTGAGCCGTGCCAATATCAC '3 ||||||||o||||||||| | 3' ACAACTAACTCGGCGCGGTTATAGGGGACACG '5	2	-33	-36.3	0.909091	0.00537633
643	>Mir171_14	BnaC04g22080D	2	680	128	128	3.49981	1	1890.36	5' TTGAGCCGTGCCAATATCAC '3 ||||||||o||||||||| | 3' AAAACTAACTCGGCGCGGTTATAGGGAACGCG '5	2	-33	-36.3	0.909091	0.00535713
644	>Mir171_14	BnaC07g03310D	0	452	25	12.5	0.683556	1	1890.36	5' TTGAGCCGTGCCAATATCAC '3 |||||||||| ||||||||| 3' GCAACTAACTCGGCACTGTTATAGTGTACTCG '5	2	-29.1	-36.3	0.801653	0.00613495
645	>Mir171_14	BnaCnng57010D	0	770	9	9	0.24608	1	1890.36	5' TTGAGCCGTGCCAATATCAC '3 ||||||||o||||||||| | 3' ACCACTAACTCGGCGCGGTTATAGGGAACGCG '5	2	-33	-36.3	0.909091	0.00505049
646	>Mir165_4	BnaA02g06170D	3	265	2	2	0.0546845	2	3780.72	5' TCGGACCAGGCTTCATCCC '3 o|||||||||||||||||| 3' GGCTTAGGCCTGGTCCGAAGTAGGGCCCGTAG '5	0.5	-39.5	-39.9	0.989975	0.0107646
647	>Mir165_4	BnaA04g20300D	0	586	139	139	3.80057	2	3780.72	5' TCGGACCAGGCTTCATCCC '3 o|||||||||||||||||| 3' ATCTTAGGCCTGGTCCGAAGTAGGGTTAGTAG '5	0.5	-39.5	-39.9	0.989975	0.00329693
648	>Mir165_4	BnaA05g09120D	2	586	3	3	0.0820267	2	3780.72	5' TCGGACCAGGCTTCATCCC '3 o||||||||||||||| || 3' ATCTTAGGCCTGGTCCGAAGTATGGTTAGTAG '5	1.5	-33.2	-39.9	0.83208	0.0372627
649	>Mir165_4	BnaA06g01940D	0	562	42	21	1.14837	2	3780.72	5' TCGGACCAGGCTTCATCCC '3 o||||||||||||||| || 3' ACCTTAGGCCTGGTCCGAAGTAAGGTCCGTAG '5	1.5	-33.2	-39.9	0.83208	0.00638593
650	>Mir165_4	BnaA06g18550D	3	568	2	2	0.0546845	2	3780.72	5' TCGGACCAGGCTTCATCCC '3 o||||||||||||||| || 3' GGCTTAGGCCTGGTCCGAAGTATGGTCCGTAG '5	1.5	-33.2	-39.9	0.83208	0.0190206
651	>Mir165_4	BnaA06g35240D	0	802	9	4.5	0.24608	2	3780.72	5' TCGGACCAGGCTTCATC-CC '3 ||||||||||||o || || 3' GTGGTTAGCCTGGTCCGAGACAGAGGTGCAGA '5	4	-28	-39.9	0.701754	0.0159784
652	>Mir165_4	BnaA08g01600D	0	565	15	7.5	0.410133	2	3780.72	5' TCGGACCAGGCTTCATCCC '3 o||||||||||||||| || 3' ACCTTAGGCCTGGTCCGAAGTAAGGTCCGTAG '5	1.5	-33.2	-39.9	0.83208	0.00640895
653	>Mir165_4	BnaA08g11980D	0	556	27	9	0.73824	2	3780.72	5' TCGGACCAGGCTTCATCCC '3 o|||||||||||||||||| 3' ACCTTAGGCCTGGTCCGAAGTAGGGTCCGTAA '5	0.5	-39.5	-39.9	0.989975	0.00363388
654	>Mir165_4	BnaA09g26050D	0	586	52	26	1.4218	2	3780.72	5' TCGGACCAGGCTTCATCCC '3 o|||||||||||||||||| 3' AGCTTAGGCCTGGTCCGAAGTAGGGTTAGTAG '5	0.5	-39.5	-39.9	0.989975	0.00319043
655	>Mir165_4	BnaAnng30670D	0	559	27	9	0.73824	2	3780.72	5' TCGGACCAGGCTTCATCCC '3 o|||||||||||||||||| 3' ACCTTAGGCCTGGTCCGAAGTAGGGTCCGTAA '5	0.5	-39.5	-39.9	0.989975	0.0042678
656	>Mir165_4	BnaC03g55030D	1	574	3	3	0.0820267	2	3780.72	5' TCGGACCAGGCTTCATCCC '3 o||||||||||||||| || 3' GGCTTAGGCCTGGTCCGAAGTATGGTCCGTAG '5	1.5	-33.2	-39.9	0.83208	0.013931
657	>Mir165_4	BnaC03g66860D	0	556	27	9	0.73824	2	3780.72	5' TCGGACCAGGCTTCATCCC '3 o|||||||||||||||||| 3' ACCTTAGGCCTGGTCCGAAGTAGGGTCCGTAA '5	0.5	-39.5	-39.9	0.989975	0.00363388
658	>Mir165_4	BnaC03g69040D	0	565	15	7.5	0.410133	2	3780.72	5' TCGGACCAGGCTTCATCCC '3 o||||||||||||||| || 3' ACCTTAGGCCTGGTCCGAAGTAAGGTCCGTAG '5	1.5	-33.2	-39.9	0.83208	0.00742628
659	>Mir165_4	BnaC04g10480D	2	586	4	4	0.109369	2	3780.72	5' TCGGACCAGGCTTCATCCC '3 o||||||||||||||| || 3' ATCTTAGGCCTGGTCCGAAGTATGGTTAGTAG '5	1.5	-33.2	-39.9	0.83208	0.031144
660	>Mir165_4	BnaC05g23470D	0	586	52	26	1.4218	2	3780.72	5' TCGGACCAGGCTTCATCCC '3 o|||||||||||||||||| 3' AGCTTAGGCCTGGTCCGAAGTAGGGTTAGTAG '5	0.5	-39.5	-39.9	0.989975	0.00319043
661	>Mir165_4	BnaC06g05240D	0	562	42	21	1.14837	2	3780.72	5' TCGGACCAGGCTTCATCCC '3 o||||||||||||||| || 3' ACCTTAGGCCTGGTCCGAAGTAAGGTCCGTAG '5	1.5	-33.2	-39.9	0.83208	0.00638593
662	>Mir165_4	BnaC07g20510D	0	802	9	4.5	0.24608	2	3780.72	5' TCGGACCAGGCTTCATC-CC '3 ||||||||||||o || || 3' GTGGTTAGCCTGGTCCGAGTCAGAGGTGCAGA '5	4	-28	-39.9	0.701754	0.0159359
663	>Mir165_4	BnaC09g54340D	0	562	35	35	0.956978	2	3780.72	5' TCGGACCAGGCTTCATCCC '3 o|||||||||||||||||| 3' GGCTTAGGCCTGGTCCGAAGTAGGGTCCGTAG '5	0.5	-39.5	-39.9	0.989975	0.00316393
664	>Mir396_1	BnaA01g06870D	0	519	3	3	0.0820267	1	1890.36	5' AAGCTCAAGAAAGCTGTGGG '3 ||||||||||| |||| ||o 3' AACTTCTTCGAGTTCTT-CGACTCCTTCGTCAA '5	3.5	-26	-36.2	0.718232	0.00334029
665	>Mir396_1	BnaA09g17600D	2	594	4	4	0.109369	1	1890.36	5' AAGCTCAAGAAAGCTGTGGG '3 ||||o||||||||||o |o| 3' TTCGGGTTCGGGTTCTTTCGAT-CTCTGATTGG '5	3	-25.7	-36.2	0.709945	0.0114437
666	>Mir6030_5	BnaA01g35670D	2	543	3	1.5	0.0820267	1	1890.36	5' TCCACCCATACCATACAG '3 ||| |||||||||||||o 3' GGGATGAGGGGGGTATGGTATGTTTGGGTATT '5	2.5	-26.5	-32.9	0.805471	0.0178159
667	>Mir6030_5	BnaA07g17000D	0	405	3	1.5	0.0820267	1	1890.36	5' TCCACCCATACCATACAG '3 ||||||||||||||| || 3' GGGATGAGGTGGGTATGGTATTTCGGGGTATT '5	1	-26.7	-32.9	0.81155	0.00343274
668	>Mir6030_5	BnaA09g46490D	0	546	224	112	6.12466	1	1890.36	5' TCCACCCATACCATACAG '3 ||| |||||||| ||||| 3' CGGTTGAGGGGGGTATGGCATGTCTGGGTGGT '5	4	-23.7	-32.9	0.720365	0.0160639
669	>Mir6030_5	BnaAnng03870D	0	486	17	17	0.464818	1	1890.36	5' TCCACCCATACCATACAG '3 |||||||||||||||||o 3' CGGTTGAGGTGGGTATGGTATGTTTGGGTTTT '5	0.5	-31.3	-32.9	0.951368	0.00489715
670	>Mir6030_5	BnaC08g15510D	0	165	17	8.5	0.464818	1	1890.36	5' TCCACCCATACCATACAG '3 ||||||||||||||| || 3' AGGATGAGGTGGGTATGGTATCTCTGGGTATT '5	1	-26.7	-32.9	0.81155	0.00422052
671	>Mir6030_5	BnaC08g21550D	0	549	42	14	1.14837	1	1890.36	5' TCCACCCATACCATACAG '3 |||||||||||||||||o 3' CGGTTGAGGTGGGTATGGTATGTTTGGGTTTT '5	0.5	-31.3	-32.9	0.951368	0.00363636
672	>Mir6030_5	BnaC08g40560D	0	549	224	112	6.12466	1	1890.36	5' TCCACCCATACCATACAG '3 ||| |||||||| ||||| 3' CGGTTGAGGGGGGTATGGCATGTCTGGGTGTT '5	4	-23.7	-32.9	0.720365	0.016194
673	>Mir6030_5	BnaC08g41330D	0	549	6	6	0.164053	1	1890.36	5' TCCACCCATACCATACAG '3 o||||||||||||||||| 3' CGGTTGGGGTGGGTATGGTATGTCTGGATGTT '5	0.5	-32.5	-32.9	0.987842	0.00229463
674	>Mir6030_5	BnaC08g41340D	0	555	3	1.5	0.0820267	1	1890.36	5' TCCACCCATACCATACAG '3 |||||||||||| || || 3' GGGATGAGGTGGGTATGGCATATCTGGGTACT '5	3	-23.5	-32.9	0.714286	0.00724635
675	>Mir6030_5	BnaC08g41710D	0	522	17	8.5	0.464818	1	1890.36	5' TCCACCCATACCATACAG '3 ||||||||||||||| || 3' AGGATGAGGTGGGTATGGTATCTCTGGGTATT '5	1	-26.7	-32.9	0.81155	0.00522022
676	>Mir6030_5	BnaC08g48650D	0	453	42	14	1.14837	1	1890.36	5' TCCACCCATACCATACAG '3 |||||||||||||||||o 3' CGGTTGAGGTGGGTATGGTATGTTTGGATTTT '5	0.5	-31.3	-32.9	0.951368	0.00330469
677	>Mir6030_5	BnaCnng64090D	0	549	42	14	1.14837	1	1890.36	5' TCCACCCATACCATACAG '3 |||||||||||||||||o 3' CGGTTGAGGTGGGTATGGTATGTTTGGGTTTT '5	0.5	-31.3	-32.9	0.951368	0.00191718
678	>Mir390_9	BnaC03g59720D	3	1602	2	1	0.0546845	1	1890.36	5' GCTGTCCATCCTGAGTTTCA '3 o||||||||||oo| ||||| 3' GGAGTATGACAGGTAGGGTTGAAAGTTCTGAA '5	3.5	-28.5	-37	0.77027	0.0462814
679	>Mir167_5	BnaA07g25390D	3	2173	2	2	0.0546845	1	1890.36	5' TAAGCTGCCAGCATGATCTT '3 o||||||||||| |||||| 3' GCTTATGTTCGACGGTCGGACTAGATTTCCGC '5	3.5	-30.2	-35.3	0.855524	0.0292222
680	>Mir403_7	BnaA09g44370D	1	106	5	5	0.136711	1	1890.36	5' TTAGATTCACGCACAAAC '3 |||||o|||||||| | 3' CTAACAAATCTGAGTGCGTGAAAGAGTAGCCT '5	4	-22.5	-27.1	0.830258	0.00377834
681	>Mir164_9	BnaA03g32550D	0	622	7	3.5	0.191396	1	1890.36	5' TGGAGAAGCAGGGCACGT '3 |||||||||||||||| | 3' AGTTTAACCTCTTCGTCCCGTGAACGACCAAC '5	1	-34	-36.7	0.926431	0.0122024
682	>Mir164_9	BnaA04g09470D	0	652	12	6	0.328107	1	1890.36	5' TGGAGAAGCAGGGCACGT '3 o||||||||||| ||||| 3' GAACCAGCCTCTTCGTCCAGTGCACTCATCTG '5	2.5	-29.4	-36.7	0.80109	0.0151689
683	>Mir164_9	BnaA05g26240D	0	628	642	642	17.5537	1	1890.36	5' TGGAGAAGCAGGGCACGT '3 |||||||||||||||| | 3' TGTCTAACCTCTTCGTCCCGTGAACGACCAAC '5	1	-34	-36.7	0.926431	0.0121137
684	>Mir164_9	BnaA06g31080D	0	613	57	57	1.55851	1	1890.36	5' TGGAGAAGCAGGGCACGT '3 o||||||||||| ||||| 3' AAACCAGCCTCTTCGTCCAGTGCAATCTGTTG '5	2.5	-29.4	-36.7	0.80109	0.0141764
685	>Mir164_9	BnaA08g00130D	0	670	97	97	2.6522	1	1890.36	5' TGGAGAAGCAGGGCACGT '3 |||||||||||||||| | 3' TGTTTAACCTCTTCGTCCCGTGAACGAGTAAC '5	1	-34	-36.7	0.926431	0.0105096
686	>Mir164_9	BnaAnng06380D	0	664	18	18	0.49216	1	1890.36	5' TGGAGAAGCAGGGCACGT '3 |||||||||||||||||| 3' AAACCAACCTCTTCGTCCCGTGCATTCAGACA '5	0	-36.7	-36.7	1	0.00417754
687	>Mir164_9	BnaAnng07000D	0	643	158	158	4.32007	1	1890.36	5' TGGAGAAGCAGGGCACGT '3 |||||||||||||||||| 3' AAACCAACCTCTTCGTCCCGTGCATTTGGCCA '5	0	-36.7	-36.7	1	0.00416449
688	>Mir164_9	BnaC02g01470D	0	637	6	6	0.164053	1	1890.36	5' TGGAGAAGCAGGGCACGT '3 |||||||||||||||||| 3' AAACCAACCTCTTCGTCCCGTGCATTCAGCCA '5	0	-36.7	-36.7	1	0.00429876
689	>Mir164_9	BnaC03g70990D	0	682	24	24	0.656214	1	1890.36	5' TGGAGAAGCAGGGCACGT '3 |||||||||||||||| | 3' TGTTTAACCTCTTCGTCCCGTGAACGAGTGAC '5	1	-34	-36.7	0.926431	0.0104766
690	>Mir164_9	BnaC03g73730D	0	622	7	3.5	0.191396	1	1890.36	5' TGGAGAAGCAGGGCACGT '3 |||||||||||||||| | 3' AGTTTAACCTCTTCGTCCCGTGAACGACCAAC '5	1	-34	-36.7	0.926431	0.0135408
691	>Mir164_9	BnaC04g31690D	0	652	12	6	0.328107	1	1890.36	5' TGGAGAAGCAGGGCACGT '3 o||||||||||| ||||| 3' GAACCAGCCTCTTCGTCCAGTGCACTCATCTG '5	2.5	-29.4	-36.7	0.80109	0.0151689
692	>Mir164_9	BnaC05g40360D	0	613	190	190	5.19502	1	1890.36	5' TGGAGAAGCAGGGCACGT '3 |||||||||||||||| | 3' TGTCTAACCTCTTCGTCCCGTGAACGACCAAC '5	1	-34	-36.7	0.926431	0.0123379
693	>Mir164_9	BnaC07g49940D	0	643	50	50	1.36711	1	1890.36	5' TGGAGAAGCAGGGCACGT '3 |||||||||||||||||| 3' AAACCAACCTCTTCGTCCCGTGCATTTGGCCA '5	0	-36.7	-36.7	1	0.00413864
694	>Mir167_11	BnaA04g07950D	0	2282	67	33.5	1.83193	1	1890.36	5' TGAAGCTGCCAGCATGATCTG '3 o ||||||||||| ||||||o 3' TGCTTATG-TTCGACGGTCGGACTAGATTCCCC '5	3	-30.4	-40.2	0.756219	0.00163767
695	>Mir167_11	BnaA07g25390D	0	2174	352	352	9.62446	1	1890.36	5' TGAAGCTGCCAGCATGATCTG '3 o ||||||||||| ||||||o 3' TGCTTATG-TTCGACGGTCGGACTAGATTTCCG '5	3	-30.4	-40.2	0.756219	0.00171784
696	>Mir167_11	BnaA08g17390D	0	2282	196	65.3333	5.35908	1	1890.36	5' TGAAGCTGCCAGCATGATCTG '3 o ||||||||||| |||||| 3' TGTTTATG-TTCGACGGTCGGACTAGAGTGTCC '5	3.5	-30.6	-40.2	0.761194	0.00314527
697	>Mir167_11	BnaA09g26170D	0	2333	196	65.3333	5.35908	1	1890.36	5' TGAAGCTGCCAGCATGATCTG '3 o ||||||||||| |||||| 3' TGTTTATG-TTCGACGGTCGGACTAGAGTGTCC '5	3.5	-30.6	-40.2	0.761194	0.00306925
698	>Mir167_11	BnaC03g59640D	2	2267	4	4	0.109369	1	1890.36	5' TGAAGCTGCCAGCATGATCTG '3 o ||||||||||| |||||| 3' TGTTTATG-TTCGACGGTCGGACTAGAGTGTCC '5	3.5	-30.6	-40.2	0.761194	0.0157322
699	>Mir167_11	BnaC05g23210D	0	2324	196	65.3333	5.35908	1	1890.36	5' TGAAGCTGCCAGCATGATCTG '3 o ||||||||||| |||||| 3' TGTTTATG-TTCGACGGTCGGACTAGAGTGTCC '5	3.5	-30.6	-40.2	0.761194	0.00307988
700	>Mir167_11	BnaC06g27170D	0	2168	137	137	3.74589	1	1890.36	5' TGAAGCTGCCAGCATGATCTG '3 o ||||||||||| ||||||o 3' TGCTTATG-TTCGACGGTCGGACTAGATTTCCG '5	3	-30.4	-40.2	0.756219	0.00172228
701	>Mir167_11	BnaCnng25410D	0	2267	67	33.5	1.83193	1	1890.36	5' TGAAGCTGCCAGCATGATCTG '3 o ||||||||||| ||||||o 3' TGCTTATG-TTCGACGGTCGGACTAGATTCCCC '5	3	-30.4	-40.2	0.756219	0.00164778
702	>mir159_25	BnaA03g22590D	0	883	15	15	0.410133	1	1890.36	5' TTTGGATTGAAGGGAGCTCC '3 ||||| ||||||||||||| 3' GTTTTGTAACCTTACTTCCCTCGAGGTTGAAG '5	3	-33.5	-36.9	0.907859	0.00464575
703	>mir159_25	BnaA05g27620D	1	946	24	24	0.656214	1	1890.36	5' T-TTGGATTGAAGGGAGCTCC '3 | ||||| ||||||||||||| 3' GACTTATAACCTTACTTCCCTCGAGGTCGAAG '5	3	-33.3	-36.9	0.902439	0.00802671
704	>mir159_25	BnaAnng27960D	0	841	5	5	0.136711	1	1890.36	5' TTTGGATTGAAGGGAGCTCC '3 ||||||o||||||o||||| 3' AGCAACAAACCTGACTTCCTTCGAGATCCTGT '5	2.5	-31.7	-36.9	0.859079	0.000738007
705	>mir159_25	BnaC03g26620D	0	883	10	10	0.273422	1	1890.36	5' TTTGGATTGAAGGGAGCTCC '3 ||||| ||||||||||||| 3' GTTTTGTAACCTTACTTCCCTCGAGGTTGAAG '5	3	-33.5	-36.9	0.907859	0.00467835
706	>mir159_25	BnaCnng31260D	0	946	55	55	1.50382	1	1890.36	5' T-TTGGATTGAAGGGAGCTCC '3 | ||||| ||||||||||||| 3' GACTTATAACCTTACTTCCCTCGAGGTCGAAG '5	3	-33.3	-36.9	0.902439	0.00401203
707	>mir159_25	BnaCnng49390D	0	949	202	202	5.52313	1	1890.36	5' T-TTGGATTGAAGGGAGCTCC '3 | ||||| ||||||||||||| 3' GACTTATAACCTTACTTCCCTCGAGGTCGAAG '5	3	-33.3	-36.9	0.902439	0.00419727
708	>Mir6030_6	BnaA01g35670D	2	543	3	1.5	0.0820267	1	1890.36	5' TCCACCCATACCATACAGA '3 ||| |||||||||||||o| 3' GGGATGAGGGGGGTATGGTATGTTTGGGTATT '5	2.5	-27.4	-34.8	0.787356	0.0123681
709	>Mir6030_6	BnaA07g17000D	0	405	3	1.5	0.0820267	1	1890.36	5' TCCACCCATACCATACAGA '3 ||||||||||||||| || 3' GGGATGAGGTGGGTATGGTATTTCGGGGTATT '5	2	-28	-34.8	0.804598	0.00343274
710	>Mir6030_6	BnaA09g46490D	0	546	224	112	6.12466	1	1890.36	5' TCCACCCATACCATACAGA '3 ||| |||||||| |||||| 3' CGGTTGAGGGGGGTATGGCATGTCTGGGTGGT '5	4	-25.6	-34.8	0.735632	0.0142919
711	>Mir6030_6	BnaAnng03870D	0	486	17	17	0.464818	1	1890.36	5' TCCACCCATACCATACAGA '3 |||||||||||||||||o| 3' CGGTTGAGGTGGGTATGGTATGTTTGGGTTTT '5	0.5	-32.2	-34.8	0.925287	0.00489715
712	>Mir6030_6	BnaC08g15510D	0	165	17	8.5	0.464818	1	1890.36	5' TCCACCCATACCATACAGA '3 ||||||||||||||| ||| 3' AGGATGAGGTGGGTATGGTATCTCTGGGTATT '5	1	-28.6	-34.8	0.821839	0.00369393
713	>Mir6030_6	BnaC08g21550D	0	549	42	14	1.14837	1	1890.36	5' TCCACCCATACCATACAGA '3 |||||||||||||||||o| 3' CGGTTGAGGTGGGTATGGTATGTTTGGGTTTT '5	0.5	-32.2	-34.8	0.925287	0.00363636
714	>Mir6030_6	BnaC08g40560D	0	549	224	112	6.12466	1	1890.36	5' TCCACCCATACCATACAGA '3 ||| |||||||| |||||| 3' CGGTTGAGGGGGGTATGGCATGTCTGGGTGTT '5	4	-25.6	-34.8	0.735632	0.0144077
715	>Mir6030_6	BnaC08g41330D	0	549	6	6	0.164053	1	1890.36	5' TCCACCCATACCATACAGA '3 o|||||||||||||||||| 3' CGGTTGGGGTGGGTATGGTATGTCTGGATGTT '5	0.5	-34.4	-34.8	0.988506	0.00229463
716	>Mir6030_6	BnaC08g41710D	0	522	17	8.5	0.464818	1	1890.36	5' TCCACCCATACCATACAGA '3 ||||||||||||||| ||| 3' AGGATGAGGTGGGTATGGTATCTCTGGGTATT '5	1	-28.6	-34.8	0.821839	0.00456918
717	>Mir6030_6	BnaC08g48650D	0	453	42	14	1.14837	1	1890.36	5' TCCACCCATACCATACAGA '3 |||||||||||||||||o| 3' CGGTTGAGGTGGGTATGGTATGTTTGGATTTT '5	0.5	-32.2	-34.8	0.925287	0.00330469
718	>Mir6030_6	BnaCnng64090D	0	549	42	14	1.14837	1	1890.36	5' TCCACCCATACCATACAGA '3 |||||||||||||||||o| 3' CGGTTGAGGTGGGTATGGTATGTTTGGGTTTT '5	0.5	-32.2	-34.8	0.925287	0.00191718
719	>Mir824_6	BnaA01g02900D	0	600	8	8	0.218738	1	1890.36	5' TAGACCATTTGTGAGAAGG '3 ||||||||||||||||||o 3' GTACGGATCTGGTAAACACTCTTCTCTTTAAA '5	0.5	-29.5	-31.3	0.942492	0.00566972
720	>Mir824_6	BnaA03g51000D	0	600	13	6.5	0.355449	1	1890.36	5' TAGACCATTTGTGAGAAGG '3 ||||||||||||||||||o 3' GTACAGATCTGGTAAACACTCTTCTCTTTAAA '5	0.5	-29.5	-31.3	0.942492	0.00566972
721	>Mir824_6	BnaC01g04170D	0	600	31	31	0.847609	1	1890.36	5' TAGACCATTTGTGAGAAGG '3 ||||||||||||||||||o 3' GTACGGATCTGGTAAACACTCTTCTCTTTAAA '5	0.5	-29.5	-31.3	0.942492	0.00566972
722	>Mir824_6	BnaC07g44870D	0	600	13	6.5	0.355449	1	1890.36	5' TAGACCATTTGTGAGAAGG '3 ||||||||||||||||||o 3' GTACAGATCTGGTAAACACTCTTCTCTTCAAA '5	0.5	-29.5	-31.3	0.942492	0.00566972
723	>Mir396_16	BnaA01g00300D	0	746	147	73.5	4.01931	1	1890.36	5' TCCACAGGCTTTCTTGAACGG '3 ||||||||||||||||||||| 3' ACCTGAAGGTGTCCGAAAGAACTTGCCACTGC '5	0	-38.9	-38.9	1	0.00373413
724	>Mir396_16	BnaA03g16700D	0	530	19	19	0.519502	1	1890.36	5' TCCACAGGCTTTCTTGAACGG '3 ||||||||||||||||||||| 3' CCTCAAAGGTGTCCGAAAGAACTTGCCAACGC '5	0	-38.9	-38.9	1	0.00458715
725	>Mir396_16	BnaA03g23060D	0	344	397	198.5	10.8549	1	1890.36	5' TCCACAGGCTTTCTTGAACGG '3 ||||||||||||||||||||o 3' TCCGGAAGGTGTCCGAAAGAACTTGCTACCGC '5	0.5	-37.1	-38.9	0.953728	0.00598801
726	>Mir396_16	BnaA03g54290D	0	704	24	8	0.656214	1	1890.36	5' TCCACAGGCTTTCTTGAACGG '3 ||||||o|||||||||||||| 3' ACCTGAAGGTGTTCGAAAGAACTTGCCACTGC '5	1	-36.2	-38.9	0.930591	0.00906836
727	>Mir396_16	BnaA03g54950D	0	326	24	8	0.656214	1	1890.36	5' TCCACAGGCTTTCTTGAACGG '3 ||||||o|||||||||||||| 3' ACCTGAAGGTGTTCGAAAGAACTTGCCACTGC '5	1	-36.2	-38.9	0.930591	0.0131735
728	>Mir396_16	BnaA08g30080D	0	419	24	8	0.656214	1	1890.36	5' TCCACAGGCTTTCTTGAACGG '3 ||||||o|||||||||||||| 3' ACCTGAAGGTGTTCGAAAGAACTTGCCACTGC '5	1	-36.2	-38.9	0.930591	0.0118533
729	>Mir396_16	BnaC01g01310D	0	743	147	73.5	4.01931	1	1890.36	5' TCCACAGGCTTTCTTGAACGG '3 ||||||||||||||||||||| 3' ACCTGAAGGTGTCCGAAAGAACTTGCCACTGC '5	0	-38.9	-38.9	1	0.0036523
730	>Mir396_16	BnaC03g27220D	0	1079	397	198.5	10.8549	1	1890.36	5' TCCACAGGCTTTCTTGAACGG '3 ||||||||||||||||||||o 3' TCCGGAAGGTGTCCGAAAGAACTTGCTACCGC '5	0.5	-37.1	-38.9	0.953728	0.00473612
731	>Mir396_16	BnaC04g08880D	0	551	49	49	1.33977	1	1890.36	5' TCCACAGGCTTTCTTGAACGG '3 ||||||||||||||||||||| 3' CCTCAAAGGTGTCCGAAAGAACTTGCCAACGC '5	0	-38.9	-38.9	1	0.00430292
732	>Mir396_16	BnaC04g50230D	0	410	6	6	0.164053	1	1890.36	5' TCCACAGGCTTTCTTGAACGG '3 ||||||o||||||||||||| 3' CTTCTAAGGTGTTCGAAAGAACTTGCAAATGC '5	2	-34.5	-38.9	0.886889	0.00908053
733	>Mir396_16	BnaC07g38750D	0	602	6	6	0.164053	1	1890.36	5' TCCACAGGCTTTCTTGAACGG '3 |||||| |||||||||||||o 3' CTACAAAGGTGTACGAAAGAACTTGCTCCTGC '5	2.5	-30.5	-38.9	0.784062	0.0107348
734	>Mir396_16	BnaC07g46760D	0	704	374	374	10.226	1	1890.36	5' TCCACAGGCTTTCTTGAACGG '3 ||||||o|||||||||||||| 3' ACCTGAAGGTGTTCGAAAGAACTTGCCACTGC '5	1	-36.2	-38.9	0.930591	0.00836497
735	>Mir396_16	BnaC08g24080D	0	557	3	3	0.0820267	1	1890.36	5' TCCACAGGCTTTCTTGAACGG '3 ||||||||||||||||||||| 3' CAACAAAGGTGTCCGAAAGAACTTGCCAAAGC '5	0	-38.9	-38.9	1	0.00442869
736	>Mir396_16	BnaCnng77670D	0	578	3	3	0.0820267	1	1890.36	5' TCCACAGGCTTTCTTGAACG-G '3 |||||| ||||||||||||| | 3' CTACTAAGGTGTACGAAAGAACTTGCACCTGC '5	3	-30.1	-38.9	0.773779	0.0136917
737	>Mir395_1	BnaA08g25580D	3	3121	3	1	0.0820267	1	1890.36	5' AAGTGTTTGGGGGGAC-TC '3 ||o||o||||o||||| || 3' GGTTTCTTTACGAACCTCCCTGTAGAAGATTC '5	4	-25.8	-34.4	0.75	0.0317073
738	>Mir164_13	BnaA03g32550D	0	622	7	3.5	0.191396	1	1890.36	5' TGGAGAAGCAGGGCACGTGCAA '3 |||||||||||||||| ||| 3' AGTTTAACCTCTTCGTCCCGTGAACGACCAAC '5	3	-38.4	-45.3	0.847682	0.0122024
739	>Mir164_13	BnaA05g26240D	0	628	642	642	17.5537	1	1890.36	5' TGGAGAAGCAGGGCACGTGCAA '3 |||||||||||||||| ||| 3' TGTCTAACCTCTTCGTCCCGTGAACGACCAAC '5	3	-38.4	-45.3	0.847682	0.0121137
740	>Mir164_13	BnaA08g00130D	0	670	97	97	2.6522	1	1890.36	5' TGGAGAAGCAGGGCACGTGC-AA '3 |||||||||||||||| ||| | 3' TGTTTAACCTCTTCGTCCCGTGAACGAGTAAC '5	3	-37.9	-45.3	0.836645	0.0105096
741	>Mir164_13	BnaAnng06380D	0	664	18	18	0.49216	1	1890.36	5' TGGAGAAGCAGGGCACGTGCAA '3 ||||||||||||||||||o | 3' AAACCAACCTCTTCGTCCCGTGCAT-TCAGACA '5	2.5	-38.3	-45.3	0.845475	0.00417754
742	>Mir164_13	BnaAnng07000D	0	643	158	158	4.32007	1	1890.36	5' TGGAGAAGCAGGGCACGTGCAA '3 ||||||||||||||||||o || 3' AAACCAACCTCTTCGTCCCGTGCAT-TTGGCCA '5	1.5	-38.3	-45.3	0.845475	0.00208442
743	>Mir164_13	BnaC02g01470D	0	637	6	6	0.164053	1	1890.36	5' TGGAGAAGCAGGGCACGTGCAA '3 ||||||||||||||||||o | 3' AAACCAACCTCTTCGTCCCGTGCAT-TCAGCCA '5	2.5	-38.3	-45.3	0.845475	0.00429876
744	>Mir164_13	BnaC03g70990D	0	682	24	24	0.656214	1	1890.36	5' TGGAGAAGCAGGGCACGTGC-AA '3 |||||||||||||||| ||| | 3' TGTTTAACCTCTTCGTCCCGTGAACGAGTGAC '5	3	-37.9	-45.3	0.836645	0.0104766
745	>Mir164_13	BnaC03g73730D	0	622	7	3.5	0.191396	1	1890.36	5' TGGAGAAGCAGGGCACGTGCAA '3 |||||||||||||||| ||| 3' AGTTTAACCTCTTCGTCCCGTGAACGACCAAC '5	3	-38.4	-45.3	0.847682	0.0135408
746	>Mir164_13	BnaC05g40360D	0	613	190	190	5.19502	1	1890.36	5' TGGAGAAGCAGGGCACGTGCAA '3 |||||||||||||||| ||| 3' TGTCTAACCTCTTCGTCCCGTGAACGACCAAC '5	3	-38.4	-45.3	0.847682	0.0123379
747	>Mir164_13	BnaC07g49940D	0	643	50	50	1.36711	1	1890.36	5' TGGAGAAGCAGGGCACGTGCAA '3 ||||||||||||||||||o || 3' AAACCAACCTCTTCGTCCCGTGCAT-TTGGCCA '5	1.5	-38.3	-45.3	0.845475	0.00207147
748	>Mir1885_1	BnaC02g03820D	2	50	3	3	0.0820267	1	1890.36	5' ACATCTTCTCCGCGGAAGCTC '3 ||||||||||| ||||||| 3' ACCGCCTA-TAGAAGAGGCGACTTCGAGCCCTT '5	3	-31.3	-41.2	0.759709	0.00192086
749	>Mir1885_1	BnaC02g08020D	3	1079	3	3	0.0820267	1	1890.36	5' ACATCTTCTCCGCGGAAGCTC '3 || ||||||||o|||||||| 3' AACGCGTGCAGAAGAGGTGCCTTCGATTCCTT '5	4	-32.5	-41.2	0.788835	0.0182152
750	>Mir172_10	BnaC03g26480D	2	1181	57	57	1.55851	1	1890.36	5' GAGAATCTTGATGATGCTGCA '3 |||||||o|||||||||||| 3' TTTAATCTCTTAGGACTACTACGACGACGTTG '5	2	-35.7	-36.1	0.98892	0.00161943
751	>Mir824_8	BnaA01g02900D	0	600	8	8	0.218738	1	1890.36	5' TAGACCATTTGTGAGAAGGGA '3 ||||||||||||||||||o|| 3' GTACGGATCTGGTAAACACTCTTCTCTTTAAA '5	0.5	-33.5	-36.5	0.917808	0.00566972
752	>Mir824_8	BnaA03g51000D	0	600	13	6.5	0.355449	1	1890.36	5' TAGACCATTTGTGAGAAGGGA '3 ||||||||||||||||||o|| 3' GTACAGATCTGGTAAACACTCTTCTCTTTAAA '5	0.5	-33.5	-36.5	0.917808	0.00566972
753	>Mir824_8	BnaC01g04170D	0	600	31	31	0.847609	1	1890.36	5' TAGACCATTTGTGAGAAGGGA '3 ||||||||||||||||||o|| 3' GTACGGATCTGGTAAACACTCTTCTCTTTAAA '5	0.5	-33.5	-36.5	0.917808	0.00566972
754	>Mir824_8	BnaC07g44870D	0	600	13	6.5	0.355449	1	1890.36	5' TAGACCATTTGTGAGAAGGGA '3 ||||||||||||||||||o|| 3' GTACAGATCTGGTAAACACTCTTCTCTTCAAA '5	0.5	-33.5	-36.5	0.917808	0.00566972
755	>Mir858_7	BnaA09g03290D	0	301	4	1.33333	0.109369	1	1890.36	5' TTTCGTTGTCTGTTCGACC '3 ||||||||||||||| || 3' AAAATTAAAGCAACAGACAAGACGGACCATCT '5	2	-25.3	-31.9	0.793103	0.00484026
756	>Mir858_7	BnaA10g04120D	0	301	7	7	0.191396	1	1890.36	5' TTTCGTTGTCTGTTCGACC '3 ||||||||||||||| || 3' AAAAATAAAGCAACAGACAAGAAGGGCCATTA '5	2	-25.1	-31.9	0.786834	0.00673852
757	>Mir858_7	BnaC05g04250D	0	301	6	6	0.164053	1	1890.36	5' TTTCGTTGTCTGTTCGACC '3 ||||||||||||||| || 3' AAAAATAAAGCAACAGACAAGAAGGGCCATTA '5	2	-25.1	-31.9	0.786834	0.00679345
758	>Mir858_7	BnaC07g27140D	2	301	4	1.33333	0.109369	1	1890.36	5' TTTCGTTGTCTGTTCGACC '3 ||||||||||||||| || 3' AAAATTAAAGCAACAGACAAGAAGGACCATCT '5	2	-25.1	-31.9	0.786834	0.0245086
759	>Mir858_7	BnaC09g02660D	0	301	4	1.33333	0.109369	1	1890.36	5' TTTCGTTGTCTGTTCGACC '3 ||||||||||||||| || 3' AAAATTAAAGCAACAGACAAGACGGACCATCT '5	2	-25.3	-31.9	0.793103	0.00512294
760	>Mir162_1	BnaA07g27450D	3	691	2	0.666667	0.0546845	1	1890.36	5' ATAAACCTCTGCATCCAG '3 |||||||||| ||||| 3' AGTGTTGATTTGGAGACA-AGGTCAGGTCCATA '5	4	-21.5	-30.3	0.709571	0.0405067
761	>Mir162_1	BnaC05g16510D	3	691	2	0.666667	0.0546845	1	1890.36	5' ATAAACCTCTGCATCCAG '3 |||||||||| ||||| 3' AGTGTTGATTTGGAGACA-AGGTCAGGTCCATA '5	4	-21.5	-30.3	0.709571	0.0405067
762	>Mir162_1	BnaC06g29610D	3	691	2	0.666667	0.0546845	1	1890.36	5' ATAAACCTCTGCATCCAG '3 |||||||||| ||||| 3' AGTGTTGATTTGGAGACA-AGGTCAGGTCCATA '5	4	-21.5	-30.3	0.709571	0.0362953
763	>Mir166_6	BnaA08g01600D	3	566	2	1	0.0546845	1	1890.36	5' CTCGGACCAGGCTTCATTCC '3 o|||||||||||||||||| 3' TACCTTAGGCCTGGTCCGAAGTAAGGTCCGTA '5	2	-37.6	-40.1	0.937656	0.0310117
764	>Mir166_6	BnaC03g69040D	3	566	2	1	0.0546845	1	1890.36	5' CTCGGACCAGGCTTCATTCC '3 o|||||||||||||||||| 3' TACCTTAGGCCTGGTCCGAAGTAAGGTCCGTA '5	2	-37.6	-40.1	0.937656	0.0304266
765	>Mir171_13	BnaA03g21080D	0	782	89	89	2.43346	1	1890.36	5' TGATTGAGCCGTGCCAATATC '3 |||||||||||o||||||||| 3' TCTACCACTAACTCGGCGCGGTTATAGGGAAC '5	1	-37.1	-37.5	0.989333	0.00511944
766	>Mir171_13	BnaA04g01210D	0	671	100	100	2.73422	1	1890.36	5' TGATTGAGCCGTGCCAATATC '3 |||||||||||o||||||||| 3' TCCAACACTAACTCGGCGCGGTTATAGGGAAC '5	1	-37.1	-37.5	0.989333	0.00549449
767	>Mir171_13	BnaA07g01720D	2	449	5	2.5	0.136711	1	1890.36	5' TGATTGAGCCGTGCCAATATC '3 ||||||||||||| ||||||| 3' TCGGCAACTAACTCGGCACTGTTATAGTGTAC '5	1	-30.3	-37.5	0.808	0.0244387
768	>Mir171_13	BnaAnng18540D	0	668	1746	873	47.7395	1	1890.36	5' TGATTGAGCCGTGCCAATATC '3 |||||||||||o||||||||| 3' TCGACAACTAACTCGGCGCGGTTATAGGGGAC '5	1	-37.1	-37.5	0.989333	0.00537633
769	>Mir171_13	BnaAnng18550D	0	668	1746	873	47.7395	1	1890.36	5' TGATTGAGCCGTGCCAATATC '3 |||||||||||o||||||||| 3' TCGACAACTAACTCGGCGCGGTTATAGGGGAC '5	1	-37.1	-37.5	0.989333	0.00537633
770	>Mir171_13	BnaC03g25140D	0	671	122	122	3.33575	1	1890.36	5' TGATTGAGCCGTGCCAATATC '3 |||||||||||o||||||||| 3' TCTACCACTAACTCGGCGCGGTTATAGGGAAC '5	1	-37.1	-37.5	0.989333	0.00545453
771	>Mir171_13	BnaC04g22080D	0	683	421	421	11.5111	1	1890.36	5' TGATTGAGCCGTGCCAATATC '3 |||||||||||o||||||||| 3' TCCAAAACTAACTCGGCGCGGTTATAGGGAAC '5	1	-37.1	-37.5	0.989333	0.00535713
772	>Mir171_13	BnaCnng57010D	2	773	8	8	0.218738	1	1890.36	5' TGATTGAGCCGTGCCAATATC '3 |||||||||||o||||||||| 3' TCTACCACTAACTCGGCGCGGTTATAGGGAAC '5	1	-37.1	-37.5	0.989333	0.0100783
773	>Mir156_37	BnaA02g14580D	2	688	6	2	0.164053	1	1890.36	5' TTGACAGAAGAAAGAGAGCAC '3 o|||||||||| ||||||||| 3' TGACTCGACTGTCTTCTCTCTCTCGTGTTCAT '5	2.5	-32	-35.7	0.896359	0.0164015
774	>Mir156_37	BnaA04g24340D	0	751	10	10	0.273422	1	1890.36	5' TTGACAGAAGAAAGAGAGCAC '3 ||||||||||| ||||||||| 3' CACCTAAACTGTCTTCTCTCTCTCGTGTCAAA '5	2	-32	-35.7	0.896359	0.0111264
775	>Mir156_37	BnaA06g36780D	0	1327	27	27	0.73824	1	1890.36	5' TTGACAGAAGAAAGAGAGCAC '3 ||||||||||| ||||||||| 3' AACTTAAACTGTCTTCTCTCTCTCGTGGTAGT '5	2	-32	-35.7	0.896359	0.00775942
776	>Mir156_37	BnaA07g08830D	0	1030	7	7	0.191396	1	1890.36	5' TTGACAGAAGAAAGAGAGCAC '3 ||||||||||| ||||||||| 3' TTCTGCAACTGTCTTCTCTCTCTCGTGACATC '5	2	-32	-35.7	0.896359	0.0107961
777	>Mir156_37	BnaA07g08840D	0	1084	24	24	0.656214	1	1890.36	5' TTGACAGAAGAAAGAGAGCAC '3 ||||||||||| ||||||||| 3' TTCTTCAACTGTCTTCTCTCTCTCGTGCCACC '5	2	-32	-35.7	0.896359	0.0103492
778	>Mir156_37	BnaAnng25050D	2	946	8	4	0.218738	1	1890.36	5' TTGACAGAAGAAAGAGAGCAC '3 ||||||||||| ||||||||| 3' TTCTGCAACTGTCTTCTCTCTCTCGTGACATC '5	2	-32	-35.7	0.896359	0.0116787
779	>Mir156_37	BnaC02g14000D	2	688	6	2	0.164053	1	1890.36	5' TTGACAGAAGAAAGAGAGCAC '3 o|||||||||| ||||||||| 3' TGACTCGACTGTCTTCTCTCTCTCGTGTTCAT '5	2.5	-32	-35.7	0.896359	0.0164015
780	>Mir156_37	BnaC02g19100D	2	703	6	2	0.164053	1	1890.36	5' TTGACAGAAGAAAGAGAGCAC '3 o|||||||||| ||||||||| 3' TGACTCGACTGTCTTCTCTCTCTCGTGTTCAT '5	2.5	-32	-35.7	0.896359	0.0161531
781	>Mir156_37	BnaC03g57620D	2	1003	8	4	0.218738	1	1890.36	5' TTGACAGAAGAAAGAGAGCAC '3 ||||||||||| ||||||||| 3' TTCTGCAACTGTCTTCTCTCTCTCGTGACATC '5	2	-32	-35.7	0.896359	0.0110649
782	>Mir156_37	BnaC04g02520D	1	754	3	3	0.0820267	1	1890.36	5' TTGACAGAAGAAAGAGAGCAC '3 ||||||||||| ||||||||| 3' CACCCAAACTGTCTTCTCTCTCTCGTGTCAAA '5	2	-32	-35.7	0.896359	0.0217186
783	>Mir156_37	BnaC05g21280D	0	1006	11	11	0.300765	1	1890.36	5' TTGACAGAAGAAAGAGAGCAC '3 ||||||||||| |||||o||| 3' TTCTGCAACTGTCTTCTCTCTCTTGTGACATC '5	2.5	-29.6	-35.7	0.829132	0.014645
784	>Mir156_37	BnaC07g11380D	0	1030	11	11	0.300765	1	1890.36	5' TTGACAGAAGAAAGAGAGCAC '3 ||||||||||| ||||||||| 3' TTCTTCAACTGTCTTCTCTCTCTCGTGCCACC '5	2	-32	-35.7	0.896359	0.0108842
785	>Mir156_37	BnaC07g11390D	0	1024	5	5	0.136711	1	1890.36	5' TTGACAGAAGAAAGAGAGCAC '3 ||||||||||| ||||||||| 3' TTCTGCAACTGTCTTCTCTCTCTCGTGACATC '5	2	-32	-35.7	0.896359	0.0108547
786	>Mir156_37	BnaC07g17030D	0	1318	28	28	0.765582	1	1890.36	5' TTGACAGAAGAAAGAGAGCAC '3 ||||||||||| ||||||||| 3' AACTTAAACTGTCTTCTCTCTCTCGTGGTAGT '5	2	-32	-35.7	0.896359	0.00780484
787	>Mir156_37	BnaC09g17430D	3	922	2	2	0.0546845	1	1890.36	5' TTGACAGAAGAAAGAGAGCAC '3 ||||||||||| ||||||||| 3' AACTTAAACTGTCTTCTCTCTCTCGTGGTAGT '5	2	-32	-35.7	0.896359	0.0413377
788	>Mir165_3	BnaA02g06170D	3	265	2	2	0.0546845	2	3780.72	5' TCGGACCAGGCTTCATCC '3 o||||||||||||||||| 3' GGCTTAGGCCTGGTCCGAAGTAGGGCCCGTAG '5	0.5	-36.2	-36.6	0.989071	0.0107646
789	>Mir165_3	BnaA04g20300D	0	586	139	139	3.80057	2	3780.72	5' TCGGACCAGGCTTCATCC '3 o||||||||||||||||| 3' ATCTTAGGCCTGGTCCGAAGTAGGGTTAGTAG '5	0.5	-36.2	-36.6	0.989071	0.00329693
790	>Mir165_3	BnaA05g09120D	2	586	3	3	0.0820267	2	3780.72	5' TCGGACCAGGCTTCATCC '3 o||||||||||||||| | 3' ATCTTAGGCCTGGTCCGAAGTATGGTTAGTAG '5	1.5	-30.5	-36.6	0.833333	0.0372627
791	>Mir165_3	BnaA06g01940D	0	562	42	21	1.14837	2	3780.72	5' TCGGACCAGGCTTCATCC '3 o||||||||||||||| | 3' ACCTTAGGCCTGGTCCGAAGTAAGGTCCGTAG '5	1.5	-30.7	-36.6	0.838798	0.00638593
792	>Mir165_3	BnaA06g18550D	3	568	2	2	0.0546845	2	3780.72	5' TCGGACCAGGCTTCATCC '3 o||||||||||||||| | 3' GGCTTAGGCCTGGTCCGAAGTATGGTCCGTAG '5	1.5	-30.5	-36.6	0.833333	0.0190206
793	>Mir165_3	BnaA06g35240D	0	802	9	4.5	0.24608	2	3780.72	5' TCGGACCAGGCTTCATC-C '3 ||||||||||||o || | 3' GTGGTTAGCCTGGTCCGAGACAGAGGTGCAGA '5	4	-26.6	-36.6	0.726776	0.0212475
794	>Mir165_3	BnaA08g01600D	0	565	15	7.5	0.410133	2	3780.72	5' TCGGACCAGGCTTCATCC '3 o||||||||||||||| | 3' ACCTTAGGCCTGGTCCGAAGTAAGGTCCGTAG '5	1.5	-30.7	-36.6	0.838798	0.00640895
795	>Mir165_3	BnaA08g11980D	0	556	27	9	0.73824	2	3780.72	5' TCGGACCAGGCTTCATCC '3 o||||||||||||||||| 3' ACCTTAGGCCTGGTCCGAAGTAGGGTCCGTAA '5	0.5	-36.2	-36.6	0.989071	0.00363388
796	>Mir165_3	BnaA09g26050D	0	586	52	26	1.4218	2	3780.72	5' TCGGACCAGGCTTCATCC '3 o||||||||||||||||| 3' AGCTTAGGCCTGGTCCGAAGTAGGGTTAGTAG '5	0.5	-36.2	-36.6	0.989071	0.00319043
797	>Mir165_3	BnaAnng30670D	0	559	27	9	0.73824	2	3780.72	5' TCGGACCAGGCTTCATCC '3 o||||||||||||||||| 3' ACCTTAGGCCTGGTCCGAAGTAGGGTCCGTAA '5	0.5	-36.2	-36.6	0.989071	0.0042678
798	>Mir165_3	BnaC03g55030D	1	574	3	3	0.0820267	2	3780.72	5' TCGGACCAGGCTTCATCC '3 o||||||||||||||| | 3' GGCTTAGGCCTGGTCCGAAGTATGGTCCGTAG '5	1.5	-30.5	-36.6	0.833333	0.013931
799	>Mir165_3	BnaC03g66860D	0	556	27	9	0.73824	2	3780.72	5' TCGGACCAGGCTTCATCC '3 o||||||||||||||||| 3' ACCTTAGGCCTGGTCCGAAGTAGGGTCCGTAA '5	0.5	-36.2	-36.6	0.989071	0.00363388
800	>Mir165_3	BnaC03g69040D	0	565	15	7.5	0.410133	2	3780.72	5' TCGGACCAGGCTTCATCC '3 o||||||||||||||| | 3' ACCTTAGGCCTGGTCCGAAGTAAGGTCCGTAG '5	1.5	-30.7	-36.6	0.838798	0.00742628
801	>Mir165_3	BnaC04g10480D	2	586	4	4	0.109369	2	3780.72	5' TCGGACCAGGCTTCATCC '3 o||||||||||||||| | 3' ATCTTAGGCCTGGTCCGAAGTATGGTTAGTAG '5	1.5	-30.5	-36.6	0.833333	0.031144
802	>Mir165_3	BnaC05g23470D	0	586	52	26	1.4218	2	3780.72	5' TCGGACCAGGCTTCATCC '3 o||||||||||||||||| 3' AGCTTAGGCCTGGTCCGAAGTAGGGTTAGTAG '5	0.5	-36.2	-36.6	0.989071	0.00319043
803	>Mir165_3	BnaC06g05240D	0	562	42	21	1.14837	2	3780.72	5' TCGGACCAGGCTTCATCC '3 o||||||||||||||| | 3' ACCTTAGGCCTGGTCCGAAGTAAGGTCCGTAG '5	1.5	-30.7	-36.6	0.838798	0.00638593
804	>Mir165_3	BnaC07g20510D	0	802	9	4.5	0.24608	2	3780.72	5' TCGGACCAGGCTTCATCC '3 |||||||||||| || | 3' GTGGTTAGCCTGGTCCGA-GTCAGAGGTGCAGA '5	3	-25.8	-36.6	0.704918	0.0150573
805	>Mir165_3	BnaC09g54340D	0	562	35	35	0.956978	2	3780.72	5' TCGGACCAGGCTTCATCC '3 o||||||||||||||||| 3' GGCTTAGGCCTGGTCCGAAGTAGGGTCCGTAG '5	0.5	-36.2	-36.6	0.989071	0.00316393
806	>Mir408_6	BnaA02g05230D	2	626	6	6	0.164053	1	1890.36	5' ATGCACTGCCTCTTCCCTGGC '3 ||||||||||||||||| | 3' GATTTGCACGTGACGGAGAAGGGAA-GCAACGA '5	3	-35.9	-44.6	0.804933	0.00235294
807	>mir159_26	BnaA03g22590D	0	883	15	15	0.410133	1	1890.36	5' TTTGGATTGAAGGGAGCTCCT '3 ||||| ||||||||||||| 3' GTTTTGTAACCTTACTTCCCTCGAGGTTGAAG '5	4	-34.7	-38.5	0.901299	0.00464575
808	>mir159_26	BnaA05g27620D	1	946	24	24	0.656214	1	1890.36	5' T-TTGGATTGAAGGGAGCTCCT '3 | ||||| ||||||||||||| 3' GACTTATAACCTTACTTCCCTCGAGGTCGAAG '5	4	-34.5	-38.5	0.896104	0.00802671
809	>mir159_26	BnaAnng27960D	0	841	5	5	0.136711	1	1890.36	5' TTTGGATTGAAGGGAGCTCCT '3 ||||||o||||||o||||| | 3' AGCAACAAACCTGACTTCCTTCGAG-ATCCTGT '5	2.5	-31.5	-38.5	0.818182	0.000738007
810	>mir159_26	BnaC03g26620D	0	883	10	10	0.273422	1	1890.36	5' TTTGGATTGAAGGGAGCTCCT '3 ||||| ||||||||||||| 3' GTTTTGTAACCTTACTTCCCTCGAGGTTGAAG '5	4	-34.7	-38.5	0.901299	0.00467835
811	>mir159_26	BnaCnng31260D	0	946	55	55	1.50382	1	1890.36	5' T-TTGGATTGAAGGGAGCTCCT '3 | ||||| ||||||||||||| 3' GACTTATAACCTTACTTCCCTCGAGGTCGAAG '5	4	-34.5	-38.5	0.896104	0.00401203
812	>mir159_26	BnaCnng49390D	0	949	202	202	5.52313	1	1890.36	5' T-TTGGATTGAAGGGAGCTCCT '3 | ||||| ||||||||||||| 3' GACTTATAACCTTACTTCCCTCGAGGTCGAAG '5	4	-34.5	-38.5	0.896104	0.00419727
813	>Mir400_5	BnaA01g27650D	0	993	48	48	1.31243	1	1890.36	5' TATGAGAGTATTATAAGTC '3 |||||||||| |||||||| 3' AGGTACATACTCTCATCATATTCAGTGATATA '5	2	-21.8	-25.7	0.848249	0.00663788
814	>Mir400_5	BnaA04g09540D	0	1248	10	10	0.273422	1	1890.36	5' T-ATGAGAGTATTATAAGTC '3 | || ||||o|||||||||| 3' AGGCAATTAGTCTCGTAATATTCAGTGCTAGC '5	4	-21.1	-25.7	0.821012	0.00584268
815	>Mir400_5	BnaA09g10620D	0	672	65	32.5	1.77724	1	1890.36	5' TATGAGAGTATTATAAGTC '3 ||||||||| ||||||||| 3' GGGTAAATACTCTCACAATATTCAGTGATATA '5	2	-21.4	-25.7	0.832685	0.0086095
816	>Mir400_5	BnaA09g11170D	0	930	50	50	1.36711	1	1890.36	5' TATGAGAGTATTATAAGTC '3 |||||||||||||||||| 3' AGGTAAATACTCTCATAATATTCATTGATGTA '5	1	-23.3	-25.7	0.906615	0.00390243
817	>Mir400_5	BnaA09g12140D	0	801	185	92.5	5.05831	1	1890.36	5' TATGAGAGTATTATAAGTC '3 ||||||||||||||| ||| 3' GGGGAAATACTCTCATAATATGCAGTGGTTTA '5	1	-21.5	-25.7	0.836576	0.00462427
818	>Mir400_5	BnaA09g49860D	0	357	124	124	3.39044	1	1890.36	5' T-ATGAGAGTATTATAAGTC '3 | |||||||||||||||||| 3' GGGCAATTACTCTCATAATATTCAGTGGTCTA '5	1	-24.9	-25.7	0.968872	0.00693238
819	>Mir400_5	BnaC01g35180D	0	993	104	104	2.84359	1	1890.36	5' TATGAGAGTATTATAAGTC '3 |||||||||| |||||||| 3' AGGTACATACTCTCATCATATTCAGTGATATA '5	2	-21.8	-25.7	0.848249	0.00561008
820	>Mir400_5	BnaC03g63210D	2	876	4	4	0.109369	1	1890.36	5' TATGAGAGTATTATAAGTC '3 ||||||||||||||| ||| 3' AGGGAAATACTCTCATAATATGCAGCTTCTAC '5	1	-21.5	-25.7	0.836576	0.0355883
821	>Mir400_5	BnaC08g44830D	0	357	153	153	4.18336	1	1890.36	5' T-ATGAGAGTATTATAAGTC '3 | |||||||||||||||||| 3' GGGCAATTACTCTCATAATATTCAGTGGTCTA '5	1	-24.9	-25.7	0.968872	0.00690844
822	>Mir400_5	BnaC09g10910D	0	672	65	32.5	1.77724	1	1890.36	5' TATGAGAGTATTATAAGTC '3 ||||||||| ||||||||| 3' GGGTAAATACTCTCACAATATTCAGTGATATA '5	2	-21.4	-25.7	0.832685	0.0086095
823	>Mir400_5	BnaC09g12100D	0	738	185	92.5	5.05831	1	1890.36	5' TATGAGAGTATTATAAGTC '3 ||||||||||||||| ||| 3' GGGGAAATACTCTCATAATATGCAGTGGTTTA '5	1	-21.5	-25.7	0.836576	0.00454029
824	>Mir166_24	BnaA08g01600D	3	566	2	1	0.0546845	1	1890.36	5' TTCGGACCAGGCTTCATTCCC '3 |o|||||||||||||||||| 3' TACCTTAGGCCTGGTCCGAAGTAAGGTCCGTA '5	2	-38.7	-41.8	0.925837	0.0310117
825	>Mir166_24	BnaC03g69040D	3	566	2	1	0.0546845	1	1890.36	5' TTCGGACCAGGCTTCATTCCC '3 |o|||||||||||||||||| 3' TACCTTAGGCCTGGTCCGAAGTAAGGTCCGTA '5	2	-38.7	-41.8	0.925837	0.0304266
826	>Mir1885_5	BnaA09g14980D	2	133	1211	1211	33.1114	1	1890.36	5' CATCAATGAAAGGTATGA '3 |||||||||||||||||| 3' AGAGCAGTAGTTACTTTCCATACTAAGGGAAC '5	0	-25.9	-25.9	1	0.00801068
827	>Mir1885_5	BnaC09g39420D	0	121	6	6	0.164053	1	1890.36	5' CATCAATGAAAGGTATGA '3 |||||||||||| ||| 3' ACAGCAATAGTTACTTTCCTGACTAAGGTAAC '5	3	-19.6	-25.9	0.756757	0.0243891
828	>Mir171_9	BnaA03g21080D	0	782	89	89	2.43346	1	1890.36	5' TGATTGAGCCGCGCCAATATC '3 ||||||||||||||||||||| 3' TCTACCACTAACTCGGCGCGGTTATAGGGAAC '5	0	-39	-39	1	0.00398406
829	>Mir171_9	BnaA04g01210D	0	671	100	100	2.73422	1	1890.36	5' TGATTGAGCCGCGCCAATATC '3 ||||||||||||||||||||| 3' TCCAACACTAACTCGGCGCGGTTATAGGGAAC '5	0	-39	-39	1	0.00427611
830	>Mir171_9	BnaAnng18540D	0	668	1746	873	47.7395	1	1890.36	5' TGATTGAGCCGCGCCAATATC '3 ||||||||||||||||||||| 3' TCGACAACTAACTCGGCGCGGTTATAGGGGAC '5	0	-39	-39	1	0.00418409
831	>Mir171_9	BnaAnng18550D	0	668	1746	873	47.7395	1	1890.36	5' TGATTGAGCCGCGCCAATATC '3 ||||||||||||||||||||| 3' TCGACAACTAACTCGGCGCGGTTATAGGGGAC '5	0	-39	-39	1	0.00418409
832	>Mir171_9	BnaC03g25140D	0	671	122	122	3.33575	1	1890.36	5' TGATTGAGCCGCGCCAATATC '3 ||||||||||||||||||||| 3' TCTACCACTAACTCGGCGCGGTTATAGGGAAC '5	0	-39	-39	1	0.00424499
833	>Mir171_9	BnaC04g22080D	0	683	421	421	11.5111	1	1890.36	5' TGATTGAGCCGCGCCAATATC '3 ||||||||||||||||||||| 3' TCCAAAACTAACTCGGCGCGGTTATAGGGAAC '5	0	-39	-39	1	0.00416914
834	>Mir171_9	BnaCnng57010D	2	773	8	8	0.218738	1	1890.36	5' TGATTGAGCCGCGCCAATATC '3 ||||||||||||||||||||| 3' TCTACCACTAACTCGGCGCGGTTATAGGGAAC '5	0	-39	-39	1	0.00784749
835	>mir159_21	BnaA03g22590D	0	883	15	15	0.410133	2	3780.72	5' TTTGGACTGAAGGGAGCTCC '3 ||||| ||||||||||||| 3' GTTTTGTAACCTTACTTCCCTCGAGGTTGAAG '5	3	-32.8	-39.2	0.836735	0.00464575
836	>mir159_21	BnaA05g27620D	1	946	24	24	0.656214	2	3780.72	5' T-TTGGACTGAAGGGAGCTCC '3 | ||||| ||||||||||||| 3' GACTTATAACCTTACTTCCCTCGAGGTCGAAG '5	3	-32.6	-39.2	0.831633	0.00802671
837	>mir159_21	BnaAnng27960D	0	841	5	5	0.136711	2	3780.72	5' TTTGGACTGAAGGGAGCTCC '3 |||||||||||||o||||| 3' AGCAACAAACCTGACTTCCTTCGAGATCCTGT '5	1.5	-34	-39.2	0.867347	0.000738007
838	>mir159_21	BnaC03g26620D	0	883	10	10	0.273422	2	3780.72	5' TTTGGACTGAAGGGAGCTCC '3 ||||| ||||||||||||| 3' GTTTTGTAACCTTACTTCCCTCGAGGTTGAAG '5	3	-32.8	-39.2	0.836735	0.00467835
839	>mir159_21	BnaCnng31260D	0	946	55	55	1.50382	2	3780.72	5' T-TTGGACTGAAGGGAGCTCC '3 | ||||| ||||||||||||| 3' GACTTATAACCTTACTTCCCTCGAGGTCGAAG '5	3	-32.6	-39.2	0.831633	0.00401203
840	>mir159_21	BnaCnng49390D	0	949	202	202	5.52313	2	3780.72	5' T-TTGGACTGAAGGGAGCTCC '3 | ||||| ||||||||||||| 3' GACTTATAACCTTACTTCCCTCGAGGTCGAAG '5	3	-32.6	-39.2	0.831633	0.00419727
841	>Mir1885_7	BnaA02g35050D	2	130	3	3	0.0820267	1	1890.36	5' CATCAATGAAAGGTATGATT '3 ||||o||||||||||||| 3' AGAGCAAC-AGTTGCTTTCCATACTAAGGGAAC '5	3	-24.4	-27.9	0.874552	0.0418793
842	>Mir1885_7	BnaA09g14980D	2	133	1211	1211	33.1114	1	1890.36	5' CATCAATGAAAGGTATGATT '3 |||||||||||||||||||| 3' AGAGCAGTAGTTACTTTCCATACTAAGGGAAC '5	0	-27.9	-27.9	1	0.00801068
843	>Mir1885_7	BnaC09g39420D	0	121	6	6	0.164053	1	1890.36	5' CATCAATGAAAGGTATGATT '3 |||||||||||| ||||| 3' ACAGCAATAGTTACTTTCCTGACTAAGGTAAC '5	3	-21.6	-27.9	0.774194	0.0147056
844	>Mir6030_9	BnaA01g35670D	2	543	3	1.5	0.0820267	1	1890.36	5' TCCACCCATACCATACAGACCC '3 ||| |||||||||||||o|||| 3' GGGATGAGGGGGGTATGGTATGTTTGGGTATT '5	2.5	-36.7	-44.1	0.8322	0.0123681
845	>Mir6030_9	BnaA07g17000D	0	405	3	1.5	0.0820267	1	1890.36	5' TCCACCCATACCATACAGACCC '3 ||||||||||||||| || ||| 3' GGGATGAGGTGGGTATGGTATTTCGGGGTATT '5	2	-32.9	-44.1	0.746032	0.00343274
846	>Mir6030_9	BnaA09g46490D	0	546	224	112	6.12466	1	1890.36	5' TCCACCCATACCATACAGACCC '3 ||| |||||||| ||||||||| 3' CGGTTGAGGGGGGTATGGCATGTCTGGGTGGT '5	4	-34.9	-44.1	0.791383	0.0134046
847	>Mir6030_9	BnaAnng03870D	0	486	17	17	0.464818	1	1890.36	5' TCCACCCATACCATACAGACCC '3 |||||||||||||||||o|||| 3' CGGTTGAGGTGGGTATGGTATGTTTGGGTTTT '5	0.5	-41.5	-44.1	0.941043	0.00294117
848	>Mir6030_9	BnaC08g15510D	0	165	17	8.5	0.464818	1	1890.36	5' TCCACCCATACCATACAGACCC '3 ||||||||||||||| |||||| 3' AGGATGAGGTGGGTATGGTATCTCTGGGTATT '5	1	-37.9	-44.1	0.85941	0.00263991
849	>Mir6030_9	BnaC08g21550D	0	549	42	14	1.14837	1	1890.36	5' TCCACCCATACCATACAGACCC '3 |||||||||||||||||o|||| 3' CGGTTGAGGTGGGTATGGTATGTTTGGGTTTT '5	0.5	-41.5	-44.1	0.941043	0.0021834
850	>Mir6030_9	BnaC08g40560D	0	549	224	112	6.12466	1	1890.36	5' TCCACCCATACCATACAGACCC '3 ||| |||||||| ||||||||| 3' CGGTTGAGGGGGGTATGGCATGTCTGGGTGTT '5	4	-34.9	-44.1	0.791383	0.0135133
851	>Mir6030_9	BnaC08g41330D	0	549	6	6	0.164053	1	1890.36	5' TCCACCCATACCATACAGACCC '3 o|||||||||||||||||||| 3' CGGTTGGGGTGGGTATGGTATGTCTGGATGTT '5	1.5	-41.4	-44.1	0.938776	0.00321101
852	>Mir6030_9	BnaC08g41340D	0	555	3	1.5	0.0820267	1	1890.36	5' TCCACCCATACCATACAGACCC '3 |||||||||||| || |||||| 3' GGGATGAGGTGGGTATGGCATATCTGGGTACT '5	3	-33.5	-44.1	0.759637	0.00580129
853	>Mir6030_9	BnaC08g41710D	0	522	17	8.5	0.464818	1	1890.36	5' TCCACCCATACCATACAGACCC '3 ||||||||||||||| |||||| 3' AGGATGAGGTGGGTATGGTATCTCTGGGTATT '5	1	-37.9	-44.1	0.85941	0.00326584
854	>Mir6030_9	BnaC08g48650D	0	453	42	14	1.14837	1	1890.36	5' TCCACCCATACCATACAGACCC '3 |||||||||||||||||o||| 3' CGGTTGAGGTGGGTATGGTATGTTTGGATTTT '5	1.5	-39.2	-44.1	0.888889	0.00462351
855	>Mir6030_9	BnaCnng64090D	0	549	42	14	1.14837	1	1890.36	5' TCCACCCATACCATACAGACCC '3 |||||||||||||||||o|||| 3' CGGTTGAGGTGGGTATGGTATGTTTGGGTTTT '5	0.5	-41.5	-44.1	0.941043	0.00115075
856	>Mir395_5	BnaA06g36560D	1	345	2	1	0.0546845	1	1890.36	5' CTGAAGTGTTTGGGGGGA '3 ||||||||||||o||o| 3' CAACTTTACTTCACAAACCTCCTTGAGACTGA '5	2	-26.6	-34.3	0.77551	0.00864549
857	>Mir395_5	BnaC07g17320D	3	1383	2	1	0.0546845	1	1890.36	5' CTGAAGTGTTTGGGGGGA '3 ||||||||||||o||o| 3' CAACTTTACTTCACAAACCTCCTTGAGACTGA '5	2	-26.6	-34.3	0.77551	0.0082372
858	>mir159_27	BnaA03g22590D	0	883	15	15	0.410133	1	1890.36	5' TTTGGATTGAAGGGAGCTCT '3 ||||| ||||||||||||o 3' GTTTTGTAACCTTACTTCCCTCGAGGTTGAAG '5	3.5	-31.8	-35.2	0.903409	0.00464575
859	>mir159_27	BnaA05g27620D	1	946	24	24	0.656214	1	1890.36	5' T-TTGGATTGAAGGGAGCTCT '3 | ||||| ||||||||||||o 3' GACTTATAACCTTACTTCCCTCGAGGTCGAAG '5	3.5	-31.6	-35.2	0.897727	0.00802671
860	>mir159_27	BnaAnng27960D	0	841	5	5	0.136711	1	1890.36	5' TTTGGATTGAAGGGAGCTCT '3 ||||||o||||||o|||||| 3' AGCAACAAACCTGACTTCCTTCGAGATCCTGT '5	1.5	-32.3	-35.2	0.917614	0.000738007
861	>mir159_27	BnaC03g26620D	0	883	10	10	0.273422	1	1890.36	5' TTTGGATTGAAGGGAGCTCT '3 ||||| ||||||||||||o 3' GTTTTGTAACCTTACTTCCCTCGAGGTTGAAG '5	3.5	-31.8	-35.2	0.903409	0.00467835
862	>mir159_27	BnaCnng31260D	0	946	55	55	1.50382	1	1890.36	5' T-TTGGATTGAAGGGAGCTCT '3 | ||||| ||||||||||||o 3' GACTTATAACCTTACTTCCCTCGAGGTCGAAG '5	3.5	-31.6	-35.2	0.897727	0.00401203
863	>mir159_27	BnaCnng49390D	0	949	202	202	5.52313	1	1890.36	5' T-TTGGATTGAAGGGAGCTCT '3 | ||||| ||||||||||||o 3' GACTTATAACCTTACTTCCCTCGAGGTCGAAG '5	3.5	-31.6	-35.2	0.897727	0.00419727
864	>Mir156_21	BnaA02g14580D	0	687	8	2.66667	0.218738	1	1890.36	5' TGACAGAAGAGAGTGAGC '3 ||||||||||||| |||| 3' GACTCGACTGTCTTCTCTCTCTCGTGTTCATC '5	1	-28.7	-32.9	0.87234	0.0164015
865	>Mir156_21	BnaA07g08830D	2	1029	5	5	0.136711	1	1890.36	5' TGACAGAAGAGAGTGAGC '3 ||||||||||||| |||| 3' TCTGCAACTGTCTTCTCTCTCTCGTGACATCT '5	1	-28.7	-32.9	0.87234	0.028544
866	>Mir156_21	BnaA09g16340D	0	936	12	12	0.328107	1	1890.36	5' TGACAGAAGAGAGTGAGC '3 ||||||||||||| |||| 3' ACTTAAACTGTCTTCTCTCTCTCGTGGTAGTT '5	1	-28.7	-32.9	0.87234	0.0137751
867	>Mir156_21	BnaAnng25050D	0	945	10	5	0.273422	1	1890.36	5' TGACAGAAGAGAGTGAGC '3 ||||||||||||| |||| 3' TCTGCAACTGTCTTCTCTCTCTCGTGACATCT '5	1	-28.7	-32.9	0.87234	0.0155412
868	>Mir156_21	BnaC02g14000D	0	687	8	2.66667	0.218738	1	1890.36	5' TGACAGAAGAGAGTGAGC '3 ||||||||||||| |||| 3' GACTCGACTGTCTTCTCTCTCTCGTGTTCATC '5	1	-28.7	-32.9	0.87234	0.0164015
869	>Mir156_21	BnaC02g19100D	0	702	8	2.66667	0.218738	1	1890.36	5' TGACAGAAGAGAGTGAGC '3 ||||||||||||| |||| 3' GACTCGACTGTCTTCTCTCTCTCGTGTTCATC '5	1	-28.7	-32.9	0.87234	0.0161531
870	>Mir156_21	BnaC03g16490D	1	855	5	5	0.136711	1	1890.36	5' TGACAGAAGAGAGTGAGC '3 ||||||||||||| |||| 3' ACTACTACTGTCTTCTCTCTCTCGCGTTAGTC '5	1	-28.7	-32.9	0.87234	0.046616
871	>Mir156_21	BnaC03g57620D	0	1002	10	5	0.273422	1	1890.36	5' TGACAGAAGAGAGTGAGC '3 ||||||||||||| |||| 3' TCTGCAACTGTCTTCTCTCTCTCGTGACATCT '5	1	-28.7	-32.9	0.87234	0.0147259
872	>Mir156_21	BnaC05g21280D	2	1005	5	5	0.136711	1	1890.36	5' TGACAGAAGAGAGTGAGC '3 ||||||||||||| ||o| 3' TCTGCAACTGTCTTCTCTCTCTTGTGACATCT '5	1.5	-26.3	-32.9	0.799392	0.017367
873	>Mir156_21	BnaC07g17030D	2	1317	8	8	0.218738	1	1890.36	5' TGACAGAAGAGAGTGAGC '3 ||||||||||||| |||| 3' ACTTAAACTGTCTTCTCTCTCTCGTGGTAGTT '5	1	-28.7	-32.9	0.87234	0.0206845
874	>Mir156_21	BnaC09g27080D	3	888	2	2	0.0546845	1	1890.36	5' TGACAGAAGAGAGTGAGC '3 ||||||||||||| |||| 3' TCTCCTACTGTCTTCTCTCTCTCGTGTTAGTC '5	1	-28.7	-32.9	0.87234	0.0442935
875	>Mir156_21	BnaCnng61400D	0	693	18	18	0.49216	1	1890.36	5' TGACAGAAGAGAGTGAGC '3 |||||||||||||||||| 3' GACTCGACTGTCTTCTCTCACTCGTGTTCATA '5	0	-32.9	-32.9	1	0.0010627
876	>Mir169_6	BnaC03g65600D	3	615	2	2	0.0546845	1	1890.36	5' GCAGTCTCCTTGGCTATT '3 o|| o|||||||||||o| 3' CTAGCTGTGT-GGAGGAACCGATGAGGGAGGTT '5	4	-24.2	-32.6	0.742331	0.031786
877	>Mir858_6	BnaA09g03290D	0	301	4	1.33333	0.109369	1	1890.36	5' TTTCGTTGTCTGTTC-GAC '3 ||||||||||||||| | | 3' AAAATTAAAGCAACAGACAAGACGGACCATCT '5	2	-22.6	-28.6	0.79021	0.00484026
878	>Mir858_6	BnaA10g04120D	0	301	7	7	0.191396	1	1890.36	5' TTTCGTTGTCTGTTCGAC '3 ||||||||||||||| | 3' AAAAATAAAGCAACAGACAAGAAGGGCCATTA '5	2	-23	-28.6	0.804196	0.00673852
879	>Mir858_6	BnaC05g04250D	0	301	6	6	0.164053	1	1890.36	5' TTTCGTTGTCTGTTCGAC '3 ||||||||||||||| | 3' AAAAATAAAGCAACAGACAAGAAGGGCCATTA '5	2	-23	-28.6	0.804196	0.00679345
880	>Mir858_6	BnaC07g27140D	2	301	4	1.33333	0.109369	1	1890.36	5' TTTCGTTGTCTGTTCGAC '3 ||||||||||||||| | 3' AAAATTAAAGCAACAGACAAGAAGGACCATCT '5	2	-23	-28.6	0.804196	0.0245086
881	>Mir858_6	BnaC09g02660D	0	301	4	1.33333	0.109369	1	1890.36	5' TTTCGTTGTCTGTTC-GAC '3 ||||||||||||||| | | 3' AAAATTAAAGCAACAGACAAGACGGACCATCT '5	2	-22.6	-28.6	0.79021	0.00512294
882	>Mir164_11	BnaA03g32550D	0	622	7	3.5	0.191396	1	1890.36	5' TGGAGAAGCAGGGCACGTGC '3 |||||||||||||||| ||| 3' AGTTTAACCTCTTCGTCCCGTGAACGACCAAC '5	1	-36.9	-42.7	0.864169	0.00733942
883	>Mir164_11	BnaA04g09470D	0	652	12	6	0.328107	1	1890.36	5' TGGAGAAGCAGGGCACGTGC '3 o||||||||||| |||||| 3' GAACCAGCCTCTTCGTCCAGTGCACTCATCTG '5	3.5	-32.5	-42.7	0.761124	0.0140103
884	>Mir164_11	BnaA05g26240D	0	628	642	642	17.5537	1	1890.36	5' TGGAGAAGCAGGGCACGTGC '3 |||||||||||||||| ||| 3' TGTCTAACCTCTTCGTCCCGTGAACGACCAAC '5	1	-36.9	-42.7	0.864169	0.00728594
885	>Mir164_11	BnaA08g00130D	0	670	97	97	2.6522	1	1890.36	5' TGGAGAAGCAGGGCACGTGC '3 |||||||||||||||| ||| 3' TGTTTAACCTCTTCGTCCCGTGAACGAGTAAC '5	1	-36.9	-42.7	0.864169	0.0063191
886	>Mir164_11	BnaAnng06380D	0	664	18	18	0.49216	1	1890.36	5' TGGAGAAGCAGGGCACGTGC '3 ||||||||||||||||||o 3' AAACCAACCTCTTCGTCCCGTGCATTCAGACA '5	1.5	-38.4	-42.7	0.899297	0.0104112
887	>Mir164_11	BnaAnng07000D	0	643	158	158	4.32007	1	1890.36	5' TGGAGAAGCAGGGCACGTGC '3 ||||||||||||||||||o 3' AAACCAACCTCTTCGTCCCGTGCATTTGGCCA '5	1.5	-38.4	-42.7	0.899297	0.0103787
888	>Mir164_11	BnaC02g01470D	0	637	6	6	0.164053	1	1890.36	5' TGGAGAAGCAGGGCACGTGC '3 ||||||||||||||||||o 3' AAACCAACCTCTTCGTCCCGTGCATTCAGCCA '5	1.5	-38.4	-42.7	0.899297	0.0107123
889	>Mir164_11	BnaC03g70990D	0	682	24	24	0.656214	1	1890.36	5' TGGAGAAGCAGGGCACGTGC '3 |||||||||||||||| ||| 3' TGTTTAACCTCTTCGTCCCGTGAACGAGTGAC '5	1	-36.9	-42.7	0.864169	0.00629919
890	>Mir164_11	BnaC03g73730D	0	622	7	3.5	0.191396	1	1890.36	5' TGGAGAAGCAGGGCACGTGC '3 |||||||||||||||| ||| 3' AGTTTAACCTCTTCGTCCCGTGAACGACCAAC '5	1	-36.9	-42.7	0.864169	0.0081466
891	>Mir164_11	BnaC04g31690D	0	652	12	6	0.328107	1	1890.36	5' TGGAGAAGCAGGGCACGTGC '3 o||||||||||| |||||| 3' GAACCAGCCTCTTCGTCCAGTGCACTCATCTG '5	3.5	-32.5	-42.7	0.761124	0.0140103
892	>Mir164_11	BnaC05g40360D	0	613	190	190	5.19502	1	1890.36	5' TGGAGAAGCAGGGCACGTGC '3 |||||||||||||||| ||| 3' TGTCTAACCTCTTCGTCCCGTGAACGACCAAC '5	1	-36.9	-42.7	0.864169	0.00742112
893	>Mir164_11	BnaC07g49940D	0	643	50	50	1.36711	1	1890.36	5' TGGAGAAGCAGGGCACGTGC '3 ||||||||||||||||||o 3' AAACCAACCTCTTCGTCCCGTGCATTTGGCCA '5	1.5	-38.4	-42.7	0.899297	0.0103145
894	>Mir166_23	BnaA08g01600D	3	566	2	1	0.0546845	1	1890.36	5' TTCGGACCAGGCTTCATTCC '3 |o|||||||||||||||||| 3' TACCTTAGGCCTGGTCCGAAGTAAGGTCCGTA '5	1	-37.9	-38.5	0.984416	0.0310117
895	>Mir166_23	BnaC03g69040D	3	566	2	1	0.0546845	1	1890.36	5' TTCGGACCAGGCTTCATTCC '3 |o|||||||||||||||||| 3' TACCTTAGGCCTGGTCCGAAGTAAGGTCCGTA '5	1	-37.9	-38.5	0.984416	0.0304266
896	>Mir824_1	BnaC03g25940D	2	202	11	3.66667	0.300765	1	1890.36	5' CCTTCTCATCGATGGTCT '3 ||||||||||||o|o| o 3' CAGGTTGGAAGAGTAGCTGCTAAGCTGCGGTA '5	3	-25.4	-32.2	0.78882	0.0334598
897	>Mir156_20	BnaA02g14580D	0	687	8	2.66667	0.218738	1	1890.36	5' TGACAGAAGAGAGGGAGCA '3 |||||||||||||o||||| 3' GACTCGACTGTCTTCTCTCTCTCGTGTTCATC '5	0.5	-33.8	-36.8	0.918478	0.0133468
898	>Mir156_20	BnaA06g36780D	2	1326	16	16	0.437476	1	1890.36	5' TGACAGAAGAGAGGGAGCA '3 |||||||||||||o||||| 3' ACTTAAACTGTCTTCTCTCTCTCGTGGTAGTT '5	0.5	-33.8	-36.8	0.918478	0.0413689
899	>Mir156_20	BnaA07g08830D	2	1029	5	5	0.136711	1	1890.36	5' TGACAGAAGAGAGGGAGCA '3 |||||||||||||o||||| 3' TCTGCAACTGTCTTCTCTCTCTCGTGACATCT '5	0.5	-33.8	-36.8	0.918478	0.0232548
900	>Mir156_20	BnaA09g16340D	0	936	12	12	0.328107	1	1890.36	5' TGACAGAAGAGAGGGAGCA '3 |||||||||||||o||||| 3' ACTTAAACTGTCTTCTCTCTCTCGTGGTAGTT '5	0.5	-33.8	-36.8	0.918478	0.0112068
901	>Mir156_20	BnaAnng25050D	0	945	10	5	0.273422	1	1890.36	5' TGACAGAAGAGAGGGAGCA '3 |||||||||||||o||||| 3' TCTGCAACTGTCTTCTCTCTCTCGTGACATCT '5	0.5	-33.8	-36.8	0.918478	0.0126457
902	>Mir156_20	BnaC02g14000D	0	687	8	2.66667	0.218738	1	1890.36	5' TGACAGAAGAGAGGGAGCA '3 |||||||||||||o||||| 3' GACTCGACTGTCTTCTCTCTCTCGTGTTCATC '5	0.5	-33.8	-36.8	0.918478	0.0133468
903	>Mir156_20	BnaC02g19100D	0	702	8	2.66667	0.218738	1	1890.36	5' TGACAGAAGAGAGGGAGCA '3 |||||||||||||o||||| 3' GACTCGACTGTCTTCTCTCTCTCGTGTTCATC '5	0.5	-33.8	-36.8	0.918478	0.0131444
904	>Mir156_20	BnaC03g57620D	0	1002	10	5	0.273422	1	1890.36	5' TGACAGAAGAGAGGGAGCA '3 |||||||||||||o||||| 3' TCTGCAACTGTCTTCTCTCTCTCGTGACATCT '5	0.5	-33.8	-36.8	0.918478	0.0119814
905	>Mir156_20	BnaC05g21270D	2	1005	3	1.5	0.0820267	1	1890.36	5' TGACAGAAGAGAGGGAGCA '3 |||||||||||||oo|||| 3' TCTTCAACTGTCTTCTCTCTTTCGTGCCACCT '5	1	-31.1	-36.8	0.845109	0.0463552
906	>Mir156_20	BnaC05g21280D	2	1005	5	5	0.136711	1	1890.36	5' TGACAGAAGAGAGGGAGCA '3 |||||||||||||o||o|| 3' TCTGCAACTGTCTTCTCTCTCTTGTGACATCT '5	1	-31.4	-36.8	0.853261	0.0155532
907	>Mir156_20	BnaC07g17030D	2	1317	8	8	0.218738	1	1890.36	5' TGACAGAAGAGAGGGAGCA '3 |||||||||||||o||||| 3' ACTTAAACTGTCTTCTCTCTCTCGTGGTAGTT '5	0.5	-33.8	-36.8	0.918478	0.016839
908	>Mir156_20	BnaC09g27080D	3	888	2	2	0.0546845	1	1890.36	5' TGACAGAAGAGAGGGAGCA '3 |||||||||||||o||||| 3' TCTCCTACTGTCTTCTCTCTCTCGTGTTAGTC '5	0.5	-33.8	-36.8	0.918478	0.0361406
909	>Mir156_20	BnaCnng61400D	0	693	18	18	0.49216	1	1890.36	5' TGACAGAAGAGAGGGAGCA '3 ||||||||||||| ||||| 3' GACTCGACTGTCTTCTCTCACTCGTGTTCATA '5	1	-29.7	-36.8	0.807065	0.0179131
910	>Mir5723_4	BnaC06g42050D	3	699	2	1	0.0546845	1	1890.36	5' GTGCTGCAATATCTCTGC '3 o |||||||o|||||||| 3' AAGAGGGT-CGACGTTGTAGAGACGTCTATTGT '5	2.5	-28.7	-32.2	0.891304	0.0285229
911	>mir159_14	BnaA01g29050D	0	851	5	5	0.136711	2	3780.72	5' TTGGACTGAAGGGAGCTCC '3 o|||||||||||| o|o|| 3' CACATTGACCTGACTTCCCCTGGGGAGACTCC '5	2.5	-30.8	-38.3	0.804178	0.00849853
912	>mir159_14	BnaA05g11650D	1	812	5	1.66667	0.136711	2	3780.72	5' TTGGACTGAAGGGAGCTCC '3 o|||||||||||| o|o|| 3' TTATTTGACCTGACTTCCCATGGGGCAACAAC '5	2.5	-30.4	-38.3	0.793734	0.0260352
913	>mir159_14	BnaC01g36430D	0	362	12	12	0.328107	2	3780.72	5' TTGGACTGAAGGGAGCTCC '3 o|||||||||||| o|o|| 3' CACATTGACCTGACTTCCCCTGGGGAGACTCT '5	2.5	-30.8	-38.3	0.804178	0.0157891
914	>mir159_14	BnaC04g13290D	1	812	5	1.66667	0.136711	2	3780.72	5' TTGGACTGAAGGGAGCTCC '3 o|||||||||||| o|o|| 3' TTATTTGACCTGACTTCCCATGGGGCAACAAC '5	2.5	-30.4	-38.3	0.793734	0.0259601
915	>mir159_14	BnaC07g35270D	0	702	8	8	0.218738	2	3780.72	5' TTGGACTGAAGGGAGCTCC '3 ||||||||||||| |o|| 3' CAACGTAACCTGACTTCCC-AGGGGGACAACTT '5	2.5	-29.4	-38.3	0.767624	0.00990091
916	>mir159_14	BnaCnng59700D	1	923	7	3.5	0.191396	2	3780.72	5' TTGGACTGAAGGGAGCTCC '3 o|||||||||||| o|o|| 3' GACATTGACCTGACTTCCCCTGGGGAGACTCT '5	2.5	-30.8	-38.3	0.804178	0.0463038
917	>Mir162_5	BnaA07g28840D	3	480	2	1	0.0546845	1	1890.36	5' GATAAACCTCTGCATCCAG '3 o|||||||||| ||||| 3' ATACTAGA-GTTTGGAGACGAAGGTCAGATAGA '5	4	-24.8	-33.2	0.746988	0.0203996
918	>Mir393_7	BnaA02g28290D	0	1513	269	134.5	7.35506	1	1890.36	5' TCCAAAGGGATCGCATTGATCC '3 |||||||||||||||||| | | 3' TGCTGTAGGTTTCCCTAGCGTAACAAAGTATG '5	2	-32.7	-40.8	0.801471	0.00350569
919	>Mir393_7	BnaA07g19520D	0	1681	146	73	3.99197	1	1890.36	5' TCCAAAGGGATCGCATTG-ATCC '3 |||||||o|||||||||| ||| 3' TTCTGTAGGTTTCTCTAGCGTAACAGAGGTCG '5	3	-33.4	-40.8	0.818627	0.00571724
920	>Mir393_7	BnaA08g24570D	0	1558	77	38.5	2.10535	1	1890.36	5' TCCAAAGGGATCGCATTGATCC '3 |||||||||||||||||| | | 3' TGCTGTAGGTTTCCCTAGCGTAACAAAGCATG '5	2	-32.7	-40.8	0.801471	0.00341588
921	>Mir393_7	BnaA09g40340D	0	1528	3900	1950	106.635	1	1890.36	5' TCCAAAGGGATCGCATTG-ATCC '3 |||||||o|||||||||| ||| 3' TTCTGTAGGTTTCTCTAGCGTAACAGAGGTCG '5	3	-33.4	-40.8	0.818627	0.00620066
922	>Mir393_7	BnaC02g36370D	0	1513	269	134.5	7.35506	1	1890.36	5' TCCAAAGGGATCGCATTGATCC '3 |||||||||||||||||| | | 3' TGCTGTAGGTTTCCCTAGCGTAACAAAGTATG '5	2	-32.7	-40.8	0.801471	0.00350569
923	>Mir393_7	BnaC06g43000D	0	1528	146	73	3.99197	1	1890.36	5' TCCAAAGGGATCGCATTG-ATCC '3 |||||||o|||||||||| ||| 3' TTCTGTAGGTTTCTCTAGCGTAACAGAGGTCG '5	3	-33.4	-40.8	0.818627	0.00631819
924	>Mir393_7	BnaC07g07840D	0	45	82	82	2.24206	1	1890.36	5' T-CCAAAGGGATCGCATTGATCC '3 | ||||||||||||| o|||o|| 3' TAATAACGGTTTCCCTAGCGAGACTGGGTTTC '5	3	-34.7	-40.8	0.85049	0.0112015
925	>Mir393_7	BnaC08g15770D	0	1543	77	38.5	2.10535	1	1890.36	5' TCCAAAGGGATCGCATTGATCC '3 |||||||||||||||||| | | 3' TGCTGTAGGTTTCCCTAGCGTAACAAAGCATG '5	2	-32.7	-40.8	0.801471	0.00343347
926	>Mir393_7	BnaC08g29060D	0	1519	2081	1040.5	56.8992	1	1890.36	5' TCCAAAGGGATCGCATTGATCC '3 |||||||||||||||||| | | 3' TGCTGTAGGTTTCCCTAGCGTAAC-AAGACATG '5	2	-32.7	-40.8	0.801471	0.00348736
927	>Mir393_7	BnaC08g32660D	0	1528	3900	1950	106.635	1	1890.36	5' TCCAAAGGGATCGCATTG-ATCC '3 |||||||o|||||||||| ||| 3' TTCTGTAGGTTTCTCTAGCGTAACAGAGGTCG '5	3	-33.4	-40.8	0.818627	0.00620066
928	>Mir393_7	BnaC08g40890D	0	1519	2081	1040.5	56.8992	1	1890.36	5' TCCAAAGGGATCGCATTGATCC '3 |||||||||||||||||| | | 3' TGCTGTAGGTTTCCCTAGCGTAAC-AAGACATG '5	2	-32.7	-40.8	0.801471	0.00348129
929	>Mir166_17	BnaA02g06170D	3	265	2	2	0.0546845	1	1890.36	5' TCGGACCAGGCTTCATTCC '3 o|||||||||||||||o|| 3' GGCTTAGGCCTGGTCCGAAGTAGGGCCCGTAG '5	1	-36.6	-37.5	0.976	0.0161034
930	>Mir166_17	BnaA04g20300D	0	586	139	139	3.80057	1	1890.36	5' TCGGACCAGGCTTCATTCC '3 o|||||||||||||||o|| 3' ATCTTAGGCCTGGTCCGAAGTAGGGTTAGTAG '5	1	-36.6	-37.5	0.976	0.00494131
931	>Mir166_17	BnaA05g09120D	2	586	3	3	0.0820267	1	1890.36	5' TCGGACCAGGCTTCATTCC '3 o||||||||||||||| || 3' ATCTTAGGCCTGGTCCGAAGTATGGTTAGTAG '5	1.5	-32.6	-37.5	0.869333	0.0372627
932	>Mir166_17	BnaA06g01940D	0	562	42	21	1.14837	1	1890.36	5' TCGGACCAGGCTTCATTCC '3 o|||||||||||||||||| 3' ACCTTAGGCCTGGTCCGAAGTAAGGTCCGTAG '5	0.5	-37.1	-37.5	0.989333	0.00160032
933	>Mir166_17	BnaA06g18550D	3	568	2	2	0.0546845	1	1890.36	5' TCGGACCAGGCTTCATTCC '3 o||||||||||||||| || 3' GGCTTAGGCCTGGTCCGAAGTATGGTCCGTAG '5	1.5	-32.6	-37.5	0.869333	0.0190206
934	>Mir166_17	BnaA06g35240D	0	802	9	4.5	0.24608	1	1890.36	5' TCGGACCAGGCTTCAT-TCC '3 ||||||||||||o | ||| 3' GTGGTTAGCCTGGTCCGAGACAGAGGTGCAGA '5	4	-27.7	-37.5	0.738667	0.0203713
935	>Mir166_17	BnaA08g01600D	0	565	15	7.5	0.410133	1	1890.36	5' TCGGACCAGGCTTCATTCC '3 o|||||||||||||||||| 3' ACCTTAGGCCTGGTCCGAAGTAAGGTCCGTAG '5	0.5	-37.1	-37.5	0.989333	0.0016061
936	>Mir166_17	BnaA08g11980D	0	556	27	9	0.73824	1	1890.36	5' TCGGACCAGGCTTCATTCC '3 o|||||||||||||||o|| 3' ACCTTAGGCCTGGTCCGAAGTAGGGTCCGTAA '5	1	-36.6	-37.5	0.976	0.00544587
937	>Mir166_17	BnaA09g01430D	0	868	9	9	0.24608	1	1890.36	5' TCGGACCAGGCTTCATTCC '3 | o|||||||||o|||||| 3' ATAGAGGA-TCTGGTCCGAGGTAAGGTGGGTAG '5	3	-31.6	-37.5	0.842667	0.0126982
938	>Mir166_17	BnaA09g26050D	0	586	52	26	1.4218	1	1890.36	5' TCGGACCAGGCTTCATTCC '3 o|||||||||||||||o|| 3' AGCTTAGGCCTGGTCCGAAGTAGGGTTAGTAG '5	1	-36.6	-37.5	0.976	0.00478182
939	>Mir166_17	BnaAnng30670D	0	559	27	9	0.73824	1	1890.36	5' TCGGACCAGGCTTCATTCC '3 o|||||||||||||||o|| 3' ACCTTAGGCCTGGTCCGAAGTAGGGTCCGTAA '5	1	-36.6	-37.5	0.976	0.00639486
940	>Mir166_17	BnaC03g55030D	1	574	3	3	0.0820267	1	1890.36	5' TCGGACCAGGCTTCATTCC '3 o||||||||||||||| || 3' GGCTTAGGCCTGGTCCGAAGTATGGTCCGTAG '5	1.5	-32.6	-37.5	0.869333	0.013931
941	>Mir166_17	BnaC03g66860D	0	556	27	9	0.73824	1	1890.36	5' TCGGACCAGGCTTCATTCC '3 o|||||||||||||||o|| 3' ACCTTAGGCCTGGTCCGAAGTAGGGTCCGTAA '5	1	-36.6	-37.5	0.976	0.00544587
942	>Mir166_17	BnaC03g69040D	0	565	15	7.5	0.410133	1	1890.36	5' TCGGACCAGGCTTCATTCC '3 o|||||||||||||||||| 3' ACCTTAGGCCTGGTCCGAAGTAAGGTCCGTAG '5	0.5	-37.1	-37.5	0.989333	0.00186176
943	>Mir166_17	BnaC04g10480D	2	586	4	4	0.109369	1	1890.36	5' TCGGACCAGGCTTCATTCC '3 o||||||||||||||| || 3' ATCTTAGGCCTGGTCCGAAGTATGGTTAGTAG '5	1.5	-32.6	-37.5	0.869333	0.031144
944	>Mir166_17	BnaC05g23470D	0	586	52	26	1.4218	1	1890.36	5' TCGGACCAGGCTTCATTCC '3 o|||||||||||||||o|| 3' AGCTTAGGCCTGGTCCGAAGTAGGGTTAGTAG '5	1	-36.6	-37.5	0.976	0.00478182
945	>Mir166_17	BnaC06g05240D	0	562	42	21	1.14837	1	1890.36	5' TCGGACCAGGCTTCATTCC '3 o|||||||||||||||||| 3' ACCTTAGGCCTGGTCCGAAGTAAGGTCCGTAG '5	0.5	-37.1	-37.5	0.989333	0.00160032
946	>Mir166_17	BnaC07g20510D	0	802	9	4.5	0.24608	1	1890.36	5' TCGGACCAGGCTTCATTCC '3 |||||||||||| || || 3' GTGGTTAGCCTGGTCCGA-GTCAGAGGTGCAGA '5	3	-26.8	-37.5	0.714667	0.0159359
947	>Mir166_17	BnaC09g54340D	0	562	35	35	0.956978	1	1890.36	5' TCGGACCAGGCTTCATTCC '3 o|||||||||||||||o|| 3' GGCTTAGGCCTGGTCCGAAGTAGGGTCCGTAG '5	1	-36.6	-37.5	0.976	0.00474214
948	>mir9558_7	BnaA03g32580D	0	81	16	16	0.437476	1	1890.36	5' TTGCAAGCCAGACATTTCCTTT '3 |||||||||||||||||| |o| 3' GTCTTCAACGTTCGGTCTGTAAAGAAGAGGTG '5	1.5	-30.9	-36.6	0.844262	0.00118238
949	>mir9558_7	BnaC03g73690D	0	81	13	13	0.355449	1	1890.36	5' TTGCAAGCCAGACATTTCCTTT '3 ||||||||||||||||||||o| 3' GTCTTCAACGTTCGGTCTGTAAAGGAGAGGTG '5	0.5	-36.8	-36.6	1	0.000602047
950	>Mir858_8	BnaA09g03290D	0	301	4	1.33333	0.109369	1	1890.36	5' TTTCGTTGTCTGTTCGACCT '3 ||||||||||||||| ||| 3' AAAATTAAAGCAACAGACAAGACGGACCATCT '5	2	-26.9	-33.5	0.802985	0.00290698
951	>Mir858_8	BnaA10g04120D	0	301	7	7	0.191396	1	1890.36	5' TTTCGTTGTCTGTTCGACCT '3 ||||||||||||||| ||o 3' AAAAATAAAGCAACAGACAAGAAGGGCCATTA '5	2.5	-26.7	-33.5	0.797015	0.00673852
952	>Mir858_8	BnaC05g04250D	0	301	6	6	0.164053	1	1890.36	5' TTTCGTTGTCTGTTCGACCT '3 ||||||||||||||| ||o 3' AAAAATAAAGCAACAGACAAGAAGGGCCATTA '5	2.5	-26.7	-33.5	0.797015	0.00679345
953	>Mir858_8	BnaC07g27140D	2	301	4	1.33333	0.109369	1	1890.36	5' TTTCGTTGTCTGTTCGACCT '3 ||||||||||||||| ||| 3' AAAATTAAAGCAACAGACAAGAAGGACCATCT '5	2	-26.7	-33.5	0.797015	0.0147781
954	>Mir858_8	BnaC09g02660D	0	301	4	1.33333	0.109369	1	1890.36	5' TTTCGTTGTCTGTTCGACCT '3 ||||||||||||||| ||| 3' AAAATTAAAGCAACAGACAAGACGGACCATCT '5	2	-26.9	-33.5	0.802985	0.00307692
955	>Mir156_27	BnaA02g14580D	0	687	8	2.66667	0.218738	2	3780.72	5' TGACAGAAGATAGAGAGCA '3 |||||||||| |||||||| 3' GACTCGACTGTCTTCTCTCTCTCGTGTTCATC '5	2	-28.3	-32.6	0.868098	0.0133468
956	>Mir156_27	BnaA06g36780D	2	1326	16	16	0.437476	2	3780.72	5' TGACAGAAGATAGAGAGCA '3 |||||||||| |||||||| 3' ACTTAAACTGTCTTCTCTCTCTCGTGGTAGTT '5	2	-28.3	-32.6	0.868098	0.0413689
957	>Mir156_27	BnaA07g08830D	2	1029	5	5	0.136711	2	3780.72	5' TGACAGAAGATAGAGAGCA '3 |||||||||| |||||||| 3' TCTGCAACTGTCTTCTCTCTCTCGTGACATCT '5	2	-28.3	-32.6	0.868098	0.0232548
958	>Mir156_27	BnaA09g16340D	0	936	12	12	0.328107	2	3780.72	5' TGACAGAAGATAGAGAGCA '3 |||||||||| |||||||| 3' ACTTAAACTGTCTTCTCTCTCTCGTGGTAGTT '5	2	-28.3	-32.6	0.868098	0.0112068
959	>Mir156_27	BnaAnng25050D	0	945	10	5	0.273422	2	3780.72	5' TGACAGAAGATAGAGAGCA '3 |||||||||| |||||||| 3' TCTGCAACTGTCTTCTCTCTCTCGTGACATCT '5	2	-28.3	-32.6	0.868098	0.0126457
960	>Mir156_27	BnaC02g14000D	0	687	8	2.66667	0.218738	2	3780.72	5' TGACAGAAGATAGAGAGCA '3 |||||||||| |||||||| 3' GACTCGACTGTCTTCTCTCTCTCGTGTTCATC '5	2	-28.3	-32.6	0.868098	0.0133468
961	>Mir156_27	BnaC02g19100D	0	702	8	2.66667	0.218738	2	3780.72	5' TGACAGAAGATAGAGAGCA '3 |||||||||| |||||||| 3' GACTCGACTGTCTTCTCTCTCTCGTGTTCATC '5	2	-28.3	-32.6	0.868098	0.0131444
962	>Mir156_27	BnaC03g57620D	0	1002	10	5	0.273422	2	3780.72	5' TGACAGAAGATAGAGAGCA '3 |||||||||| |||||||| 3' TCTGCAACTGTCTTCTCTCTCTCGTGACATCT '5	2	-28.3	-32.6	0.868098	0.0119814
963	>Mir156_27	BnaC05g21270D	2	1005	3	1.5	0.0820267	2	3780.72	5' TGACAGAAGATAGAGAGCA '3 |||||||||| |||o|||| 3' TCTTCAACTGTCTTCTCTCTTTCGTGCCACCT '5	2.5	-25.7	-32.6	0.788344	0.0436889
964	>Mir156_27	BnaC05g21280D	2	1005	5	5	0.136711	2	3780.72	5' TGACAGAAGATAGAGAGCA '3 |||||||||| |||||o|| 3' TCTGCAACTGTCTTCTCTCTCTTGTGACATCT '5	2.5	-25.9	-32.6	0.794479	0.014645
965	>Mir156_27	BnaC07g17030D	2	1317	8	8	0.218738	2	3780.72	5' TGACAGAAGATAGAGAGCA '3 |||||||||| |||||||| 3' ACTTAAACTGTCTTCTCTCTCTCGTGGTAGTT '5	2	-28.3	-32.6	0.868098	0.016839
966	>Mir156_27	BnaC09g27080D	3	888	2	2	0.0546845	2	3780.72	5' TGACAGAAGATAGAGAGCA '3 |||||||||| |||||||| 3' TCTCCTACTGTCTTCTCTCTCTCGTGTTAGTC '5	2	-28.3	-32.6	0.868098	0.0361406
967	>Mir156_27	BnaCnng61400D	0	693	18	18	0.49216	2	3780.72	5' TGACAGAAGATAGAGAGCA '3 |||||||||| || ||||| 3' GACTCGACTGTCTTCTCTCACTCGTGTTCATA '5	3	-22.9	-32.6	0.702454	0.0199993
968	>Mir5654_2	BnaA09g45590D	0	1003	7	7	0.191396	1	1890.36	5' ATAAATCCCAAGCATCATC '3 ||| ||||||||| ||||| 3' ATGTTTTATCTAGGGTTCGAAGTAGCTGAGGT '5	3	-21.5	-29.4	0.731293	0.00832698
969	>Mir5654_2	BnaA09g46700D	2	1009	11	11	0.300765	1	1890.36	5' ATAAATCCCAAGCATCATC '3 ||| ||||||||||||||| 3' ATGTCTTATCTAGGGTTCGTAGTAGCTAGAAT '5	2	-25.9	-29.4	0.880952	0.0102865
970	>Mir5654_2	BnaA09g46840D	0	1537	12	12	0.328107	1	1890.36	5' ATAAATCCCAAGCATCATC '3 ||| ||||||||||||||| 3' ACGTCTTATCTAGGGTTCGTAGTAGCTAGAAT '5	2	-25.9	-29.4	0.880952	0.00385887
971	>Mir5654_2	BnaA09g47120D	0	1378	79	79	2.16004	1	1890.36	5' ATAAATCCCAAGCATCATC '3 ||| ||||||||||||||| 3' ATGTCTTATCTAGGGTTCGTAGTAGCTAGAAT '5	2	-25.9	-29.4	0.880952	0.00413223
972	>Mir5654_2	BnaA09g47950D	0	52	22	22	0.601529	1	1890.36	5' ATAAATCCCAAGCATCATC '3 ||| ||||||||||||||| 3' ATGTCTTATCTAGGGTTCGTAGTAGATGCATT '5	2	-25.9	-29.4	0.880952	0.0173263
973	>Mir5654_2	BnaC08g40130D	1	880	3	3	0.0820267	1	1890.36	5' ATAAATCCCAAGCATCATC '3 ||| ||||||||||||||| 3' ATGTCTTATCTAGGGTTCGTAGTAGCTAGAAT '5	2	-25.9	-29.4	0.880952	0.0171705
974	>Mir5654_2	BnaC09g37630D	0	1225	9	9	0.24608	1	1890.36	5' ATAAATCCCAAGCATCATC '3 ||| ||||||||||||||| 3' ATGTCTTATCTAGGGTTCGTAGTAGCTGAAGG '5	2	-25.9	-29.4	0.880952	0.00456918
975	>Mir156_39	BnaA02g14580D	2	688	6	2	0.164053	1	1890.36	5' TTGACAGAAGAGAGTGAGCA '3 o||||||||||||| ||||| 3' TGACTCGACTGTCTTCTCTCTCTCGTGTTCAT '5	1.5	-31.3	-35.5	0.88169	0.0174176
976	>Mir156_39	BnaA04g24340D	0	751	10	10	0.273422	1	1890.36	5' TTGACAGAAGAGAGTGAGCA '3 |||||||||||||| ||||| 3' CACCTAAACTGTCTTCTCTCTCTCGTGTCAAA '5	1	-31.3	-35.5	0.88169	0.012048
977	>Mir156_39	BnaA06g36780D	0	1327	27	27	0.73824	1	1890.36	5' TTGACAGAAGAGAGTGAGCA '3 |||||||||||||| ||||| 3' AACTTAAACTGTCTTCTCTCTCTCGTGGTAGT '5	1	-31.3	-35.5	0.88169	0.00840331
978	>Mir156_39	BnaA07g08830D	0	1030	7	7	0.191396	1	1890.36	5' TTGACAGAAGAGAGTGAGCA '3 |||||||||||||| ||||| 3' TTCTGCAACTGTCTTCTCTCTCTCGTGACATC '5	1	-31.3	-35.5	0.88169	0.0116905
979	>Mir156_39	BnaA07g08840D	0	1084	24	24	0.656214	1	1890.36	5' TTGACAGAAGAGAGTGAGCA '3 |||||||||||||| ||||| 3' TTCTTCAACTGTCTTCTCTCTCTCGTGCCACC '5	1	-31.3	-35.5	0.88169	0.0112068
980	>Mir156_39	BnaAnng25050D	2	946	8	4	0.218738	1	1890.36	5' TTGACAGAAGAGAGTGAGCA '3 |||||||||||||| ||||| 3' TTCTGCAACTGTCTTCTCTCTCTCGTGACATC '5	1	-31.3	-35.5	0.88169	0.0126457
981	>Mir156_39	BnaC02g14000D	2	688	6	2	0.164053	1	1890.36	5' TTGACAGAAGAGAGTGAGCA '3 o||||||||||||| ||||| 3' TGACTCGACTGTCTTCTCTCTCTCGTGTTCAT '5	1.5	-31.3	-35.5	0.88169	0.0174176
982	>Mir156_39	BnaC02g19100D	2	703	6	2	0.164053	1	1890.36	5' TTGACAGAAGAGAGTGAGCA '3 o||||||||||||| ||||| 3' TGACTCGACTGTCTTCTCTCTCTCGTGTTCAT '5	1.5	-31.3	-35.5	0.88169	0.017154
983	>Mir156_39	BnaC03g57620D	2	1003	8	4	0.218738	1	1890.36	5' TTGACAGAAGAGAGTGAGCA '3 |||||||||||||| ||||| 3' TTCTGCAACTGTCTTCTCTCTCTCGTGACATC '5	1	-31.3	-35.5	0.88169	0.0119814
984	>Mir156_39	BnaC04g02520D	1	754	3	3	0.0820267	1	1890.36	5' TTGACAGAAGAGAGTGAGCA '3 |||||||||||||| ||||| 3' CACCCAAACTGTCTTCTCTCTCTCGTGTCAAA '5	1	-31.3	-35.5	0.88169	0.023507
985	>Mir156_39	BnaC05g21280D	0	1006	11	11	0.300765	1	1890.36	5' TTGACAGAAGAGAGTGAGCA '3 |||||||||||||| ||o|| 3' TTCTGCAACTGTCTTCTCTCTCTTGTGACATC '5	1.5	-28.9	-35.5	0.814085	0.0155532
986	>Mir156_39	BnaC07g11380D	0	1030	11	11	0.300765	1	1890.36	5' TTGACAGAAGAGAGTGAGCA '3 |||||||||||||| ||||| 3' TTCTTCAACTGTCTTCTCTCTCTCGTGCCACC '5	1	-31.3	-35.5	0.88169	0.0117859
987	>Mir156_39	BnaC07g11390D	0	1024	5	5	0.136711	1	1890.36	5' TTGACAGAAGAGAGTGAGCA '3 |||||||||||||| ||||| 3' TTCTGCAACTGTCTTCTCTCTCTCGTGACATC '5	1	-31.3	-35.5	0.88169	0.0117539
988	>Mir156_39	BnaC07g17030D	0	1318	28	28	0.765582	1	1890.36	5' TTGACAGAAGAGAGTGAGCA '3 |||||||||||||| ||||| 3' AACTTAAACTGTCTTCTCTCTCTCGTGGTAGT '5	1	-31.3	-35.5	0.88169	0.00845249
989	>Mir156_39	BnaC09g17430D	3	922	2	2	0.0546845	1	1890.36	5' TTGACAGAAGAGAGTGAGCA '3 |||||||||||||| ||||| 3' AACTTAAACTGTCTTCTCTCTCTCGTGGTAGT '5	1	-31.3	-35.5	0.88169	0.0447044
990	>Mir156_39	BnaCnng61400D	3	694	3	3	0.0820267	1	1890.36	5' TTGACAGAAGAGAGTGAGCA '3 o||||||||||||||||||| 3' TGACTCGACTGTCTTCTCTCACTCGTGTTCAT '5	0.5	-35.5	-35.5	1	0.00956429
991	>Mir156_22	BnaA02g14580D	0	687	8	2.66667	0.218738	1	1890.36	5' TGACAGAAGAGAGTGAGCA '3 ||||||||||||| ||||| 3' GACTCGACTGTCTTCTCTCTCTCGTGTTCATC '5	1	-30.3	-34.5	0.878261	0.0143661
992	>Mir156_22	BnaA06g36780D	2	1326	16	16	0.437476	1	1890.36	5' TGACAGAAGAGAGTGAGCA '3 ||||||||||||| ||||| 3' ACTTAAACTGTCTTCTCTCTCTCGTGGTAGTT '5	1	-30.3	-34.5	0.878261	0.0444793
993	>Mir156_22	BnaA07g08830D	2	1029	5	5	0.136711	1	1890.36	5' TGACAGAAGAGAGTGAGCA '3 ||||||||||||| ||||| 3' TCTGCAACTGTCTTCTCTCTCTCGTGACATCT '5	1	-30.3	-34.5	0.878261	0.025021
994	>Mir156_22	BnaA09g16340D	0	936	12	12	0.328107	1	1890.36	5' TGACAGAAGAGAGTGAGCA '3 ||||||||||||| ||||| 3' ACTTAAACTGTCTTCTCTCTCTCGTGGTAGTT '5	1	-30.3	-34.5	0.878261	0.0120636
995	>Mir156_22	BnaAnng25050D	0	945	10	5	0.273422	1	1890.36	5' TGACAGAAGAGAGTGAGCA '3 ||||||||||||| ||||| 3' TCTGCAACTGTCTTCTCTCTCTCGTGACATCT '5	1	-30.3	-34.5	0.878261	0.0136118
996	>Mir156_22	BnaC02g14000D	0	687	8	2.66667	0.218738	1	1890.36	5' TGACAGAAGAGAGTGAGCA '3 ||||||||||||| ||||| 3' GACTCGACTGTCTTCTCTCTCTCGTGTTCATC '5	1	-30.3	-34.5	0.878261	0.0143661
997	>Mir156_22	BnaC02g19100D	0	702	8	2.66667	0.218738	1	1890.36	5' TGACAGAAGAGAGTGAGCA '3 ||||||||||||| ||||| 3' GACTCGACTGTCTTCTCTCTCTCGTGTTCATC '5	1	-30.3	-34.5	0.878261	0.0141483
998	>Mir156_22	BnaC03g57620D	0	1002	10	5	0.273422	1	1890.36	5' TGACAGAAGAGAGTGAGCA '3 ||||||||||||| ||||| 3' TCTGCAACTGTCTTCTCTCTCTCGTGACATCT '5	1	-30.3	-34.5	0.878261	0.0128971
999	>Mir156_22	BnaC05g21270D	2	1005	3	1.5	0.0820267	1	1890.36	5' TGACAGAAGAGAGTGAGCA '3 ||||||||||||| o|||| 3' TCTTCAACTGTCTTCTCTCTTTCGTGCCACCT '5	1.5	-28.4	-34.5	0.823188	0.0463552
1000	>Mir156_22	BnaC05g21280D	2	1005	5	5	0.136711	1	1890.36	5' TGACAGAAGAGAGTGAGCA '3 ||||||||||||| ||o|| 3' TCTGCAACTGTCTTCTCTCTCTTGTGACATCT '5	1.5	-27.9	-34.5	0.808696	0.0155532
1001	>Mir156_22	BnaC07g17030D	2	1317	8	8	0.218738	1	1890.36	5' TGACAGAAGAGAGTGAGCA '3 ||||||||||||| ||||| 3' ACTTAAACTGTCTTCTCTCTCTCGTGGTAGTT '5	1	-30.3	-34.5	0.878261	0.0181225
1002	>Mir156_22	BnaC09g27080D	3	888	2	2	0.0546845	1	1890.36	5' TGACAGAAGAGAGTGAGCA '3 ||||||||||||| ||||| 3' TCTCCTACTGTCTTCTCTCTCTCGTGTTAGTC '5	1	-30.3	-34.5	0.878261	0.0388659
1003	>Mir156_22	BnaCnng61400D	0	693	18	18	0.49216	1	1890.36	5' TGACAGAAGAGAGTGAGCA '3 ||||||||||||||||||| 3' GACTCGACTGTCTTCTCTCACTCGTGTTCATA '5	0	-34.5	-34.5	1	0.0010627
1004	>Mir156_38	BnaA02g14580D	2	688	6	2	0.164053	1	1890.36	5' TTGACAGAAGAGAGTGAGC '3 o||||||||||||| |||| 3' TGACTCGACTGTCTTCTCTCTCTCGTGTTCAT '5	1.5	-29.7	-33.9	0.876106	0.0174176
1005	>Mir156_38	BnaA04g24340D	0	751	10	10	0.273422	1	1890.36	5' TTGACAGAAGAGAGTGAGC '3 |||||||||||||| |||| 3' CACCTAAACTGTCTTCTCTCTCTCGTGTCAAA '5	1	-29.7	-33.9	0.876106	0.012048
1006	>Mir156_38	BnaA06g36780D	0	1327	27	27	0.73824	1	1890.36	5' TTGACAGAAGAGAGTGAGC '3 |||||||||||||| |||| 3' AACTTAAACTGTCTTCTCTCTCTCGTGGTAGT '5	1	-29.7	-33.9	0.876106	0.00840331
1007	>Mir156_38	BnaA07g08830D	0	1030	7	7	0.191396	1	1890.36	5' TTGACAGAAGAGAGTGAGC '3 |||||||||||||| |||| 3' TTCTGCAACTGTCTTCTCTCTCTCGTGACATC '5	1	-29.7	-33.9	0.876106	0.0116905
1008	>Mir156_38	BnaA07g08840D	0	1084	24	24	0.656214	1	1890.36	5' TTGACAGAAGAGAGTGAGC '3 |||||||||||||| |||| 3' TTCTTCAACTGTCTTCTCTCTCTCGTGCCACC '5	1	-29.7	-33.9	0.876106	0.0112068
1009	>Mir156_38	BnaAnng25050D	2	946	8	4	0.218738	1	1890.36	5' TTGACAGAAGAGAGTGAGC '3 |||||||||||||| |||| 3' TTCTGCAACTGTCTTCTCTCTCTCGTGACATC '5	1	-29.7	-33.9	0.876106	0.0126457
1010	>Mir156_38	BnaC02g14000D	2	688	6	2	0.164053	1	1890.36	5' TTGACAGAAGAGAGTGAGC '3 o||||||||||||| |||| 3' TGACTCGACTGTCTTCTCTCTCTCGTGTTCAT '5	1.5	-29.7	-33.9	0.876106	0.0174176
1011	>Mir156_38	BnaC02g19100D	2	703	6	2	0.164053	1	1890.36	5' TTGACAGAAGAGAGTGAGC '3 o||||||||||||| |||| 3' TGACTCGACTGTCTTCTCTCTCTCGTGTTCAT '5	1.5	-29.7	-33.9	0.876106	0.017154
1012	>Mir156_38	BnaC03g57620D	2	1003	8	4	0.218738	1	1890.36	5' TTGACAGAAGAGAGTGAGC '3 |||||||||||||| |||| 3' TTCTGCAACTGTCTTCTCTCTCTCGTGACATC '5	1	-29.7	-33.9	0.876106	0.0119814
1013	>Mir156_38	BnaC04g02520D	1	754	3	3	0.0820267	1	1890.36	5' TTGACAGAAGAGAGTGAGC '3 |||||||||||||| |||| 3' CACCCAAACTGTCTTCTCTCTCTCGTGTCAAA '5	1	-29.7	-33.9	0.876106	0.023507
1014	>Mir156_38	BnaC05g21280D	0	1006	11	11	0.300765	1	1890.36	5' TTGACAGAAGAGAGTGAGC '3 |||||||||||||| ||o| 3' TTCTGCAACTGTCTTCTCTCTCTTGTGACATC '5	1.5	-27.3	-33.9	0.80531	0.0155532
1015	>Mir156_38	BnaC07g11380D	0	1030	11	11	0.300765	1	1890.36	5' TTGACAGAAGAGAGTGAGC '3 |||||||||||||| |||| 3' TTCTTCAACTGTCTTCTCTCTCTCGTGCCACC '5	1	-29.7	-33.9	0.876106	0.0117859
1016	>Mir156_38	BnaC07g11390D	0	1024	5	5	0.136711	1	1890.36	5' TTGACAGAAGAGAGTGAGC '3 |||||||||||||| |||| 3' TTCTGCAACTGTCTTCTCTCTCTCGTGACATC '5	1	-29.7	-33.9	0.876106	0.0117539
1017	>Mir156_38	BnaC07g17030D	0	1318	28	28	0.765582	1	1890.36	5' TTGACAGAAGAGAGTGAGC '3 |||||||||||||| |||| 3' AACTTAAACTGTCTTCTCTCTCTCGTGGTAGT '5	1	-29.7	-33.9	0.876106	0.00845249
1018	>Mir156_38	BnaC09g17430D	3	922	2	2	0.0546845	1	1890.36	5' TTGACAGAAGAGAGTGAGC '3 |||||||||||||| |||| 3' AACTTAAACTGTCTTCTCTCTCTCGTGGTAGT '5	1	-29.7	-33.9	0.876106	0.0447044
1019	>Mir156_38	BnaCnng61400D	3	694	3	3	0.0820267	1	1890.36	5' TTGACAGAAGAGAGTGAGC '3 o|||||||||||||||||| 3' TGACTCGACTGTCTTCTCTCACTCGTGTTCAT '5	0.5	-33.9	-33.9	1	0.00956429
1020	>Mir167_10	BnaA04g07950D	0	2282	67	33.5	1.83193	1	1890.36	5' TGAAGCTGCCAGCATGATCTAA '3 o ||||||||||| |||||||| 3' TGCTTATG-TTCGACGGTCGGACTAGATTCCCC '5	2.5	-31.7	-39.9	0.794486	0.00163767
1021	>Mir167_10	BnaA07g25390D	0	2174	352	352	9.62446	1	1890.36	5' TGAAGCTGCCAGCATGATCTAA '3 o ||||||||||| |||||||| 3' TGCTTATG-TTCGACGGTCGGACTAGATTTCCG '5	2.5	-31.7	-39.9	0.794486	0.00171784
1022	>Mir167_10	BnaA08g17390D	0	2282	196	65.3333	5.35908	1	1890.36	5' TGAAGCTGCCAGCATGATCTAA '3 o ||||||||||| |||||| | 3' TGTTTATG-TTCGACGGTCGGACTAGAGTGTCC '5	3.5	-30.5	-39.9	0.764411	0.00314527
1023	>Mir167_10	BnaA09g26170D	0	2333	196	65.3333	5.35908	1	1890.36	5' TGAAGCTGCCAGCATGATCTAA '3 o ||||||||||| |||||| | 3' TGTTTATG-TTCGACGGTCGGACTAGAGTGTCC '5	3.5	-30.5	-39.9	0.764411	0.00306925
1024	>Mir167_10	BnaC03g59640D	2	2267	4	4	0.109369	1	1890.36	5' TGAAGCTGCCAGCATGATCTAA '3 o ||||||||||| |||||| | 3' TGTTTATG-TTCGACGGTCGGACTAGAGTGTCC '5	3.5	-30.5	-39.9	0.764411	0.0157322
1025	>Mir167_10	BnaC05g23210D	0	2324	196	65.3333	5.35908	1	1890.36	5' TGAAGCTGCCAGCATGATCTAA '3 o ||||||||||| |||||| | 3' TGTTTATG-TTCGACGGTCGGACTAGAGTGTCC '5	3.5	-30.5	-39.9	0.764411	0.00307988
1026	>Mir167_10	BnaC06g27170D	0	2168	137	137	3.74589	1	1890.36	5' TGAAGCTGCCAGCATGATCTAA '3 o ||||||||||| |||||||| 3' TGCTTATG-TTCGACGGTCGGACTAGATTTCCG '5	2.5	-31.7	-39.9	0.794486	0.00172228
1027	>Mir167_10	BnaCnng25410D	0	2267	67	33.5	1.83193	1	1890.36	5' TGAAGCTGCCAGCATGATCTAA '3 o ||||||||||| |||||||| 3' TGCTTATG-TTCGACGGTCGGACTAGATTCCCC '5	2.5	-31.7	-39.9	0.794486	0.00164778
1028	>Mir5718_4	BnaC07g46530D	2	1664	12	12	0.328107	1	1890.36	5' TCAGAACCAAACACAGAAC '3 |||||||||||| ||||| 3' CCGCATAGTCTTGGTTTGGGTCTTAATTTGAG '5	3	-24	-30.9	0.776699	0.0444621
1029	>Mir5718_4	BnaC09g08970D	0	49	34	34	0.929636	1	1890.36	5' TCAGAACCAAACACAGAAC '3 |||||||||||| ||||| 3' TTGACAAGTCTTGGTTTGGGTCTTATTCCTCC '5	3	-24	-30.9	0.776699	0.00288496
1030	>Mir396_2	BnaA01g06870D	0	519	3	3	0.0820267	1	1890.36	5' AAGCTCAAGAAAGCTGTGGGA '3 ||||||||||| |||| ||o| 3' AACTTCTTCGAGTTCTT-CGACTCCTTCGTCAA '5	3.5	-26.8	-38.1	0.703412	0.00167154
1031	>Mir396_2	BnaA09g17600D	2	594	4	4	0.109369	1	1890.36	5' AAGCTCAAGAAAGCTGTGGGA '3 ||||o||||||||||o |o|| 3' TTCGGGTTCGGGTTCTTTCGAT-CTCTGATTGG '5	3	-27.6	-38.1	0.724409	0.0114437
1032	>Mir403_9	BnaA09g44370D	1	106	5	5	0.136711	1	1890.36	5' TTAGATTCACGCACAAACTC '3 |||||o|||||||| ||| 3' CTAACAAATCTGAGTGCGTGAAAGAGTAGCCT '5	4	-23.5	-31.6	0.743671	0.00377834
1033	>Mir167_9	BnaA04g07950D	0	2282	67	33.5	1.83193	1	1890.36	5' TGAAGCTGCCAGCATGATCTA '3 o ||||||||||| ||||||| 3' TGCTTATG-TTCGACGGTCGGACTAGATTCCCC '5	2.5	-30.7	-38.9	0.789203	0.00163767
1034	>Mir167_9	BnaA07g25390D	0	2174	352	352	9.62446	1	1890.36	5' TGAAGCTGCCAGCATGATCTA '3 o ||||||||||| ||||||| 3' TGCTTATG-TTCGACGGTCGGACTAGATTTCCG '5	2.5	-30.7	-38.9	0.789203	0.00171784
1035	>Mir167_9	BnaA08g17390D	0	2282	196	65.3333	5.35908	1	1890.36	5' TGAAGCTGCCAGCATGATCTA '3 o ||||||||||| |||||| 3' TGTTTATG-TTCGACGGTCGGACTAGAGTGTCC '5	3.5	-30.5	-38.9	0.784062	0.00314527
1036	>Mir167_9	BnaA09g26170D	0	2333	196	65.3333	5.35908	1	1890.36	5' TGAAGCTGCCAGCATGATCTA '3 o ||||||||||| |||||| 3' TGTTTATG-TTCGACGGTCGGACTAGAGTGTCC '5	3.5	-30.5	-38.9	0.784062	0.00306925
1037	>Mir167_9	BnaC03g59640D	2	2267	4	4	0.109369	1	1890.36	5' TGAAGCTGCCAGCATGATCTA '3 o ||||||||||| |||||| 3' TGTTTATG-TTCGACGGTCGGACTAGAGTGTCC '5	3.5	-30.5	-38.9	0.784062	0.0157322
1038	>Mir167_9	BnaC05g23210D	0	2324	196	65.3333	5.35908	1	1890.36	5' TGAAGCTGCCAGCATGATCTA '3 o ||||||||||| |||||| 3' TGTTTATG-TTCGACGGTCGGACTAGAGTGTCC '5	3.5	-30.5	-38.9	0.784062	0.00307988
1039	>Mir167_9	BnaC06g27170D	0	2168	137	137	3.74589	1	1890.36	5' TGAAGCTGCCAGCATGATCTA '3 o ||||||||||| ||||||| 3' TGCTTATG-TTCGACGGTCGGACTAGATTTCCG '5	2.5	-30.7	-38.9	0.789203	0.00172228
1040	>Mir167_9	BnaCnng25410D	0	2267	67	33.5	1.83193	1	1890.36	5' TGAAGCTGCCAGCATGATCTA '3 o ||||||||||| ||||||| 3' TGCTTATG-TTCGACGGTCGGACTAGATTCCCC '5	2.5	-30.7	-38.9	0.789203	0.00164778
1041	>mir159_18	BnaA01g29050D	0	851	5	5	0.136711	1	1890.36	5' TTGGATTGAAGGG-AGCTCT '3 o||||o||||||| | |o|| 3' CACATTGACCTGACTTCCCCTGGGGAGACTCC '5	4	-25.7	-34.3	0.749271	0.00567374
1042	>mir159_18	BnaC01g36430D	0	362	12	12	0.328107	1	1890.36	5' TTGGATTGAAGGG-AGCTCT '3 o||||o||||||| | |o|| 3' CACATTGACCTGACTTCCCCTGGGGAGACTCT '5	4	-25.7	-34.3	0.749271	0.010554
1043	>mir159_18	BnaC07g35270D	0	702	8	8	0.218738	1	1890.36	5' TTGGATTGAAGGGAGCTCT '3 |||||o||||||| |o|o 3' CAACGTAACCTGACTTCCC-AGGGGGACAACTT '5	4	-25.4	-34.3	0.740525	0.00661155
1044	>mir159_18	BnaCnng59700D	1	923	7	3.5	0.191396	1	1890.36	5' TTGGATTGAAGGG-AGCTCT '3 o||||o||||||| | |o|| 3' GACATTGACCTGACTTCCCCTGGGGAGACTCT '5	4	-25.7	-34.3	0.749271	0.0311125
1045	>Mir156_16	BnaA06g36780D	3	1328	2	2	0.0546845	1	1890.36	5' GTTGACAGAAGAGAGTGAGCAC '3 |||||||||||||| |||||| 3' CAACTTAAACTGTCTTCTCTCTCTCGTGGTAG '5	2	-34.7	-40.8	0.85049	0.0289185
1046	>Mir156_16	BnaA09g27960D	2	1010	5	2.5	0.136711	1	1890.36	5' GTTGACAGAAGAGAGTGAGCAC '3 ||||||||||||||| o||||| 3' CTTCTTCAACTGTCTTCTCTCTTTCGTGCCAC '5	1.5	-34.7	-40.8	0.85049	0.0110905
1047	>Mir156_16	BnaC05g21270D	0	1007	5	2.5	0.136711	1	1890.36	5' GTTGACAGAAGAGAGTGAGCAC '3 ||||||||||||||| o||||| 3' CTTCTTCAACTGTCTTCTCTCTTTCGTGCCAC '5	1.5	-34.7	-40.8	0.85049	0.00185787
1048	>Mir157_9	BnaA06g19710D	3	3080	2	2	0.0546845	1	1890.36	5' GCTCTCTATACTTCTGTC '3 o|||||o|o|||||| || 3' AGTTTCTGAGAGGTGTGAAGA-AGTTCTAGATT '5	3.5	-22.6	-30.5	0.740984	0.0326466
1049	>Mir5726_1	BnaC08g27490D	3	552	2	2	0.0546845	1	1890.36	5' CAAAGGTTGCTTGAATAAGG '3 |||||||||oo|||||||| 3' CTTTTCCTTTCCAACGGGCTTATTCCTGAGTC '5	3	-27.8	-30.9	0.899676	0.0307487
1050	>Mir390_7	BnaA08g17350D	2	1601	8	4	0.218738	1	1890.36	5' CTGTCCATCCTGAGTTTCA '3 ||||||||||oo| ||||| 3' GAGTATGACAGGTAGGGTTGAAAGTTCTGAAC '5	3	-26.5	-33.6	0.78869	0.0338063
1051	>Mir390_7	BnaC03g59720D	2	1601	8	4	0.218738	1	1890.36	5' CTGTCCATCCTGAGTTTCA '3 ||||||||||oo| ||||| 3' GAGTATGACAGGTAGGGTTGAAAGTTCTGAAC '5	3	-26.5	-33.6	0.78869	0.0341012
1052	>Mir6030_3	BnaC08g41330D	2	548	3	3	0.0820267	1	1890.36	5' CCACCCATACCATACAGACC '3 |||||||||||||||||||| 3' GGTTGGGGTGGGTATGGTATGTCTGGATGTTA '5	0	-38.9	-38.9	1	0.00826826
1053	>Mir6030_3	BnaUnng00420D	3	416	2	2	0.0546845	1	1890.36	5' CCACCCATACCATACAGACC '3 || ||||||||||||| ||| 3' GGATGAGGAGGGTATGGTATGTATGGGTATTA '5	3	-27.3	-38.9	0.701799	0.0199828
1054	>Mir172_13	BnaA06g31250D	3	3507	3	3	0.0820267	1	1890.36	5' GCAGCAC-CATTAAGATTC '3 ||||||| |||| |||||| 3' AAGGACGTCGTGCGTAAGTCTAAGCCGTAGGT '5	4	-21.8	-29.7	0.734007	0.0433018
1055	>Mir172_17	BnaC03g68500D	3	2591	2	2	0.0546845	1	1890.36	5' GCAGCATCATTAAGATTCACA '3 o|||||||||o||||| || | 3' GCCTACTGTCGTAGTAGTTCTA-GTTTACCTGC '5	3.5	-24.2	-33.6	0.720238	0.0127474
1056	>Mir395_11	BnaA05g11470D	2	1008	6	6	0.164053	1	1890.36	5' TGAAGTGTTTGGAGGAAC '3 oo||||||o||o|||||| 3' CGAACAGTTTCACAGACTTCCTTGACTTGGTA '5	3.5	-24.7	-29.9	0.826087	0.0486301
1057	>Mir395_11	BnaA08g25580D	2	3123	5	1.66667	0.136711	1	1890.36	5' TGAAGTGTTTGGAGGAAC '3 |||o||o||||||| || 3' CTGGTTTCTTTACGAACCTCCCTGTAGAAGAT '5	4	-23.2	-29.9	0.77592	0.0446833
1058	>Mir167_6	BnaA07g25390D	3	2173	2	2	0.0546845	1	1890.36	5' TAAGCTGCCAGCATGATCTTG '3 o||||||||||| |||||| o 3' GCTTATGTTCGACGGTCGGACTAGA-TTTCCGC '5	4	-30.2	-37.9	0.796834	0.0292222
1059	>Mir5711_2	BnaA01g03400D	0	1069	15	7.5	0.410133	1	1890.36	5' TGTTTTGTGGGTTT-CTAC '3 ||||o||||||||| || 3' GTCCGAACAAGACACCCAAATCATAGAGATAG '5	4	-19.5	-27.4	0.711679	0.00463269
1060	>Mir5711_2	BnaC01g04680D	0	1069	15	7.5	0.410133	1	1890.36	5' TGTTTTGTGGGTTT-CTAC '3 ||||o||||||||| || 3' GTCCGAACAAGACACCCAAATCATAGAGATAG '5	4	-19.5	-27.4	0.711679	0.00463269
1061	>Mir1885_6	BnaA02g35050D	2	130	3	3	0.0820267	1	1890.36	5' CATCAATGAAAGGTATGAT '3 ||||o|||||||||||| 3' AGAGCAAC-AGTTGCTTTCCATACTAAGGGAAC '5	3	-23.5	-27	0.87037	0.0418793
1062	>Mir1885_6	BnaA09g14980D	2	133	1211	1211	33.1114	1	1890.36	5' CATCAATGAAAGGTATGAT '3 ||||||||||||||||||| 3' AGAGCAGTAGTTACTTTCCATACTAAGGGAAC '5	0	-27	-27	1	0.00801068
1063	>Mir1885_6	BnaC09g39420D	0	121	6	6	0.164053	1	1890.36	5' CATCAATGAAAGGTATGAT '3 |||||||||||| |||| 3' ACAGCAATAGTTACTTTCCTGACTAAGGTAAC '5	3	-20.7	-27	0.766667	0.0147056
1064	>Mir838_2	BnaC02g30110D	2	1619	5	5	0.136711	1	1890.36	5' TTTTCTTCTTCTTCTTGCACA '3 ||||||||o||||| |||||| 3' TAATCAAAAAGAAGGAGAAGCACGTGTTGAGA '5	2	-26.7	-31.2	0.855769	0.0251599
1065	>Mir5654_5	BnaC09g41240D	3	1341	2	2	0.0546845	1	1890.36	5' TAAATCCCAAGCATCATCCA '3 o|||o|||||||||| ||| 3' TGTTATGTTTGGGGTTCGTAGACGGTGGAGCG '5	3.5	-25.6	-33.2	0.771084	0.00268998
1066	>Mir395_2	BnaA03g36860D	3	336	3	1.5	0.0820267	1	1890.36	5' CTGAAGTGTTTGGAGGAACTC '3 ||||| |||||||||||||| 3' CAACTTTACTTCTCAAACCTCCTTGAGCCTAA '5	3	-31	-37	0.837838	0.0395065
1067	>Mir395_2	BnaA06g36560D	1	345	2	1	0.0546845	1	1890.36	5' CTGAAGTGTTTGGAGGAACTC '3 |||||||||||||||||||| 3' CAACTTTACTTCACAAACCTCCTTGAGACTGA '5	1	-35.2	-37	0.951351	0.00864549
1068	>Mir395_2	BnaC07g17320D	3	1383	2	1	0.0546845	1	1890.36	5' CTGAAGTGTTTGGAGGAACTC '3 |||||||||||||||||||| 3' CAACTTTACTTCACAAACCTCCTTGAGACTGA '5	1	-35.2	-37	0.951351	0.0082372
1069	>Mir5726_2	BnaC08g27490D	3	552	2	2	0.0546845	1	1890.36	5' CAAAGGTTGCTTGAATAAGGT '3 |||||||||oo|||||||| 3' CTTTTCCTTTCCAACGGGCTTATTCCTGAGTC '5	4	-28.5	-32.6	0.874233	0.0307487
1070	>Mir395_4	BnaA03g36860D	3	336	3	1.5	0.0820267	1	1890.36	5' CTGAAGTGTTTGGGGGAACTC '3 ||||| ||||||o||||||| 3' CAACTTTACTTCTCAAACCTCCTTGAGCCTAA '5	3.5	-30.1	-39.1	0.769821	0.0395065
1071	>Mir395_4	BnaA06g36560D	1	345	2	1	0.0546845	1	1890.36	5' CTGAAGTGTTTGGGGGAACTC '3 ||||||||||||o||||||| 3' CAACTTTACTTCACAAACCTCCTTGAGACTGA '5	1.5	-34.3	-39.1	0.877238	0.00864549
1072	>Mir395_4	BnaC07g17320D	3	1383	2	1	0.0546845	1	1890.36	5' CTGAAGTGTTTGGGGGAACTC '3 ||||||||||||o||||||| 3' CAACTTTACTTCACAAACCTCCTTGAGACTGA '5	1.5	-34.3	-39.1	0.877238	0.0082372
1073	>Mir396_6	BnaC01g22820D	2	4136	3	3	0.0820267	1	1890.36	5' CACAGCTTTCTTGAA-CTG '3 |||||o|||||||| | | 3' TCTGAATTGTCGGAAGAACTTAGTCTGTCTTC '5	4	-20.3	-28.9	0.702422	0.0329782
1074	>Mir5139_2	BnaA06g39980D	3	3058	2	1	0.0546845	2	3780.72	5' AACCTGGCTCTGATACCA '3 || ||||||||||||| | 3' ATGGCTTTAGACCGAGACTATG-TGAAGATCAT '5	3	-24.8	-33.3	0.744745	0.00834176
1075	>Mir5139_2	BnaC07g20240D	3	3112	2	1	0.0546845	2	3780.72	5' AACCTGGCTCTGATACCA '3 || |||||||o||||| | 3' ATGGCTTTAGACCGAGGCTATG-TGAAGATCAT '5	4	-24.1	-33.3	0.723724	0.0163687
1076	>mir9558_3	BnaA01g02800D	3	2568	2	2	0.0546845	1	1890.36	5' AGAGATGTCTGGCTTGCAACA '3 ||||||||||||||| ||| 3' GTACAAACTCTACAGACCGAACCTTGACGGTG '5	3	-31.5	-38.4	0.820312	0.0175781
1077	>Mir395_6	BnaA06g36560D	1	345	2	1	0.0546845	1	1890.36	5' CTGAAGTGTTTGGGGGGACT '3 ||||||||||||o||o||| 3' CAACTTTACTTCACAAACCTCCTTGAGACTGA '5	2	-30.9	-38.6	0.800518	0.00864549
1078	>Mir395_6	BnaC07g17320D	3	1383	2	1	0.0546845	1	1890.36	5' CTGAAGTGTTTGGGGGGACT '3 ||||||||||||o||o||| 3' CAACTTTACTTCACAAACCTCCTTGAGACTGA '5	2	-30.9	-38.6	0.800518	0.0082372
1079	>Mir397_2	BnaA02g06580D	2	677	3	3	0.0820267	1	1890.36	5' TCATTGAGTGCAGCGTTGATG '3 |||||o|||||||||||||| 3' TCGAGCAGTAATTCACGTCGCAACTAATAGGA '5	2	-33.3	-37	0.9	0.00411765
1080	>Mir319_4	BnaA03g22590D	0	883	15	15	0.410133	1	1890.36	5' C-TTGGACTGAAGGGAGCTCCT '3 | ||||| ||||||||||||| 3' GTTTTGTAACCTTACTTCCCTCGAGGTTGAAG '5	4	-33.8	-42.4	0.79717	0.00464575
1081	>Mir319_4	BnaA05g27620D	1	946	24	24	0.656214	1	1890.36	5' CTTGGACTGAAGGGAGCTCCT '3 ||||| ||||||||||||| 3' GACTTATAACCTTACTTCCCTCGAGGTCGAAG '5	4	-34	-42.4	0.801887	0.00802671
1082	>Mir319_4	BnaAnng27960D	0	841	5	5	0.136711	1	1890.36	5' CTTGGACTGAAGGGAGCTCCT '3 ||||||||||||o||||| | 3' AGCAACAAACCTGACTTCCTTCGAG-ATCCTGT '5	2.5	-33.8	-42.4	0.79717	0.000738007
1083	>Mir319_4	BnaC03g26620D	0	883	10	10	0.273422	1	1890.36	5' C-TTGGACTGAAGGGAGCTCCT '3 | ||||| ||||||||||||| 3' GTTTTGTAACCTTACTTCCCTCGAGGTTGAAG '5	4	-33.8	-42.4	0.79717	0.00467835
1084	>Mir319_4	BnaCnng31260D	0	946	55	55	1.50382	1	1890.36	5' CTTGGACTGAAGGGAGCTCCT '3 ||||| ||||||||||||| 3' GACTTATAACCTTACTTCCCTCGAGGTCGAAG '5	4	-34	-42.4	0.801887	0.00401203
1085	>Mir319_4	BnaCnng49390D	0	949	202	202	5.52313	1	1890.36	5' CTTGGACTGAAGGGAGCTCCT '3 ||||| ||||||||||||| 3' GACTTATAACCTTACTTCCCTCGAGGTCGAAG '5	4	-34	-42.4	0.801887	0.00419727
1086	>Mir5720_1	BnaA05g10360D	3	1635	2	2	0.0546845	1	1890.36	5' TGATTTGGTTGGAATATC '3 | ||||||||||||||| 3' GCGTAGGA-GAAACCAACCTTATAGTCAGTGTT '5	3	-21.1	-25.9	0.814672	0.0263775
1087	>Mir168_15	BnaC02g23300D	3	969	2	2	0.0546845	1	1890.36	5' TCCCGCCTTGCATCAACT '3 |||||||||o|| ||| | 3' TTTGAAAGGGCGGAATGT-GTTTATCACATAGT '5	3	-24.1	-34.4	0.700581	0.00261324
1088	>Mir160_11	BnaA01g06910D	0	1202	1278	639	34.9434	1	1890.36	5' TGCCTGGCTCCCTGTATGCCA '3 |||||||||||||||| o|| 3' CGTAATACGGACCGAGGGACATTTGGGTGCCC '5	2.5	-39.5	-45.4	0.870044	0.00548997
1089	>Mir160_11	BnaA03g12820D	0	82	40	40	1.09369	1	1890.36	5' TGCCTGGCTCCCTGTATGCCA '3 o|||||o|||||||o o|||| 3' GTACTGGCGGACTGAGGGACG-GCGGTGGCGGC '5	3.5	-37.9	-45.4	0.834802	0.0123265
1090	>Mir160_11	BnaA03g49980D	0	1859	1037	518.5	28.3539	1	1890.36	5' TGCCTGGCTCCCTGTATGCCA '3 |||||||||||||||| o|| 3' CGTAATACGGACCGAGGGACATTTGGGTGCCC '5	2.5	-39.5	-45.4	0.870044	0.00403469
1091	>Mir160_11	BnaA07g13830D	0	1304	1282	641	35.0527	1	1890.36	5' TGCCTGGCTCCCTGTATGCCA '3 ||||||||||||||||| || 3' ACTCGAACGGACCGAGGGACATAAGGGCGTCC '5	2	-38.5	-45.4	0.848018	0.00293901
1092	>Mir160_11	BnaA07g20790D	0	1247	351	175.5	9.59712	1	1890.36	5' TGCCTGGCTCCCTGTATGCCA '3 ||||||||||||||o|||||| 3' AGTATTACGGACCGAGGGACGTACGGTCGTCC '5	0.5	-45.4	-45.4	1	0.00123495
1093	>Mir160_11	BnaA07g33740D	0	302	6272	3136	171.49	1	1890.36	5' TGCCTGGCTCCCTGTATGCCA '3 ||||||||||||||o||||| 3' AGCATTACGGACCGAGGGACGTACGGCCGTCC '5	1.5	-45.3	-45.4	0.997797	0.00622566
1094	>Mir160_11	BnaC01g08330D	0	1217	1278	639	34.9434	1	1890.36	5' TGCCTGGCTCCCTGTATGCCA '3 |||||||||||||||| o|| 3' CGTAATACGGACCGAGGGACATTTGGGTGCCC '5	2.5	-39.5	-45.4	0.870044	0.00543625
1095	>Mir160_11	BnaC04g15900D	0	1289	1282	641	35.0527	1	1890.36	5' TGCCTGGCTCCCTGTATGCCA '3 ||||||||||||||||| || 3' ACTCGAACGGACCGAGGGACATAAGGACGTCC '5	2	-38.6	-45.4	0.85022	0.00296077
1096	>Mir160_11	BnaC06g20640D	0	1244	351	175.5	9.59712	1	1890.36	5' TGCCTGGCTCCCTGTATGCCA '3 ||||||||||||||o|||||| 3' AGTATTACGGACCGAGGGACGTACGGTCGTCC '5	0.5	-45.4	-45.4	1	0.00123724
1097	>Mir160_11	BnaC06g38360D	0	1220	6272	3136	171.49	1	1890.36	5' TGCCTGGCTCCCTGTATGCCA '3 ||||||||||||||o||||| 3' AGCATTACGGACCGAGGGACGTACGGCCGTCC '5	1.5	-45.3	-45.4	0.997797	0.00253887
1098	>Mir160_11	BnaC07g42330D	0	1901	1037	518.5	28.3539	1	1890.36	5' TGCCTGGCTCCCTGTATGCCA '3 |||||||||||||||| o|| 3' CGTAATACGGACCGAGGGACATTTGGGTGCCC '5	2.5	-39.5	-45.4	0.870044	0.00396746
1099	>Mir160_11	BnaCnng57590D	0	76	60	60	1.64053	1	1890.36	5' TGCCTGGCTCCCTGTATGCCA '3 o|||||o|||||||o o|||| 3' GTACTGGCGGACTGAGGGACG-GCGGTGGCGGC '5	3.5	-37.9	-45.4	0.834802	0.0124029
1100	>Mir167_2	BnaA05g15420D	2	1374	3	1	0.0820267	1	1890.36	5' GAAGCTGCCAGCATGATC '3 ||||||| ||||||o|o| 3' TTGATTACTTCGAC-GTCGTATTGGTTTTAGTC '5	3	-24.4	-34.4	0.709302	0.010403
1101	>Mir167_2	BnaA05g35760D	2	1377	3	1	0.0820267	1	1890.36	5' GAAGCTGCCAGCATGATC '3 ||||||| ||||||o|o| 3' TTGATTACTTCGAC-GTCGTATTGGTTTTAGTC '5	3	-24.4	-34.4	0.709302	0.0206845
1102	>Mir167_2	BnaC05g25120D	2	1377	3	1	0.0820267	1	1890.36	5' GAAGCTGCCAGCATGATC '3 ||||||| ||||||o|o| 3' TTGATTACTTCGAC-GTCGTATTGGTTTTAGTC '5	3	-24.4	-34.4	0.709302	0.0206845
1103	>Mir5718_3	BnaC07g46530D	2	1664	12	12	0.328107	1	1890.36	5' TCAGAACCAAACACAGAA '3 |||||||||||| ||||| 3' CCGCATAGTCTTGGTTTGGGTCTTAATTTGAG '5	2	-23.5	-28.3	0.830389	0.0224838
1104	>Mir5718_3	BnaC09g08970D	0	49	34	34	0.929636	1	1890.36	5' TCAGAACCAAACACAGAA '3 |||||||||||| ||||| 3' TTGACAAGTCTTGGTTTGGGTCTTATTCCTCC '5	2	-23.5	-28.3	0.830389	0.00144352
1105	>Mir393_5	BnaA02g28290D	0	1513	269	134.5	7.35506	1	1890.36	5' TCCAAAGGGATCGCATTGAT '3 |||||||||||||||||| | 3' TGCTGTAGGTTTCCCTAGCGTAACAAAGTATG '5	1	-32.7	-34.6	0.945087	0.00350569
1106	>Mir393_5	BnaA07g19520D	0	1681	146	73	3.99197	1	1890.36	5' TCCAAAGGGATCGCATTGAT '3 |||||||o|||||||||| o 3' TTCTGTAGGTTTCTCTAGCGTAACAGAGGTCG '5	2.5	-29.7	-34.6	0.858382	0.00519884
1107	>Mir393_5	BnaA08g24570D	0	1558	77	38.5	2.10535	1	1890.36	5' TCCAAAGGGATCGCATTGAT '3 |||||||||||||||||| | 3' TGCTGTAGGTTTCCCTAGCGTAACAAAGCATG '5	1	-32.7	-34.6	0.945087	0.00341588
1108	>Mir393_5	BnaA09g40340D	0	1528	3900	1950	106.635	1	1890.36	5' TCCAAAGGGATCGCATTGAT '3 |||||||o|||||||||| o 3' TTCTGTAGGTTTCTCTAGCGTAACAGAGGTCG '5	2.5	-29.7	-34.6	0.858382	0.00563855
1109	>Mir393_5	BnaC02g36370D	0	1513	269	134.5	7.35506	1	1890.36	5' TCCAAAGGGATCGCATTGAT '3 |||||||||||||||||| | 3' TGCTGTAGGTTTCCCTAGCGTAACAAAGTATG '5	1	-32.7	-34.6	0.945087	0.00350569
1110	>Mir393_5	BnaC03g73110D	2	1519	4	4	0.109369	1	1890.36	5' TCCAAAGGGATCGCATTGAT '3 ||||||||||o||||| | | 3' TACTGTAGGTTTCCCTGGCGTA-CCAAAGATCA '5	3	-28.3	-34.6	0.817919	0.0339046
1111	>Mir393_5	BnaC06g43000D	0	1528	146	73	3.99197	1	1890.36	5' TCCAAAGGGATCGCATTGAT '3 |||||||o|||||||||| o 3' TTCTGTAGGTTTCTCTAGCGTAACAGAGGTCG '5	2.5	-29.7	-34.6	0.858382	0.00574546
1112	>Mir393_5	BnaC07g07840D	0	45	82	82	2.24206	1	1890.36	5' T-CCAAAGGGATCGCATTGAT '3 | ||||||||||||| o|||o 3' TAATAACGGTTTCCCTAGCGAGACTGGGTTTC '5	3	-29.4	-34.6	0.849711	0.0122136
1113	>Mir393_5	BnaC08g15770D	0	1543	77	38.5	2.10535	1	1890.36	5' TCCAAAGGGATCGCATTGAT '3 |||||||||||||||||| | 3' TGCTGTAGGTTTCCCTAGCGTAACAAAGCATG '5	1	-32.7	-34.6	0.945087	0.00343347
1114	>Mir393_5	BnaC08g29060D	0	1519	2081	1040.5	56.8992	1	1890.36	5' TCCAAAGGGATCGCATTGAT '3 |||||||||||||||||| | 3' TGCTGTAGGTTTCCCTAGCGTAACAAGACATG '5	1	-32.7	-34.6	0.945087	0.00348736
1115	>Mir393_5	BnaC08g32660D	0	1528	3900	1950	106.635	1	1890.36	5' TCCAAAGGGATCGCATTGAT '3 |||||||o|||||||||| o 3' TTCTGTAGGTTTCTCTAGCGTAACAGAGGTCG '5	2.5	-29.7	-34.6	0.858382	0.00563855
1116	>Mir393_5	BnaC08g40890D	0	1519	2081	1040.5	56.8992	1	1890.36	5' TCCAAAGGGATCGCATTGAT '3 |||||||||||||||||| | 3' TGCTGTAGGTTTCCCTAGCGTAACAAGACATG '5	1	-32.7	-34.6	0.945087	0.00348129
1117	>Mir319_6	BnaC09g00400D	3	1057	2	2	0.0546845	1	1890.36	5' GAGCTTTCTTCGGTCCACTC '3 |||||||||||||o | ||| 3' GCTTTACTCGAAAGAAGCCGTGCGAGCTGAGG '5	2.5	-27.4	-37.9	0.722955	0.0428672
1118	>mir159_16	BnaA01g29050D	0	851	5	5	0.136711	2	3780.72	5' TTGGACTGAAGGGAGCTCCT '3 o|||||||||||| o|o||| 3' CACATTGACCTGACTTCCCCTGGGGAGACTCC '5	2.5	-32.4	-39.9	0.81203	0.00567374
1119	>mir159_16	BnaA05g11650D	1	812	5	1.66667	0.136711	2	3780.72	5' TTGGACTGAAGGGAGCTCCT '3 o|||||||||||| o|o|| 3' TTATTTGACCTGACTTCCCATGGGGCAACAAC '5	3.5	-31.8	-39.9	0.796992	0.0260352
1120	>mir159_16	BnaC01g36430D	0	362	12	12	0.328107	2	3780.72	5' TTGGACTGAAGGGAGCTCCT '3 o|||||||||||| o|o||| 3' CACATTGACCTGACTTCCCCTGGGGAGACTCT '5	2.5	-32.4	-39.9	0.81203	0.010554
1121	>mir159_16	BnaC04g13290D	1	812	5	1.66667	0.136711	2	3780.72	5' TTGGACTGAAGGGAGCTCCT '3 o|||||||||||| o|o|| 3' TTATTTGACCTGACTTCCCATGGGGCAACAAC '5	3.5	-31.8	-39.9	0.796992	0.0259601
1122	>mir159_16	BnaC07g35270D	0	702	8	8	0.218738	2	3780.72	5' TTGGACTGAAGGGAGCTCCT '3 ||||||||||||| |o||| 3' CAACGTAACCTGACTTCCCAGGGGGACAACTT '5	2.5	-31.3	-39.9	0.784461	0.00661155
1123	>mir159_16	BnaCnng59700D	1	923	7	3.5	0.191396	2	3780.72	5' TTGGACTGAAGGGAGCTCCT '3 o|||||||||||| o|o||| 3' GACATTGACCTGACTTCCCCTGGGGAGACTCT '5	2.5	-32.4	-39.9	0.81203	0.0311125
1124	>Mir171_7	BnaA03g21080D	0	782	89	89	2.43346	1	1890.36	5' TGATTGAGCCGCGCCAAT '3 |||||||||||||||||| 3' TCTACCACTAACTCGGCGCGGTTATAGGGAAC '5	0	-33.7	-33.7	1	0.00398406
1125	>Mir171_7	BnaA04g01210D	0	671	100	100	2.73422	1	1890.36	5' TGATTGAGCCGCGCCAAT '3 |||||||||||||||||| 3' TCCAACACTAACTCGGCGCGGTTATAGGGAAC '5	0	-33.7	-33.7	1	0.00427611
1126	>Mir171_7	BnaAnng18540D	0	668	1746	873	47.7395	1	1890.36	5' TGATTGAGCCGCGCCAAT '3 |||||||||||||||||| 3' TCGACAACTAACTCGGCGCGGTTATAGGGGAC '5	0	-33.7	-33.7	1	0.00418409
1127	>Mir171_7	BnaAnng18550D	0	668	1746	873	47.7395	1	1890.36	5' TGATTGAGCCGCGCCAAT '3 |||||||||||||||||| 3' TCGACAACTAACTCGGCGCGGTTATAGGGGAC '5	0	-33.7	-33.7	1	0.00418409
1128	>Mir171_7	BnaC03g25140D	0	671	122	122	3.33575	1	1890.36	5' TGATTGAGCCGCGCCAAT '3 |||||||||||||||||| 3' TCTACCACTAACTCGGCGCGGTTATAGGGAAC '5	0	-33.7	-33.7	1	0.00424499
1129	>Mir171_7	BnaC04g22080D	0	683	421	421	11.5111	1	1890.36	5' TGATTGAGCCGCGCCAAT '3 |||||||||||||||||| 3' TCCAAAACTAACTCGGCGCGGTTATAGGGAAC '5	0	-33.7	-33.7	1	0.00416914
1130	>Mir171_7	BnaCnng57010D	2	773	8	8	0.218738	1	1890.36	5' TGATTGAGCCGCGCCAAT '3 |||||||||||||||||| 3' TCTACCACTAACTCGGCGCGGTTATAGGGAAC '5	0	-33.7	-33.7	1	0.00784749
1131	>mir159_28	BnaA03g22590D	0	883	15	15	0.410133	1	1890.36	5' TTTGGATTGAAGGGAGCTCTA '3 ||||| ||||||||||||o| 3' GTTTTGTAACCTTACTTCCCTCGAGGTTGAAG '5	3.5	-32.8	-36.5	0.89863	0.00464575
1132	>mir159_28	BnaA05g27620D	1	946	24	24	0.656214	1	1890.36	5' T-TTGGATTGAAGGGAGCTCTA '3 | ||||| ||||||||||||o| 3' GACTTATAACCTTACTTCCCTCGAGGTCGAAG '5	3.5	-32.6	-36.5	0.893151	0.00802671
1133	>mir159_28	BnaAnng27960D	0	841	5	5	0.136711	1	1890.36	5' TTTGGATTGAAGGGAGCTCTA '3 ||||||o||||||o||||||| 3' AGCAACAAACCTGACTTCCTTCGAGATCCTGT '5	1.5	-33.6	-36.5	0.920548	0.000738007
1134	>mir159_28	BnaC03g26620D	0	883	10	10	0.273422	1	1890.36	5' TTTGGATTGAAGGGAGCTCTA '3 ||||| ||||||||||||o| 3' GTTTTGTAACCTTACTTCCCTCGAGGTTGAAG '5	3.5	-32.8	-36.5	0.89863	0.00467835
1135	>mir159_28	BnaCnng31260D	0	946	55	55	1.50382	1	1890.36	5' T-TTGGATTGAAGGGAGCTCTA '3 | ||||| ||||||||||||o| 3' GACTTATAACCTTACTTCCCTCGAGGTCGAAG '5	3.5	-32.6	-36.5	0.893151	0.00401203
1136	>mir159_28	BnaCnng49390D	0	949	202	202	5.52313	1	1890.36	5' T-TTGGATTGAAGGGAGCTCTA '3 | ||||| ||||||||||||o| 3' GACTTATAACCTTACTTCCCTCGAGGTCGAAG '5	3.5	-32.6	-36.5	0.893151	0.00419727
1137	>Mir160_8	BnaA01g06910D	0	1202	1278	639	34.9434	1	1890.36	5' TGCCTGGCTCCCTGTATG '3 |||||||||||||||| o 3' CGTAATACGGACCGAGGGACATTTGGGTGCCC '5	1.5	-34.2	-37.1	0.921833	0.00548997
1138	>Mir160_8	BnaA03g12820D	0	82	40	40	1.09369	1	1890.36	5' TGCCTGGCTCCCTGTATG '3 o|||||o|||||||o o| 3' GTACTGGCGGACTGAGGGACG-GCGGTGGCGGC '5	3.5	-30.4	-37.1	0.819407	0.0123265
1139	>Mir160_8	BnaA03g49980D	0	1859	1037	518.5	28.3539	1	1890.36	5' TGCCTGGCTCCCTGTATG '3 |||||||||||||||| o 3' CGTAATACGGACCGAGGGACATTTGGGTGCCC '5	1.5	-34.2	-37.1	0.921833	0.00403469
1140	>Mir160_8	BnaA07g13830D	0	1304	1282	641	35.0527	1	1890.36	5' TGCCTGGCTCCCTGTATG '3 ||||||||||||||||| 3' ACTCGAACGGACCGAGGGACATAAGGGCGTCC '5	1	-35.6	-37.1	0.959569	0.00293901
1141	>Mir160_8	BnaA07g20790D	0	1247	351	175.5	9.59712	1	1890.36	5' TGCCTGGCTCCCTGTATG '3 ||||||||||||||o||| 3' AGTATTACGGACCGAGGGACGTACGGTCGTCC '5	0.5	-37.1	-37.1	1	0.00246837
1142	>Mir160_8	BnaA07g33740D	0	302	6272	3136	171.49	1	1890.36	5' TGCCTGGCTCCCTGTATG '3 ||||||||||||||o||| 3' AGCATTACGGACCGAGGGACGTACGGCCGTCC '5	0.5	-37.1	-37.1	1	0.00622566
1143	>Mir160_8	BnaC01g08330D	0	1217	1278	639	34.9434	1	1890.36	5' TGCCTGGCTCCCTGTATG '3 |||||||||||||||| o 3' CGTAATACGGACCGAGGGACATTTGGGTGCCC '5	1.5	-34.2	-37.1	0.921833	0.00543625
1144	>Mir160_8	BnaC01g23210D	0	1972	47	47	1.28508	1	1890.36	5' TGCCTGGCTCCCTGTATG '3 || ||o||||||||||| 3' CTTAAAACTGATCGAGGGACATAAAGGTCACG '5	4	-26.1	-37.1	0.703504	0.00505246
1145	>Mir160_8	BnaC04g15900D	0	1289	1282	641	35.0527	1	1890.36	5' TGCCTGGCTCCCTGTATG '3 ||||||||||||||||| 3' ACTCGAACGGACCGAGGGACATAAGGACGTCC '5	1	-35.6	-37.1	0.959569	0.00296077
1146	>Mir160_8	BnaC06g20640D	0	1244	351	175.5	9.59712	1	1890.36	5' TGCCTGGCTCCCTGTATG '3 ||||||||||||||o||| 3' AGTATTACGGACCGAGGGACGTACGGTCGTCC '5	0.5	-37.1	-37.1	1	0.00247295
1147	>Mir160_8	BnaC06g38360D	0	1220	6272	3136	171.49	1	1890.36	5' TGCCTGGCTCCCTGTATG '3 ||||||||||||||o||| 3' AGCATTACGGACCGAGGGACGTACGGCCGTCC '5	0.5	-37.1	-37.1	1	0.00253887
1148	>Mir160_8	BnaC07g42330D	0	1901	1037	518.5	28.3539	1	1890.36	5' TGCCTGGCTCCCTGTATG '3 |||||||||||||||| o 3' CGTAATACGGACCGAGGGACATTTGGGTGCCC '5	1.5	-34.2	-37.1	0.921833	0.00396746
1149	>Mir160_8	BnaCnng57590D	0	76	60	60	1.64053	1	1890.36	5' TGCCTGGCTCCCTGTATG '3 o|||||o|||||||o o| 3' GTACTGGCGGACTGAGGGACG-GCGGTGGCGGC '5	3.5	-30.4	-37.1	0.819407	0.0124029
1150	>Mir172_5	BnaA01g34730D	0	592	28	14	0.765582	1	1890.36	5' AGAATCTTGATGATGCTGCAT '3 ||||||o||||||||||||| 3' CTCCTCTCTTAGGACTACTACGACGTCGTAAA '5	2	-33.7	-34.3	0.982507	0.010204
1151	>Mir172_5	BnaA02g06490D	0	1114	19	19	0.519502	1	1890.36	5' AGAATCTTGATGATGCTGCAT '3 ||||||o|||||||||||||| 3' TCCCACTCTTAGGACTACTACGACGTAAACTC '5	1	-34	-34.3	0.991254	0.00234742
1152	>Mir172_5	BnaA03g22100D	0	1237	235	235	6.42542	1	1890.36	5' AGAATCTTGATGATGCTGCAT '3 ||||||o|||||||||||| 3' TTAATCTCTTAGGACTACTACGACGACGTTGA '5	3	-32.8	-34.3	0.956268	0.0130767
1153	>Mir172_5	BnaA03g53830D	0	1192	11	11	0.300765	1	1890.36	5' AGAATCTTGATGATGCTGCAT '3 ||||||o||||||||||||| 3' CTCCTCTCTTAGGACTACTACGACGTCGTAAA '5	2	-33.7	-34.3	0.982507	0.00545595
1154	>Mir172_5	BnaA07g13990D	0	1288	26	8.66667	0.710898	1	1890.36	5' AGAATCTTGATGATGCTGCAT '3 ||||||o|||||||||||| 3' TTAATCTCTTAGGACTACTACGACGACGTTGA '5	3	-32.8	-34.3	0.956268	0.0125552
1155	>Mir172_5	BnaA09g54740D	3	964	3	1.5	0.0820267	1	1890.36	5' AGAATCTTGATGATGCTGCAT '3 |||||o||||||||||||| 3' ATTTTCCCTTAGGACTACTACGACGTTGACAG '5	3	-33.1	-34.3	0.965015	0.01665
1156	>Mir172_5	BnaA10g12950D	0	1198	38	38	1.039	1	1890.36	5' AGAATCTTGATGATGCTGCAT '3 ||||||o|||||||||||||| 3' TCACACTCTTAGGACTACTACGACGTAAACTC '5	1	-34	-34.3	0.991254	0.00223714
1157	>Mir172_5	BnaC03g26480D	0	1180	2735	2735	74.781	1	1890.36	5' AGAATCTTGATGATGCTGCAT '3 ||||||o|||||||||||| 3' TTAATCTCTTAGGACTACTACGACGACGTTGA '5	3	-32.8	-34.3	0.956268	0.0136764
1158	>Mir172_5	BnaC04g15640D	0	1282	26	8.66667	0.710898	1	1890.36	5' AGAATCTTGATGATGCTGCAT '3 ||||||o|||||||||||| 3' TTAATCTCTTAGGACTACTACGACGACGTTGA '5	3	-32.8	-34.3	0.956268	0.0125552
1159	>Mir172_5	BnaC08g25840D	3	967	3	1.5	0.0820267	1	1890.36	5' AGAATCTTGATGATGCTGCAT '3 |||||o||||||||||||| 3' ATTTTCCCTTAGGACTACTACGACGTTGACAG '5	3	-33.1	-34.3	0.965015	0.0166012
1160	>Mir172_5	BnaC09g35430D	0	1198	96	96	2.62485	1	1890.36	5' AGAATCTTGATGATGCTGCAT '3 ||||||o|||||||||||||| 3' TCACACTCTTAGGACTACTACGACGTAAACTA '5	1	-34	-34.3	0.991254	0.00222717
1161	>Mir172_5	BnaCnng39690D	0	1189	7	7	0.191396	1	1890.36	5' AGAATCTTGATGATGCTGCAT '3 ||||||o||||||||||||| 3' CTCCTCTCTTAGGACTACTACGACGTCGTAAA '5	2	-33.7	-34.3	0.982507	0.00546874
1162	>Mir172_5	BnaCnng71740D	0	589	28	14	0.765582	1	1890.36	5' AGAATCTTGATGATGCTGCAT '3 ||||||o||||||||||||| 3' CTCCTCTCTTAGGACTACTACGACGTCGTAAA '5	2	-33.7	-34.3	0.982507	0.0104789
1163	>mir9558_2	BnaA01g02800D	3	2568	2	2	0.0546845	1	1890.36	5' AGAGATGTCTGGCTTGCAAC '3 ||||||||||||||| ||| 3' GTACAAACTCTACAGACCGAACCTTGACGGTG '5	2	-30	-36.8	0.815217	0.0175781
1164	>mir159_13	BnaA01g29050D	0	851	5	5	0.136711	2	3780.72	5' TTGGACTGAAGGGAGCTC '3 o|||||||||||| o|o| 3' CACATTGACCTGACTTCCCCTGGGGAGACTCC '5	2.5	-27.5	-35	0.785714	0.00849853
1165	>mir159_13	BnaA05g11650D	1	812	5	1.66667	0.136711	2	3780.72	5' TTGGACTGAAGGGAGCTC '3 o|||||||||||| o|o| 3' TTATTTGACCTGACTTCCCATGGGGCAACAAC '5	2.5	-27.1	-35	0.774286	0.0260352
1166	>mir159_13	BnaC01g36430D	0	362	12	12	0.328107	2	3780.72	5' TTGGACTGAAGGGAGCTC '3 o|||||||||||| o|o| 3' CACATTGACCTGACTTCCCCTGGGGAGACTCT '5	2.5	-27.5	-35	0.785714	0.0157891
1167	>mir159_13	BnaC04g13290D	1	812	5	1.66667	0.136711	2	3780.72	5' TTGGACTGAAGGGAGCTC '3 o|||||||||||| o|o| 3' TTATTTGACCTGACTTCCCATGGGGCAACAAC '5	2.5	-27.1	-35	0.774286	0.0259601
1168	>mir159_13	BnaC07g35270D	0	702	8	8	0.218738	2	3780.72	5' TTGGACTGAAGGGAGCTC '3 ||||||||||||| |o| 3' CAACGTAACCTGACTTCCCAGGGGGACAACTT '5	2.5	-26.4	-35	0.754286	0.00990091
1169	>mir159_13	BnaCnng59700D	1	923	7	3.5	0.191396	2	3780.72	5' TTGGACTGAAGGGAGCTC '3 o|||||||||||| o|o| 3' GACATTGACCTGACTTCCCCTGGGGAGACTCT '5	2.5	-27.5	-35	0.785714	0.0463038
1170	>Mir156_19	BnaA02g14580D	0	687	8	2.66667	0.218738	1	1890.36	5' TGACAGAAGAGAGGGAGC '3 |||||||||||||o|||| 3' GACTCGACTGTCTTCTCTCTCTCGTGTTCATC '5	0.5	-32.2	-35.2	0.914773	0.0153843
1171	>Mir156_19	BnaA06g36780D	2	1326	16	16	0.437476	1	1890.36	5' TGACAGAAGAGAGGGAGC '3 |||||||||||||o|||| 3' ACTTAAACTGTCTTCTCTCTCTCGTGGTAGTT '5	0.5	-32.2	-35.2	0.914773	0.0475797
1172	>Mir156_19	BnaA07g08830D	2	1029	5	5	0.136711	1	1890.36	5' TGACAGAAGAGAGGGAGC '3 |||||||||||||o|||| 3' TCTGCAACTGTCTTCTCTCTCTCGTGACATCT '5	0.5	-32.2	-35.2	0.914773	0.0267841
1173	>Mir156_19	BnaA09g16340D	0	936	12	12	0.328107	1	1890.36	5' TGACAGAAGAGAGGGAGC '3 |||||||||||||o|||| 3' ACTTAAACTGTCTTCTCTCTCTCGTGGTAGTT '5	0.5	-32.2	-35.2	0.914773	0.0129197
1174	>Mir156_19	BnaAnng25050D	0	945	10	5	0.273422	1	1890.36	5' TGACAGAAGAGAGGGAGC '3 |||||||||||||o|||| 3' TCTGCAACTGTCTTCTCTCTCTCGTGACATCT '5	0.5	-32.2	-35.2	0.914773	0.014577
1175	>Mir156_19	BnaC02g14000D	0	687	8	2.66667	0.218738	1	1890.36	5' TGACAGAAGAGAGGGAGC '3 |||||||||||||o|||| 3' GACTCGACTGTCTTCTCTCTCTCGTGTTCATC '5	0.5	-32.2	-35.2	0.914773	0.0153843
1176	>Mir156_19	BnaC02g19100D	0	702	8	2.66667	0.218738	1	1890.36	5' TGACAGAAGAGAGGGAGC '3 |||||||||||||o|||| 3' GACTCGACTGTCTTCTCTCTCTCGTGTTCATC '5	0.5	-32.2	-35.2	0.914773	0.0151512
1177	>Mir156_19	BnaC03g16490D	1	855	5	5	0.136711	1	1890.36	5' TGACAGAAGAGAGGGAGC '3 |||||||||||||o|||| 3' ACTACTACTGTCTTCTCTCTCTCGCGTTAGTC '5	0.5	-32.2	-35.2	0.914773	0.0437672
1178	>Mir156_19	BnaC03g57620D	0	1002	10	5	0.273422	1	1890.36	5' TGACAGAAGAGAGGGAGC '3 |||||||||||||o|||| 3' TCTGCAACTGTCTTCTCTCTCTCGTGACATCT '5	0.5	-32.2	-35.2	0.914773	0.0138119
1179	>Mir156_19	BnaC05g21280D	2	1005	5	5	0.136711	1	1890.36	5' TGACAGAAGAGAGGGAGC '3 |||||||||||||o||o| 3' TCTGCAACTGTCTTCTCTCTCTTGTGACATCT '5	1	-29.8	-35.2	0.846591	0.017367
1180	>Mir156_19	BnaC07g17030D	2	1317	8	8	0.218738	1	1890.36	5' TGACAGAAGAGAGGGAGC '3 |||||||||||||o|||| 3' ACTTAAACTGTCTTCTCTCTCTCGTGGTAGTT '5	0.5	-32.2	-35.2	0.914773	0.0194043
1181	>Mir156_19	BnaC09g27080D	3	888	2	2	0.0546845	1	1890.36	5' TGACAGAAGAGAGGGAGC '3 |||||||||||||o|||| 3' TCTCCTACTGTCTTCTCTCTCTCGTGTTAGTC '5	0.5	-32.2	-35.2	0.914773	0.0415836
1182	>Mir156_19	BnaCnng61400D	0	693	18	18	0.49216	1	1890.36	5' TGACAGAAGAGAGGGAGC '3 ||||||||||||| |||| 3' GACTCGACTGTCTTCTCTCACTCGTGTTCATA '5	1	-28.1	-35.2	0.798295	0.0199993
1183	>Mir400_7	BnaA01g27650D	0	993	48	48	1.31243	1	1890.36	5' TATGAGAGTATTATAAGTCAC '3 |||||||||| |||||||||| 3' AGGTACATACTCTCATCATATTCAGTGATATA '5	2	-26.1	-30	0.87	0.00597608
1184	>Mir400_7	BnaA04g09540D	0	1248	10	10	0.273422	1	1890.36	5' T-ATGAGAGTATTATAAGTCAC '3 | || ||||o|||||||||||| 3' AGGCAATTAGTCTCGTAATATTCAGTGCTAGC '5	4	-25.4	-30	0.846667	0.00539446
1185	>Mir400_7	BnaA09g10620D	0	672	65	32.5	1.77724	1	1890.36	5' TATGAGAGTATTATAAGTCAC '3 ||||||||| ||||||||||| 3' GGGTAAATACTCTCACAATATTCAGTGATATA '5	2	-25.7	-30	0.856667	0.0077519
1186	>Mir400_7	BnaA09g11170D	0	930	50	50	1.36711	1	1890.36	5' TATGAGAGTATTATAAGTCAC '3 |||||||||||||||||| || 3' AGGTAAATACTCTCATAATATTCATTGATGTA '5	1	-23.6	-30	0.786667	0.00325309
1187	>Mir400_7	BnaA09g12140D	0	801	185	92.5	5.05831	1	1890.36	5' TATGAGAGTATTATAAGTCAC '3 ||||||||||||||| ||||| 3' GGGGAAATACTCTCATAATATGCAGTGGTTTA '5	1	-25.8	-30	0.86	0.00385505
1188	>Mir400_7	BnaA09g49860D	0	357	124	124	3.39044	1	1890.36	5' T-ATGAGAGTATTATAAGTCAC '3 | |||||||||||||||||||| 3' GGGCAATTACTCTCATAATATTCAGTGGTCTA '5	1	-29.2	-30	0.973333	0.00578033
1189	>Mir400_7	BnaC01g35180D	0	993	104	104	2.84359	1	1890.36	5' TATGAGAGTATTATAAGTCAC '3 |||||||||| |||||||||| 3' AGGTACATACTCTCATCATATTCAGTGATATA '5	2	-26.1	-30	0.87	0.00505049
1190	>Mir400_7	BnaC08g44830D	0	357	153	153	4.18336	1	1890.36	5' T-ATGAGAGTATTATAAGTCAC '3 | |||||||||||||||||||| 3' GGGCAATTACTCTCATAATATTCAGTGGTCTA '5	1	-29.2	-30	0.973333	0.00576035
1191	>Mir400_7	BnaC09g10910D	0	672	65	32.5	1.77724	1	1890.36	5' TATGAGAGTATTATAAGTCAC '3 ||||||||| ||||||||||| 3' GGGTAAATACTCTCACAATATTCAGTGATATA '5	2	-25.7	-30	0.856667	0.0077519
1192	>Mir400_7	BnaC09g12100D	0	738	185	92.5	5.05831	1	1890.36	5' TATGAGAGTATTATAAGTCAC '3 ||||||||||||||| ||||| 3' GGGGAAATACTCTCATAATATGCAGTGGTTTA '5	1	-25.8	-30	0.86	0.00378501
1193	>Mir171_8	BnaA03g21080D	0	782	89	89	2.43346	1	1890.36	5' TGATTGAGCCGCGCCAATA '3 ||||||||||||||||||| 3' TCTACCACTAACTCGGCGCGGTTATAGGGAAC '5	0	-35	-35	1	0.00398406
1194	>Mir171_8	BnaA04g01210D	0	671	100	100	2.73422	1	1890.36	5' TGATTGAGCCGCGCCAATA '3 ||||||||||||||||||| 3' TCCAACACTAACTCGGCGCGGTTATAGGGAAC '5	0	-35	-35	1	0.00427611
1195	>Mir171_8	BnaAnng18540D	0	668	1746	873	47.7395	1	1890.36	5' TGATTGAGCCGCGCCAATA '3 ||||||||||||||||||| 3' TCGACAACTAACTCGGCGCGGTTATAGGGGAC '5	0	-35	-35	1	0.00418409
1196	>Mir171_8	BnaAnng18550D	0	668	1746	873	47.7395	1	1890.36	5' TGATTGAGCCGCGCCAATA '3 ||||||||||||||||||| 3' TCGACAACTAACTCGGCGCGGTTATAGGGGAC '5	0	-35	-35	1	0.00418409
1197	>Mir171_8	BnaC03g25140D	0	671	122	122	3.33575	1	1890.36	5' TGATTGAGCCGCGCCAATA '3 ||||||||||||||||||| 3' TCTACCACTAACTCGGCGCGGTTATAGGGAAC '5	0	-35	-35	1	0.00424499
1198	>Mir171_8	BnaC04g22080D	0	683	421	421	11.5111	1	1890.36	5' TGATTGAGCCGCGCCAATA '3 ||||||||||||||||||| 3' TCCAAAACTAACTCGGCGCGGTTATAGGGAAC '5	0	-35	-35	1	0.00416914
1199	>Mir171_8	BnaCnng57010D	2	773	8	8	0.218738	1	1890.36	5' TGATTGAGCCGCGCCAATA '3 ||||||||||||||||||| 3' TCTACCACTAACTCGGCGCGGTTATAGGGAAC '5	0	-35	-35	1	0.00784749
1200	>Mir6030_8	BnaA01g35670D	2	543	3	1.5	0.0820267	1	1890.36	5' TCCACCCATACCATACAGACC '3 ||| |||||||||||||o||| 3' GGGATGAGGGGGGTATGGTATGTTTGGGTATT '5	2.5	-33.4	-40.8	0.818627	0.0123681
1201	>Mir6030_8	BnaA07g17000D	0	405	3	1.5	0.0820267	1	1890.36	5' TCCACCCATACCATACAGACC '3 ||||||||||||||| || || 3' GGGATGAGGTGGGTATGGTATTTCGGGGTATT '5	2	-29.6	-40.8	0.72549	0.00343274
1202	>Mir6030_8	BnaA09g46490D	0	546	224	112	6.12466	1	1890.36	5' TCCACCCATACCATACAGACC '3 ||| |||||||| |||||||| 3' CGGTTGAGGGGGGTATGGCATGTCTGGGTGGT '5	4	-31.6	-40.8	0.77451	0.0151783
1203	>Mir6030_8	BnaAnng03870D	0	486	17	17	0.464818	1	1890.36	5' TCCACCCATACCATACAGACC '3 |||||||||||||||||o||| 3' CGGTTGAGGTGGGTATGGTATGTTTGGGTTTT '5	0.5	-38.2	-40.8	0.936275	0.00489715
1204	>Mir6030_8	BnaC08g15510D	0	165	17	8.5	0.464818	1	1890.36	5' TCCACCCATACCATACAGACC '3 ||||||||||||||| ||||| 3' AGGATGAGGTGGGTATGGTATCTCTGGGTATT '5	1	-34.6	-40.8	0.848039	0.00369393
1205	>Mir6030_8	BnaC08g21550D	0	549	42	14	1.14837	1	1890.36	5' TCCACCCATACCATACAGACC '3 |||||||||||||||||o||| 3' CGGTTGAGGTGGGTATGGTATGTTTGGGTTTT '5	0.5	-38.2	-40.8	0.936275	0.00363636
1206	>Mir6030_8	BnaC08g40560D	0	549	224	112	6.12466	1	1890.36	5' TCCACCCATACCATACAGACC '3 ||| |||||||| |||||||| 3' CGGTTGAGGGGGGTATGGCATGTCTGGGTGTT '5	4	-31.6	-40.8	0.77451	0.0153012
1207	>Mir6030_8	BnaC08g41330D	0	549	6	6	0.164053	1	1890.36	5' TCCACCCATACCATACAGACC '3 o|||||||||||||||||||| 3' CGGTTGGGGTGGGTATGGTATGTCTGGATGTT '5	0.5	-40.4	-40.8	0.990196	0.00229463
1208	>Mir6030_8	BnaC08g41340D	0	555	3	1.5	0.0820267	1	1890.36	5' TCCACCCATACCATACAGACC '3 |||||||||||| || ||||| 3' GGGATGAGGTGGGTATGGCATATCTGGGTACT '5	3	-30.2	-40.8	0.740196	0.00628321
1209	>Mir6030_8	BnaC08g41710D	0	522	17	8.5	0.464818	1	1890.36	5' TCCACCCATACCATACAGACC '3 ||||||||||||||| ||||| 3' AGGATGAGGTGGGTATGGTATCTCTGGGTATT '5	1	-34.6	-40.8	0.848039	0.00456918
1210	>Mir6030_8	BnaC08g48650D	0	453	42	14	1.14837	1	1890.36	5' TCCACCCATACCATACAGACC '3 |||||||||||||||||o||| 3' CGGTTGAGGTGGGTATGGTATGTTTGGATTTT '5	0.5	-38.2	-40.8	0.936275	0.00330469
1211	>Mir6030_8	BnaCnng64090D	0	549	42	14	1.14837	1	1890.36	5' TCCACCCATACCATACAGACC '3 |||||||||||||||||o||| 3' CGGTTGAGGTGGGTATGGTATGTTTGGGTTTT '5	0.5	-38.2	-40.8	0.936275	0.00191718
1212	>Mir403_12	BnaC03g27030D	2	4775	6	6	0.164053	1	1890.36	5' TTGTGCGTGAATCTA-ATT '3 ||| |||||||||o| |o| 3' TAGTTGAACTCGCACTTAGGTCTGAGATGGGG '5	4	-18.8	-25.5	0.737255	0.0252135
1213	>Mir824_5	BnaA01g02900D	0	600	8	8	0.218738	1	1890.36	5' TAGACCATTTGTGAGAAG '3 |||||||||||||||||| 3' GTACGGATCTGGTAAACACTCTTCTCTTTAAA '5	0	-28	-28	1	0.00566972
1214	>Mir824_5	BnaA03g51000D	0	600	13	6.5	0.355449	1	1890.36	5' TAGACCATTTGTGAGAAG '3 |||||||||||||||||| 3' GTACAGATCTGGTAAACACTCTTCTCTTTAAA '5	0	-28	-28	1	0.00566972
1215	>Mir824_5	BnaC01g04170D	0	600	31	31	0.847609	1	1890.36	5' TAGACCATTTGTGAGAAG '3 |||||||||||||||||| 3' GTACGGATCTGGTAAACACTCTTCTCTTTAAA '5	0	-28	-28	1	0.00566972
1216	>Mir824_5	BnaC07g44870D	0	600	13	6.5	0.355449	1	1890.36	5' TAGACCATTTGTGAGAAG '3 |||||||||||||||||| 3' GTACAGATCTGGTAAACACTCTTCTCTTCAAA '5	0	-28	-28	1	0.00566972
1217	>Mir395_8	BnaA05g01490D	3	581	2	1	0.0546845	1	1890.36	5' GTTCCCTTTAACGCTT-CA '3 |||||||| |||||o| || 3' GAAACGCAAGGGAATTTGCGGACGTATGCGCA '5	3.5	-21.3	-29.1	0.731959	0.0314233
1218	>Mir156_41	BnaA02g14580D	2	688	6	2	0.164053	2	3780.72	5' TTGACAGAAGATAGAGAGC '3 o|||||||||| ||||||| 3' TGACTCGACTGTCTTCTCTCTCTCGTGTTCAT '5	2.5	-27.7	-32	0.865625	0.0164015
1219	>Mir156_41	BnaA04g24340D	0	751	10	10	0.273422	2	3780.72	5' TTGACAGAAGATAGAGAGC '3 ||||||||||| ||||||| 3' CACCTAAACTGTCTTCTCTCTCTCGTGTCAAA '5	2	-27.7	-32	0.865625	0.0111264
1220	>Mir156_41	BnaA06g36780D	0	1327	27	27	0.73824	2	3780.72	5' TTGACAGAAGATAGAGAGC '3 ||||||||||| ||||||| 3' AACTTAAACTGTCTTCTCTCTCTCGTGGTAGT '5	2	-27.7	-32	0.865625	0.00775942
1221	>Mir156_41	BnaA07g08830D	0	1030	7	7	0.191396	2	3780.72	5' TTGACAGAAGATAGAGAGC '3 ||||||||||| ||||||| 3' TTCTGCAACTGTCTTCTCTCTCTCGTGACATC '5	2	-27.7	-32	0.865625	0.0107961
1222	>Mir156_41	BnaA07g08840D	0	1084	24	24	0.656214	2	3780.72	5' TTGACAGAAGATAGAGAGC '3 ||||||||||| ||||||| 3' TTCTTCAACTGTCTTCTCTCTCTCGTGCCACC '5	2	-27.7	-32	0.865625	0.0103492
1223	>Mir156_41	BnaAnng25050D	2	946	8	4	0.218738	2	3780.72	5' TTGACAGAAGATAGAGAGC '3 ||||||||||| ||||||| 3' TTCTGCAACTGTCTTCTCTCTCTCGTGACATC '5	2	-27.7	-32	0.865625	0.0116787
1224	>Mir156_41	BnaC02g14000D	2	688	6	2	0.164053	2	3780.72	5' TTGACAGAAGATAGAGAGC '3 o|||||||||| ||||||| 3' TGACTCGACTGTCTTCTCTCTCTCGTGTTCAT '5	2.5	-27.7	-32	0.865625	0.0164015
1225	>Mir156_41	BnaC02g19100D	2	703	6	2	0.164053	2	3780.72	5' TTGACAGAAGATAGAGAGC '3 o|||||||||| ||||||| 3' TGACTCGACTGTCTTCTCTCTCTCGTGTTCAT '5	2.5	-27.7	-32	0.865625	0.0161531
1226	>Mir156_41	BnaC03g57620D	2	1003	8	4	0.218738	2	3780.72	5' TTGACAGAAGATAGAGAGC '3 ||||||||||| ||||||| 3' TTCTGCAACTGTCTTCTCTCTCTCGTGACATC '5	2	-27.7	-32	0.865625	0.0110649
1227	>Mir156_41	BnaC04g02520D	1	754	3	3	0.0820267	2	3780.72	5' TTGACAGAAGATAGAGAGC '3 ||||||||||| ||||||| 3' CACCCAAACTGTCTTCTCTCTCTCGTGTCAAA '5	2	-27.7	-32	0.865625	0.0217186
1228	>Mir156_41	BnaC05g21280D	0	1006	11	11	0.300765	2	3780.72	5' TTGACAGAAGATAGAGAGC '3 ||||||||||| |||||o| 3' TTCTGCAACTGTCTTCTCTCTCTTGTGACATC '5	2.5	-25.3	-32	0.790625	0.014645
1229	>Mir156_41	BnaC07g11380D	0	1030	11	11	0.300765	2	3780.72	5' TTGACAGAAGATAGAGAGC '3 ||||||||||| ||||||| 3' TTCTTCAACTGTCTTCTCTCTCTCGTGCCACC '5	2	-27.7	-32	0.865625	0.0108842
1230	>Mir156_41	BnaC07g11390D	0	1024	5	5	0.136711	2	3780.72	5' TTGACAGAAGATAGAGAGC '3 ||||||||||| ||||||| 3' TTCTGCAACTGTCTTCTCTCTCTCGTGACATC '5	2	-27.7	-32	0.865625	0.0108547
1231	>Mir156_41	BnaC07g17030D	0	1318	28	28	0.765582	2	3780.72	5' TTGACAGAAGATAGAGAGC '3 ||||||||||| ||||||| 3' AACTTAAACTGTCTTCTCTCTCTCGTGGTAGT '5	2	-27.7	-32	0.865625	0.00780484
1232	>Mir156_41	BnaC09g17430D	3	922	2	2	0.0546845	2	3780.72	5' TTGACAGAAGATAGAGAGC '3 ||||||||||| ||||||| 3' AACTTAAACTGTCTTCTCTCTCTCGTGGTAGT '5	2	-27.7	-32	0.865625	0.0413377
1233	>Mir167_3	BnaA07g25390D	3	2173	2	2	0.0546845	1	1890.36	5' GAAGCTGCCAGCATGATCTAA '3 ||||||||||| |||||||| 3' GCTTATGTTCGACGGTCGGACTAGATTTCCGC '5	3	-32.2	-38.3	0.840731	0.0292222
1234	>Mir164_1	BnaC08g35400D	3	712	2	2	0.0546845	1	1890.36	5' CACGTGTTCTACTACTCC '3 ||| o|||||||| |||| 3' GTATTCGTGGGCAAGATGAAGAGGTGTTGGCA '5	4	-22.8	-31.4	0.726115	0.0029098
1235	>Mir172_21	BnaA01g34730D	0	592	28	14	0.765582	1	1890.36	5' GGAATCTTGATGATGCTGCAT '3 o|||||o||||||||||||| 3' CTCCTCTCTTAGGACTACTACGACGTCGTAAA '5	2.5	-33.7	-36	0.936111	0.0131003
1236	>Mir172_21	BnaA02g06490D	0	1114	19	19	0.519502	1	1890.36	5' GGAATCTTGATGATGCTGCAT '3 o|||||o|||||||||||||| 3' TCCCACTCTTAGGACTACTACGACGTAAACTC '5	1.5	-34	-36	0.944444	0.00234742
1237	>Mir172_21	BnaA03g22100D	0	1237	235	235	6.42542	1	1890.36	5' GGAATCTTGATGATGCTGCAT '3 o|||||o|||||||||||| 3' TTAATCTCTTAGGACTACTACGACGACGTTGA '5	3.5	-32.8	-36	0.911111	0.0138406
1238	>Mir172_21	BnaA03g53830D	0	1192	11	11	0.300765	1	1890.36	5' GGAATCTTGATGATGCTGCAT '3 o|||||o||||||||||||| 3' CTCCTCTCTTAGGACTACTACGACGTCGTAAA '5	2.5	-33.7	-36	0.936111	0.00700932
1239	>Mir172_21	BnaA07g13990D	0	1288	26	8.66667	0.710898	1	1890.36	5' GGAATCTTGATGATGCTGCAT '3 o|||||o|||||||||||| 3' TTAATCTCTTAGGACTACTACGACGACGTTGA '5	3.5	-32.8	-36	0.911111	0.0132888
1240	>Mir172_21	BnaA09g54740D	3	964	3	1.5	0.0820267	1	1890.36	5' GGAATCTTGATGATGCTGCAT '3 ||||||o||||||||||||| 3' ATTTTCCCTTAGGACTACTACGACGTTGACAG '5	2	-35.4	-36	0.983333	0.0049261
1241	>Mir172_21	BnaA10g12950D	0	1198	38	38	1.039	1	1890.36	5' GGAATCTTGATGATGCTGCAT '3 o|||||o|||||||||||||| 3' TCACACTCTTAGGACTACTACGACGTAAACTC '5	1.5	-34	-36	0.944444	0.00223714
1242	>Mir172_21	BnaC03g26480D	0	1180	2735	2735	74.781	1	1890.36	5' GGAATCTTGATGATGCTGCAT '3 o|||||o|||||||||||| 3' TTAATCTCTTAGGACTACTACGACGACGTTGA '5	3.5	-32.8	-36	0.911111	0.014475
1243	>Mir172_21	BnaC04g15640D	0	1282	26	8.66667	0.710898	1	1890.36	5' GGAATCTTGATGATGCTGCAT '3 o|||||o|||||||||||| 3' TTAATCTCTTAGGACTACTACGACGACGTTGA '5	3.5	-32.8	-36	0.911111	0.0132888
1244	>Mir172_21	BnaC08g25840D	3	967	3	1.5	0.0820267	1	1890.36	5' GGAATCTTGATGATGCTGCAT '3 ||||||o||||||||||||| 3' ATTTTCCCTTAGGACTACTACGACGTTGACAG '5	2	-35.4	-36	0.983333	0.00491158
1245	>Mir172_21	BnaC09g35430D	0	1198	96	96	2.62485	1	1890.36	5' GGAATCTTGATGATGCTGCAT '3 o|||||o|||||||||||||| 3' TCACACTCTTAGGACTACTACGACGTAAACTA '5	1.5	-34	-36	0.944444	0.00222717
1246	>Mir172_21	BnaCnng39690D	0	1189	7	7	0.191396	1	1890.36	5' GGAATCTTGATGATGCTGCAT '3 o|||||o||||||||||||| 3' CTCCTCTCTTAGGACTACTACGACGTCGTAAA '5	2.5	-33.7	-36	0.936111	0.00702573
1247	>Mir172_21	BnaCnng71740D	0	589	28	14	0.765582	1	1890.36	5' GGAATCTTGATGATGCTGCAT '3 o|||||o||||||||||||| 3' CTCCTCTCTTAGGACTACTACGACGTCGTAAA '5	2.5	-33.7	-36	0.936111	0.0134527
1248	>Mir397_3	BnaA02g06580D	2	677	3	3	0.0820267	1	1890.36	5' TCATTGAGTGCAGCGTTGATGT '3 |||||o|||||||||||||| | 3' TCGAGCAGTAATTCACGTCGCAACTA-ATAGGA '5	2	-33	-38.7	0.852713	0.00411765
1249	>Mir1885_10	BnaA02g35050D	0	128	6	6	0.164053	1	1890.36	5' TCAATGAAAGGTATGATT '3 ||||o||||||||||||| 3' AGCAACAGTTGCTTTCCATACTAAGGGAACGA '5	1	-23.8	-24.2	0.983471	0.00176913
1250	>Mir1885_10	BnaA03g15810D	3	755	2	1	0.0546845	1	1890.36	5' TCAATGAAAGGTATGATT '3 || ||o||||||||||| 3' CGATCGAAG-TATTTTCCATACTATAGCGCATC '5	4	-17.4	-24.2	0.719008	0.0164832
1251	>Mir1885_10	BnaA09g14980D	0	131	1390	1390	38.0057	1	1890.36	5' TCAATGAAAGGTATGATT '3 |||||||||||||||||| 3' AGCAGTAGTTACTTTCCATACTAAGGGAACGA '5	0	-24.2	-24.2	1	0.00133511
1252	>Mir1885_4	BnaA02g35050D	2	127	4	4	0.109369	1	1890.36	5' CAATGAAAGGTATGATTCC '3 |||o||||||||||||||| 3' GCAACAGTTGCTTTCCATACTAAGGGAACGAA '5	1	-28.1	-28.5	0.985965	0.0281181
1253	>Mir1885_4	BnaA09g14980D	2	130	213	213	5.82389	1	1890.36	5' CAATGAAAGGTATGATTCC '3 ||||||||||||||||||| 3' GCAGTAGTTACTTTCCATACTAAGGGAACGAA '5	0	-28.5	-28.5	1	0.00801068
1254	>Mir1885_4	BnaC09g53260D	3	241	2	1	0.0546845	1	1890.36	5' CAATGAAAGGTATGATTCC '3 |||o||||||| |||o||| 3' GACGTTGTTGCTTTCCACACTGAGGTCGCTGT '5	3.5	-23.8	-28.5	0.835088	0.0380669
1255	>Mir9408_1	BnaA02g09580D	2	150	5	5	0.136711	1	1890.36	5' TTTCATCTTAGAGAATGTT '3 o |||||||||||| ||oo 3' ACCACGCG-AGTAGAATCTCTCACGGAGAAGAC '5	3.5	-20.3	-25.3	0.802372	0.00671141
1256	>Mir9563_8	BnaAnng26680D	2	427	3	0.75	0.0820267	1	1890.36	5' AGAACTCGTCTCTTAACTTTT '3 ||||||||||||| |||o| 3' TAGAGAGCTTGAGCAGAGAA-AGAAGAACCGAC '5	3.5	-24.2	-30.7	0.788274	0.0435901
1257	>Mir9563_8	BnaC03g25450D	2	427	3	0.75	0.0820267	1	1890.36	5' AGAACTCGTCTCTTAACTTTT '3 ||||||||||||| |||o| 3' TAGAGAGCTTGAGCAGAGAA-AGAAGAACCGAC '5	3.5	-24.2	-30.7	0.788274	0.029345
1258	>Mir156_25	BnaA02g14580D	0	687	8	2.66667	0.218738	1	1890.36	5' TGACAGAAGAGAGTGAGCACT '3 ||||||||||||| |||||| 3' GACTCGACTGTCTTCTCTCTCTCGTGTTCATC '5	2	-34.2	-38.8	0.881443	0.0153843
1259	>Mir156_25	BnaA06g36780D	2	1326	16	16	0.437476	1	1890.36	5' TGACAGAAGAGAGTGAGCACT '3 ||||||||||||| ||||||o 3' ACTTAAACTGTCTTCTCTCTCTCGTGGTAGTT '5	1.5	-34.6	-38.8	0.891753	0.0256643
1260	>Mir156_25	BnaA07g08830D	2	1029	5	5	0.136711	1	1890.36	5' TGACAGAAGAGAGTGAGCACT '3 ||||||||||||| ||||||| 3' TCTGCAACTGTCTTCTCTCTCTCGTGACATCT '5	1	-34.6	-38.8	0.891753	0.00721368
1261	>Mir156_25	BnaA09g16340D	0	936	12	12	0.328107	1	1890.36	5' TGACAGAAGAGAGTGAGCACT '3 ||||||||||||| ||||||o 3' ACTTAAACTGTCTTCTCTCTCTCGTGGTAGTT '5	1.5	-34.6	-38.8	0.891753	0.00691142
1262	>Mir156_25	BnaAnng25050D	0	945	10	5	0.273422	1	1890.36	5' TGACAGAAGAGAGTGAGCACT '3 ||||||||||||| ||||||| 3' TCTGCAACTGTCTTCTCTCTCTCGTGACATCT '5	1	-34.6	-38.8	0.891753	0.00390815
1263	>Mir156_25	BnaC02g14000D	0	687	8	2.66667	0.218738	1	1890.36	5' TGACAGAAGAGAGTGAGCACT '3 ||||||||||||| |||||| 3' GACTCGACTGTCTTCTCTCTCTCGTGTTCATC '5	2	-34.2	-38.8	0.881443	0.0153843
1264	>Mir156_25	BnaC02g19100D	0	702	8	2.66667	0.218738	1	1890.36	5' TGACAGAAGAGAGTGAGCACT '3 ||||||||||||| |||||| 3' GACTCGACTGTCTTCTCTCTCTCGTGTTCATC '5	2	-34.2	-38.8	0.881443	0.0151512
1265	>Mir156_25	BnaC03g57620D	0	1002	10	5	0.273422	1	1890.36	5' TGACAGAAGAGAGTGAGCACT '3 ||||||||||||| ||||||| 3' TCTGCAACTGTCTTCTCTCTCTCGTGACATCT '5	1	-34.6	-38.8	0.891753	0.00370199
1266	>Mir156_25	BnaC05g21270D	2	1005	3	1.5	0.0820267	1	1890.36	5' TGACAGAAGAGAGTGAGCACT '3 ||||||||||||| o||||| 3' TCTTCAACTGTCTTCTCTCTTTCGTGCCACCT '5	2.5	-32.5	-38.8	0.837629	0.0463552
1267	>Mir156_25	BnaC05g21280D	2	1005	5	5	0.136711	1	1890.36	5' TGACAGAAGAGAGTGAGCACT '3 ||||||||||||| ||o|||| 3' TCTGCAACTGTCTTCTCTCTCTTGTGACATCT '5	1.5	-32.2	-38.8	0.829897	0.00734953
1268	>Mir156_25	BnaC07g17030D	2	1317	8	8	0.218738	1	1890.36	5' TGACAGAAGAGAGTGAGCACT '3 ||||||||||||| ||||||o 3' ACTTAAACTGTCTTCTCTCTCTCGTGGTAGTT '5	1.5	-34.6	-38.8	0.891753	0.0103963
1269	>Mir156_25	BnaC09g27080D	3	888	2	2	0.0546845	1	1890.36	5' TGACAGAAGAGAGTGAGCACT '3 ||||||||||||| |||||| 3' TCTCCTACTGTCTTCTCTCTCTCGTGTTAGTC '5	2	-34.2	-38.8	0.881443	0.0415836
1270	>Mir156_25	BnaCnng61400D	0	693	18	18	0.49216	1	1890.36	5' TGACAGAAGAGAGTGAGCACT '3 |||||||||||||||||||| 3' GACTCGACTGTCTTCTCTCACTCGTGTTCATA '5	1	-38.4	-38.8	0.989691	0.00424403
1271	>mir159_20	BnaA03g22590D	0	883	15	15	0.410133	2	3780.72	5' TTTGGACTGAAGGGAGCTC '3 ||||| |||||||||||| 3' GTTTTGTAACCTTACTTCCCTCGAGGTTGAAG '5	3	-29.5	-35.9	0.821727	0.00464575
1272	>mir159_20	BnaA05g27620D	1	946	24	24	0.656214	2	3780.72	5' T-TTGGACTGAAGGGAGCTC '3 | ||||| |||||||||||| 3' GACTTATAACCTTACTTCCCTCGAGGTCGAAG '5	3	-29.3	-35.9	0.816156	0.00802671
1273	>mir159_20	BnaAnng27960D	0	841	5	5	0.136711	2	3780.72	5' TTTGGACTGAAGGGAGCTC '3 |||||||||||||o||||| 3' AGCAACAAACCTGACTTCCTTCGAGATCCTGT '5	0.5	-33	-35.9	0.91922	0.000738007
1274	>mir159_20	BnaC03g26620D	0	883	10	10	0.273422	2	3780.72	5' TTTGGACTGAAGGGAGCTC '3 ||||| |||||||||||| 3' GTTTTGTAACCTTACTTCCCTCGAGGTTGAAG '5	3	-29.5	-35.9	0.821727	0.00467835
1275	>mir159_20	BnaCnng31260D	0	946	55	55	1.50382	2	3780.72	5' T-TTGGACTGAAGGGAGCTC '3 | ||||| |||||||||||| 3' GACTTATAACCTTACTTCCCTCGAGGTCGAAG '5	3	-29.3	-35.9	0.816156	0.00401203
1276	>mir159_20	BnaCnng49390D	0	949	202	202	5.52313	2	3780.72	5' T-TTGGACTGAAGGGAGCTC '3 | ||||| |||||||||||| 3' GACTTATAACCTTACTTCCCTCGAGGTCGAAG '5	3	-29.3	-35.9	0.816156	0.00419727
1277	>Mir166_7	BnaA04g20300D	2	587	10	10	0.273422	1	1890.36	5' CTCGGACCAGGCTTCATTCCC '3 | |||||||||||||||o|| 3' TATCTTAG-GCCTGGTCCGAAGTAGGGTTAGTA '5	2.5	-36.4	-43.4	0.83871	0.0406368
1278	>Mir166_7	BnaC09g54340D	3	563	2	2	0.0546845	1	1890.36	5' CTCGGACCAGGCTTCATTCCC '3 | |||||||||||||||o|| 3' TGGCTTAG-GCCTGGTCCGAAGTAGGGTCCGTA '5	2.5	-36.4	-43.4	0.83871	0.0482119
1279	>Mir160_9	BnaA01g06910D	0	1202	1278	639	34.9434	1	1890.36	5' TGCCTGGCTCCCTGTATGC '3 |||||||||||||||| o| 3' CGTAATACGGACCGAGGGACATTTGGGTGCCC '5	1.5	-34.8	-40.5	0.859259	0.00548997
1280	>Mir160_9	BnaA03g12820D	0	82	40	40	1.09369	1	1890.36	5' TGCCTGGCTCCCTGTATGC '3 o|||||o|||||||o o|| 3' GTACTGGCGGACTGAGGGACG-GCGGTGGCGGC '5	3.5	-33	-40.5	0.814815	0.0123265
1281	>Mir160_9	BnaA03g49980D	0	1859	1037	518.5	28.3539	1	1890.36	5' TGCCTGGCTCCCTGTATGC '3 |||||||||||||||| o| 3' CGTAATACGGACCGAGGGACATTTGGGTGCCC '5	1.5	-34.8	-40.5	0.859259	0.00403469
1282	>Mir160_9	BnaA07g13830D	0	1304	1282	641	35.0527	1	1890.36	5' TGCCTGGCTCCCTGTATGC '3 ||||||||||||||||| | 3' ACTCGAACGGACCGAGGGACATAAGGGCGTCC '5	1	-35.6	-40.5	0.879012	0.00293901
1283	>Mir160_9	BnaA07g20790D	0	1247	351	175.5	9.59712	1	1890.36	5' TGCCTGGCTCCCTGTATGC '3 ||||||||||||||o|||| 3' AGTATTACGGACCGAGGGACGTACGGTCGTCC '5	0.5	-40.5	-40.5	1	0.00246837
1284	>Mir160_9	BnaA07g33740D	0	302	6272	3136	171.49	1	1890.36	5' TGCCTGGCTCCCTGTATGC '3 ||||||||||||||o|||| 3' AGCATTACGGACCGAGGGACGTACGGCCGTCC '5	0.5	-40.5	-40.5	1	0.00622566
1285	>Mir160_9	BnaC01g08330D	0	1217	1278	639	34.9434	1	1890.36	5' TGCCTGGCTCCCTGTATGC '3 |||||||||||||||| o| 3' CGTAATACGGACCGAGGGACATTTGGGTGCCC '5	1.5	-34.8	-40.5	0.859259	0.00543625
1286	>Mir160_9	BnaC04g15900D	0	1289	1282	641	35.0527	1	1890.36	5' TGCCTGGCTCCCTGTATGC '3 ||||||||||||||||| | 3' ACTCGAACGGACCGAGGGACATAAGGACGTCC '5	1	-35.6	-40.5	0.879012	0.00296077
1287	>Mir160_9	BnaC06g20640D	0	1244	351	175.5	9.59712	1	1890.36	5' TGCCTGGCTCCCTGTATGC '3 ||||||||||||||o|||| 3' AGTATTACGGACCGAGGGACGTACGGTCGTCC '5	0.5	-40.5	-40.5	1	0.00247295
1288	>Mir160_9	BnaC06g38360D	0	1220	6272	3136	171.49	1	1890.36	5' TGCCTGGCTCCCTGTATGC '3 ||||||||||||||o|||| 3' AGCATTACGGACCGAGGGACGTACGGCCGTCC '5	0.5	-40.5	-40.5	1	0.00253887
1289	>Mir160_9	BnaC07g42330D	0	1901	1037	518.5	28.3539	1	1890.36	5' TGCCTGGCTCCCTGTATGC '3 |||||||||||||||| o| 3' CGTAATACGGACCGAGGGACATTTGGGTGCCC '5	1.5	-34.8	-40.5	0.859259	0.00396746
1290	>Mir160_9	BnaCnng57590D	0	76	60	60	1.64053	1	1890.36	5' TGCCTGGCTCCCTGTATGC '3 o|||||o|||||||o o|| 3' GTACTGGCGGACTGAGGGACG-GCGGTGGCGGC '5	3.5	-33	-40.5	0.814815	0.0124029
1291	>mir9558_5	BnaA03g32580D	0	81	16	16	0.437476	1	1890.36	5' TTGCAAGCCAGACATTTCC '3 |||||||||||||||||| 3' GTCTTCAACGTTCGGTCTGTAAAGAAGAGGTG '5	1	-30.9	-33.2	0.930723	0.00118238
1292	>mir9558_5	BnaC03g73690D	0	81	13	13	0.355449	1	1890.36	5' TTGCAAGCCAGACATTTCC '3 ||||||||||||||||||| 3' GTCTTCAACGTTCGGTCTGTAAAGGAGAGGTG '5	0	-33.2	-33.2	1	0.000602047
1293	>Mir156_7	BnaA01g02100D	3	1901	2	2	0.0546845	2	3780.72	5' GACAGAAGATAGAGAGCA '3 o||||||| ||||||o|| 3' TGCTTCTTTGTCTTC-ATCTCTTGTTGCGAATG '5	3	-22.3	-31	0.719355	0.0439703
1294	>Mir156_7	BnaCnng24370D	2	1163	3	3	0.0820267	2	3780.72	5' GACAGAAGATAGAGAGCA '3 |||||| |||| |||||| 3' TGCTCTCTGTCTACTATGTCTCGTTCGCGGCT '5	4	-23	-31	0.741935	0.0329707
1295	>Mir824_7	BnaA01g02900D	0	600	8	8	0.218738	1	1890.36	5' TAGACCATTTGTGAGAAGGG '3 ||||||||||||||||||o| 3' GTACGGATCTGGTAAACACTCTTCTCTTTAAA '5	0.5	-31.6	-34.6	0.913295	0.00566972
1296	>Mir824_7	BnaA03g51000D	0	600	13	6.5	0.355449	1	1890.36	5' TAGACCATTTGTGAGAAGGG '3 ||||||||||||||||||o| 3' GTACAGATCTGGTAAACACTCTTCTCTTTAAA '5	0.5	-31.6	-34.6	0.913295	0.00566972
1297	>Mir824_7	BnaC01g04170D	0	600	31	31	0.847609	1	1890.36	5' TAGACCATTTGTGAGAAGGG '3 ||||||||||||||||||o| 3' GTACGGATCTGGTAAACACTCTTCTCTTTAAA '5	0.5	-31.6	-34.6	0.913295	0.00566972
1298	>Mir824_7	BnaC07g44870D	0	600	13	6.5	0.355449	1	1890.36	5' TAGACCATTTGTGAGAAGGG '3 ||||||||||||||||||o| 3' GTACAGATCTGGTAAACACTCTTCTCTTCAAA '5	0.5	-31.6	-34.6	0.913295	0.00566972
1299	>Mir171_1	BnaAnng18540D	3	667	6	3	0.164053	1	1890.36	5' GATTGAGCCGCGCCAATATC '3 |||||||||||||||||||| 3' CGACAACTAACTCGGCGCGGTTATAGGGGACA '5	0	-37.4	-37.4	1	0.0438205
1300	>Mir171_15	BnaA04g01210D	2	668	52	52	1.4218	1	1890.36	5' TTGAGCCGTGCCAATATCACG '3 ||||||||o||||||||| | 3' AACACTAACTCGGCGCGGTTATAG-GGAACGCG '5	3	-33	-38.7	0.852713	0.00549449
1301	>Mir171_15	BnaA07g01720D	0	446	25	12.5	0.683556	1	1890.36	5' TTGAGCCGTGCCAATATCACG '3 |||||||||| |||||||||o 3' GCAACTAACTCGGCACTGTTATAGTGTACTCG '5	2.5	-30.6	-38.7	0.790698	0.00137221
1302	>Mir171_15	BnaAnng18540D	2	665	310	155	8.47609	1	1890.36	5' TTGAGCCGTGCCAATATCACG '3 ||||||||o||||||||| | 3' ACAACTAACTCGGCGCGGTTATAGGGGACACG '5	3	-33	-38.7	0.852713	0.00537633
1303	>Mir171_15	BnaAnng18550D	2	665	310	155	8.47609	1	1890.36	5' TTGAGCCGTGCCAATATCACG '3 ||||||||o||||||||| | 3' ACAACTAACTCGGCGCGGTTATAGGGGACACG '5	3	-33	-38.7	0.852713	0.00537633
1304	>Mir171_15	BnaC04g22080D	2	680	128	128	3.49981	1	1890.36	5' TTGAGCCGTGCCAATATCACG '3 ||||||||o||||||||| | 3' AAAACTAACTCGGCGCGGTTATAG-GGAACGCG '5	3	-33	-38.7	0.852713	0.00535713
1305	>Mir171_15	BnaC07g03310D	0	452	25	12.5	0.683556	1	1890.36	5' TTGAGCCGTGCCAATATCACG '3 |||||||||| |||||||||o 3' GCAACTAACTCGGCACTGTTATAGTGTACTCG '5	2.5	-30.6	-38.7	0.790698	0.00136659
1306	>Mir171_15	BnaCnng57010D	0	770	9	9	0.24608	1	1890.36	5' TTGAGCCGTGCCAATATCACG '3 ||||||||o||||||||| | 3' ACCACTAACTCGGCGCGGTTATAG-GGAACGCG '5	3	-33	-38.7	0.852713	0.00505049
1307	>Mir166_25	BnaA08g01600D	3	566	2	1	0.0546845	1	1890.36	5' TTCGGACCAGGCTTCATTCCCC '3 |o|||||||||||||||||| 3' TACCTTAGGCCTGGTCCGAAGTAAGGTCCGTA '5	3	-38.7	-45.1	0.858093	0.0310117
1308	>Mir166_25	BnaC03g69040D	3	566	2	1	0.0546845	1	1890.36	5' TTCGGACCAGGCTTCATTCCCC '3 |o|||||||||||||||||| 3' TACCTTAGGCCTGGTCCGAAGTAAGGTCCGTA '5	3	-38.7	-45.1	0.858093	0.0304266
1309	>Mir319_15	BnaA01g29050D	0	851	5	5	0.136711	1	1890.36	5' TTGGACTGAAGGGAGCTCCTT '3 o|||||||||||| o|o|||o 3' CACATTGACCTGACTTCCCCTGGGGAGACTCC '5	3	-33.7	-40.8	0.82598	0.00567374
1310	>Mir319_15	BnaA05g11650D	1	812	5	1.66667	0.136711	1	1890.36	5' TTGGACTGAAGGGAGCTCCTT '3 o|||||||||||| o|o|| | 3' TTATTTGACCTGACTTCCCATGGGGCAACAAC '5	3.5	-31.8	-40.8	0.779412	0.0260352
1311	>Mir319_15	BnaC01g36430D	0	362	12	12	0.328107	1	1890.36	5' TTGGACTGAAGGGAGCTCCTT '3 o|||||||||||| o|o|||o 3' CACATTGACCTGACTTCCCCTGGGGAGACTCT '5	3	-33.7	-40.8	0.82598	0.010554
1312	>Mir319_15	BnaC04g13290D	1	812	5	1.66667	0.136711	1	1890.36	5' TTGGACTGAAGGGAGCTCCTT '3 o|||||||||||| o|o|| | 3' TTATTTGACCTGACTTCCCATGGGGCAACAAC '5	3.5	-31.8	-40.8	0.779412	0.0259601
1313	>Mir319_15	BnaC07g35270D	0	702	8	8	0.218738	1	1890.36	5' TTGGACTGAAGGGAGCTCCTT '3 ||||||||||||| |o||o| 3' CAACGTAACCTGACTTCCC-AGGGGGACAACTT '5	3	-31.7	-40.8	0.776961	0.00661155
1314	>Mir319_15	BnaCnng59700D	1	923	7	3.5	0.191396	1	1890.36	5' TTGGACTGAAGGGAGCTCCTT '3 o|||||||||||| o|o|||o 3' GACATTGACCTGACTTCCCCTGGGGAGACTCT '5	3	-33.7	-40.8	0.82598	0.0311125
1315	>Mir156_36	BnaA02g14580D	2	688	6	2	0.164053	1	1890.36	5' TTGACAGAAGAAAGAGAGC '3 o|||||||||| ||||||| 3' TGACTCGACTGTCTTCTCTCTCTCGTGTTCAT '5	2.5	-27.7	-31.4	0.882166	0.0164015
1316	>Mir156_36	BnaA04g24340D	0	751	10	10	0.273422	1	1890.36	5' TTGACAGAAGAAAGAGAGC '3 ||||||||||| ||||||| 3' CACCTAAACTGTCTTCTCTCTCTCGTGTCAAA '5	2	-27.7	-31.4	0.882166	0.0111264
1317	>Mir156_36	BnaA06g36780D	0	1327	27	27	0.73824	1	1890.36	5' TTGACAGAAGAAAGAGAGC '3 ||||||||||| ||||||| 3' AACTTAAACTGTCTTCTCTCTCTCGTGGTAGT '5	2	-27.7	-31.4	0.882166	0.00775942
1318	>Mir156_36	BnaA07g08830D	0	1030	7	7	0.191396	1	1890.36	5' TTGACAGAAGAAAGAGAGC '3 ||||||||||| ||||||| 3' TTCTGCAACTGTCTTCTCTCTCTCGTGACATC '5	2	-27.7	-31.4	0.882166	0.0107961
1319	>Mir156_36	BnaA07g08840D	0	1084	24	24	0.656214	1	1890.36	5' TTGACAGAAGAAAGAGAGC '3 ||||||||||| ||||||| 3' TTCTTCAACTGTCTTCTCTCTCTCGTGCCACC '5	2	-27.7	-31.4	0.882166	0.0103492
1320	>Mir156_36	BnaAnng25050D	2	946	8	4	0.218738	1	1890.36	5' TTGACAGAAGAAAGAGAGC '3 ||||||||||| ||||||| 3' TTCTGCAACTGTCTTCTCTCTCTCGTGACATC '5	2	-27.7	-31.4	0.882166	0.0116787
1321	>Mir156_36	BnaC02g14000D	2	688	6	2	0.164053	1	1890.36	5' TTGACAGAAGAAAGAGAGC '3 o|||||||||| ||||||| 3' TGACTCGACTGTCTTCTCTCTCTCGTGTTCAT '5	2.5	-27.7	-31.4	0.882166	0.0164015
1322	>Mir156_36	BnaC02g19100D	2	703	6	2	0.164053	1	1890.36	5' TTGACAGAAGAAAGAGAGC '3 o|||||||||| ||||||| 3' TGACTCGACTGTCTTCTCTCTCTCGTGTTCAT '5	2.5	-27.7	-31.4	0.882166	0.0161531
1323	>Mir156_36	BnaC03g57620D	2	1003	8	4	0.218738	1	1890.36	5' TTGACAGAAGAAAGAGAGC '3 ||||||||||| ||||||| 3' TTCTGCAACTGTCTTCTCTCTCTCGTGACATC '5	2	-27.7	-31.4	0.882166	0.0110649
1324	>Mir156_36	BnaC04g02520D	1	754	3	3	0.0820267	1	1890.36	5' TTGACAGAAGAAAGAGAGC '3 ||||||||||| ||||||| 3' CACCCAAACTGTCTTCTCTCTCTCGTGTCAAA '5	2	-27.7	-31.4	0.882166	0.0217186
1325	>Mir156_36	BnaC05g21280D	0	1006	11	11	0.300765	1	1890.36	5' TTGACAGAAGAAAGAGAGC '3 ||||||||||| |||||o| 3' TTCTGCAACTGTCTTCTCTCTCTTGTGACATC '5	2.5	-25.3	-31.4	0.805732	0.014645
1326	>Mir156_36	BnaC07g11380D	0	1030	11	11	0.300765	1	1890.36	5' TTGACAGAAGAAAGAGAGC '3 ||||||||||| ||||||| 3' TTCTTCAACTGTCTTCTCTCTCTCGTGCCACC '5	2	-27.7	-31.4	0.882166	0.0108842
1327	>Mir156_36	BnaC07g11390D	0	1024	5	5	0.136711	1	1890.36	5' TTGACAGAAGAAAGAGAGC '3 ||||||||||| ||||||| 3' TTCTGCAACTGTCTTCTCTCTCTCGTGACATC '5	2	-27.7	-31.4	0.882166	0.0108547
1328	>Mir156_36	BnaC07g17030D	0	1318	28	28	0.765582	1	1890.36	5' TTGACAGAAGAAAGAGAGC '3 ||||||||||| ||||||| 3' AACTTAAACTGTCTTCTCTCTCTCGTGGTAGT '5	2	-27.7	-31.4	0.882166	0.00780484
1329	>Mir156_36	BnaC09g17430D	3	922	2	2	0.0546845	1	1890.36	5' TTGACAGAAGAAAGAGAGC '3 ||||||||||| ||||||| 3' AACTTAAACTGTCTTCTCTCTCTCGTGGTAGT '5	2	-27.7	-31.4	0.882166	0.0413377
1330	>Mir408_3	BnaA02g05230D	2	626	6	6	0.164053	1	1890.36	5' ATGCACTGCCTCTTCCCT '3 ||||||||||||||||| 3' GATTTGCACGTGACGGAGAAGGGAAGCAACGA '5	1	-34.8	-35.3	0.985836	0.00235294
1331	>Mir408_3	BnaA09g43170D	3	597	2	1	0.0546845	1	1890.36	5' ATGCACTGCCTCTTCCCT '3 ||||||||||||| || | 3' TGCCGATACGTGACGGAGACGGTAGAGTCGTA '5	2	-26.7	-35.3	0.756374	0.0285406
1332	>Mir408_3	BnaC08g35690D	3	579	2	1	0.0546845	1	1890.36	5' ATGCACTGCCTCTTCCCT '3 ||||||||||||| || | 3' TGCCGATACGTGACGGAGACGGTAGAGTCGTA '5	2	-26.7	-35.3	0.756374	0.0379835
1333	>Mir167_8	BnaA04g07950D	0	2282	67	33.5	1.83193	1	1890.36	5' TGAAGCTGCCAGCATGATCT '3 o ||||||||||| |||||| 3' TGCTTATG-TTCGACGGTCGGACTAGATTCCCC '5	2.5	-29.4	-37.6	0.781915	0.00327265
1334	>Mir167_8	BnaA07g25390D	0	2174	352	352	9.62446	1	1890.36	5' TGAAGCTGCCAGCATGATCT '3 o ||||||||||| |||||| 3' TGCTTATG-TTCGACGGTCGGACTAGATTTCCG '5	2.5	-29.4	-37.6	0.781915	0.00343274
1335	>Mir167_8	BnaA08g17390D	0	2282	196	65.3333	5.35908	1	1890.36	5' TGAAGCTGCCAGCATGATCT '3 o ||||||||||| |||||| 3' TGTTTATG-TTCGACGGTCGGACTAGAGTGTCC '5	2.5	-29.4	-37.6	0.781915	0.00314527
1336	>Mir167_8	BnaA09g26170D	0	2333	196	65.3333	5.35908	1	1890.36	5' TGAAGCTGCCAGCATGATCT '3 o ||||||||||| |||||| 3' TGTTTATG-TTCGACGGTCGGACTAGAGTGTCC '5	2.5	-29.4	-37.6	0.781915	0.00306925
1337	>Mir167_8	BnaC03g59640D	2	2267	4	4	0.109369	1	1890.36	5' TGAAGCTGCCAGCATGATCT '3 o ||||||||||| |||||| 3' TGTTTATG-TTCGACGGTCGGACTAGAGTGTCC '5	2.5	-29.4	-37.6	0.781915	0.0157322
1338	>Mir167_8	BnaC05g23210D	0	2324	196	65.3333	5.35908	1	1890.36	5' TGAAGCTGCCAGCATGATCT '3 o ||||||||||| |||||| 3' TGTTTATG-TTCGACGGTCGGACTAGAGTGTCC '5	2.5	-29.4	-37.6	0.781915	0.00307988
1339	>Mir167_8	BnaC06g27170D	0	2168	137	137	3.74589	1	1890.36	5' TGAAGCTGCCAGCATGATCT '3 o ||||||||||| |||||| 3' TGCTTATG-TTCGACGGTCGGACTAGATTTCCG '5	2.5	-29.4	-37.6	0.781915	0.0034416
1340	>Mir167_8	BnaCnng25410D	0	2267	67	33.5	1.83193	1	1890.36	5' TGAAGCTGCCAGCATGATCT '3 o ||||||||||| |||||| 3' TGCTTATG-TTCGACGGTCGGACTAGATTCCCC '5	2.5	-29.4	-37.6	0.781915	0.00329286
1341	>Mir162_7	BnaA10g00800D	0	2853	228	114	6.23403	1	1890.36	5' TCGATAA-ACCTCTGCATC '3 ||||||| ||||||||||| 3' TCTGTAGCTATTATGGAGACGTAGGTCGAGTA '5	2	-27.2	-30	0.906667	0.00036897
1342	>Mir162_7	BnaC05g00860D	0	2844	228	114	6.23403	1	1890.36	5' TCGATAA-ACCTCTGCATC '3 ||||||| ||||||||||| 3' TCTGTAGCTATTATGGAGACGTAGGTCGAGTA '5	2	-27.2	-30	0.906667	0.000369583
1343	>Mir393_6	BnaA02g28290D	0	1513	269	134.5	7.35506	1	1890.36	5' TCCAAAGGGATCGCATTG-ATC '3 |||||||||||||||||| || 3' TGCTGTAGGTTTCCCTAGCGTAACAAAGTATG '5	2	-32.7	-37.5	0.872	0.00583599
1344	>Mir393_6	BnaA07g19520D	0	1681	146	73	3.99197	1	1890.36	5' TCCAAAGGGATCGCATTGATC '3 |||||||o|||||||||| || 3' TTCTGTAGGTTTCTCTAGCGTAAC-AGAGGTCG '5	2	-29.8	-37.5	0.794667	0.00519884
1345	>Mir393_6	BnaA08g24570D	0	1558	77	38.5	2.10535	1	1890.36	5' TCCAAAGGGATCGCATTG-ATC '3 |||||||||||||||||| || 3' TGCTGTAGGTTTCCCTAGCGTAACAAAGCATG '5	2	-32.7	-37.5	0.872	0.00568665
1346	>Mir393_6	BnaA09g40340D	0	1528	3900	1950	106.635	1	1890.36	5' TCCAAAGGGATCGCATTGATC '3 |||||||o|||||||||| || 3' TTCTGTAGGTTTCTCTAGCGTAAC-AGAGGTCG '5	2	-29.8	-37.5	0.794667	0.00563855
1347	>Mir393_6	BnaC02g36370D	0	1513	269	134.5	7.35506	1	1890.36	5' TCCAAAGGGATCGCATTG-ATC '3 |||||||||||||||||| || 3' TGCTGTAGGTTTCCCTAGCGTAACAAAGTATG '5	2	-32.7	-37.5	0.872	0.00583599
1348	>Mir393_6	BnaC03g73110D	2	1519	4	4	0.109369	1	1890.36	5' TCCAAAGGGATCGCATTGATC '3 ||||||||||o||||| | | 3' TACTGTAGGTTTCCCTGGCGTA-CCAAAGATCA '5	4	-28.3	-37.5	0.754667	0.0339046
1349	>Mir393_6	BnaC06g43000D	0	1528	146	73	3.99197	1	1890.36	5' TCCAAAGGGATCGCATTGATC '3 |||||||o|||||||||| || 3' TTCTGTAGGTTTCTCTAGCGTAAC-AGAGGTCG '5	2	-29.8	-37.5	0.794667	0.00574546
1350	>Mir393_6	BnaC07g07840D	0	45	82	82	2.24206	1	1890.36	5' T-CCAAAGGGATCGCATTGATC '3 | ||||||||||||| o|||o| 3' TAATAACGGTTTCCCTAGCGAGACTGGGTTTC '5	3	-31.4	-37.5	0.837333	0.0112015
1351	>Mir393_6	BnaC08g15770D	0	1543	77	38.5	2.10535	1	1890.36	5' TCCAAAGGGATCGCATTG-ATC '3 |||||||||||||||||| || 3' TGCTGTAGGTTTCCCTAGCGTAACAAAGCATG '5	2	-32.7	-37.5	0.872	0.0057159
1352	>Mir393_6	BnaC08g29060D	0	1519	2081	1040.5	56.8992	1	1890.36	5' TCCAAAGGGATCGCATTGATC '3 |||||||||||||||||| || 3' TGCTGTAGGTTTCCCTAGCGTAACAAGACATG '5	1	-32.8	-37.5	0.874667	0.00116381
1353	>Mir393_6	BnaC08g32660D	0	1528	3900	1950	106.635	1	1890.36	5' TCCAAAGGGATCGCATTGATC '3 |||||||o|||||||||| || 3' TTCTGTAGGTTTCTCTAGCGTAAC-AGAGGTCG '5	2	-29.8	-37.5	0.794667	0.00563855
1354	>Mir393_6	BnaC08g40890D	0	1519	2081	1040.5	56.8992	1	1890.36	5' TCCAAAGGGATCGCATTGATC '3 |||||||||||||||||| || 3' TGCTGTAGGTTTCCCTAGCGTAACAAGACATG '5	1	-32.8	-37.5	0.874667	0.00116178
1355	>Mir403_8	BnaA09g44370D	1	106	5	5	0.136711	1	1890.36	5' TTAGATTCACGCACAAACT '3 |||||o|||||||| || 3' CTAACAAATCTGAGTGCGTGAAAGAGTAGCCT '5	4	-22.5	-28.7	0.783972	0.00377834
1356	>mir391_4	BnaA08g13280D	3	2116	2	1	0.0546845	1	1890.36	5' CGGTATCTCTCCTACGTAG '3 o||||||||||| |||| 3' CGTAGGTTCATAGAGAGGA-GCATGAGGAGAAA '5	4	-24.5	-34.5	0.710145	0.0353357
1357	>mir391_4	BnaC03g68200D	3	1963	2	1	0.0546845	1	1890.36	5' CGGTATCTCTCCTACGTAG '3 o||||||||||| |||| 3' CGTAGGTTCATAGAGAGGA-GCATGAGGAGAAA '5	4	-24.5	-34.5	0.710145	0.0232001
1358	>Mir160_4	BnaC03g50500D	0	921	5	5	0.136711	1	1890.36	5' GCGTACGAGGAGCCAAGC '3 o||| |||||||||||o 3' CAATCGGTGCA-GCTCCTCGGTTTTGCCTAACA '5	4	-26.5	-37.3	0.710456	0.000723589
1359	>Mir172_19	BnaA01g34730D	0	592	28	14	0.765582	1	1890.36	5' GGAATCTTGATGATGCTGC '3 o|||||o|||||||||||| 3' CTCCTCTCTTAGGACTACTACGACGTCGTAAA '5	1.5	-31.3	-33.3	0.93994	0.0203039
1360	>Mir172_19	BnaA02g06490D	0	1114	19	19	0.519502	1	1890.36	5' GGAATCTTGATGATGCTGC '3 o|||||o|||||||||||| 3' TCCCACTCTTAGGACTACTACGACGTAAACTC '5	1.5	-31.3	-33.3	0.93994	0.0109076
1361	>Mir172_19	BnaA03g22100D	0	1237	235	235	6.42542	1	1890.36	5' GGAATCTTGATGATGCTGC '3 o|||||o|||||||||||| 3' TTAATCTCTTAGGACTACTACGACGACGTTGA '5	1.5	-31.3	-33.3	0.93994	0.0107816
1362	>Mir172_19	BnaA03g53830D	0	1192	11	11	0.300765	1	1890.36	5' GGAATCTTGATGATGCTGC '3 o|||||o|||||||||||| 3' CTCCTCTCTTAGGACTACTACGACGTCGTAAA '5	1.5	-31.3	-33.3	0.93994	0.0108821
1363	>Mir172_19	BnaA07g13990D	0	1288	26	8.66667	0.710898	1	1890.36	5' GGAATCTTGATGATGCTGC '3 o|||||o|||||||||||| 3' TTAATCTCTTAGGACTACTACGACGACGTTGA '5	1.5	-31.3	-33.3	0.93994	0.0103511
1364	>Mir172_19	BnaA09g54740D	3	964	3	1.5	0.0820267	1	1890.36	5' GGAATCTTGATGATGCTGC '3 ||||||o|||||||||||| 3' ATTTTCCCTTAGGACTACTACGACGTTGACAG '5	1	-33	-33.3	0.990991	0.00197336
1365	>Mir172_19	BnaA10g12950D	0	1198	38	38	1.039	1	1890.36	5' GGAATCTTGATGATGCTGC '3 o|||||o|||||||||||| 3' TCACACTCTTAGGACTACTACGACGTAAACTC '5	1.5	-31.3	-33.3	0.93994	0.0103972
1366	>Mir172_19	BnaC03g26480D	0	1180	2735	2735	74.781	1	1890.36	5' GGAATCTTGATGATGCTGC '3 o|||||o|||||||||||| 3' TTAATCTCTTAGGACTACTACGACGACGTTGA '5	1.5	-31.3	-33.3	0.93994	0.0112766
1367	>Mir172_19	BnaC04g15640D	0	1282	26	8.66667	0.710898	1	1890.36	5' GGAATCTTGATGATGCTGC '3 o|||||o|||||||||||| 3' TTAATCTCTTAGGACTACTACGACGACGTTGA '5	1.5	-31.3	-33.3	0.93994	0.0103511
1368	>Mir172_19	BnaC08g25840D	3	967	3	1.5	0.0820267	1	1890.36	5' GGAATCTTGATGATGCTGC '3 ||||||o|||||||||||| 3' ATTTTCCCTTAGGACTACTACGACGTTGACAG '5	1	-33	-33.3	0.990991	0.00196753
1369	>Mir172_19	BnaC09g13430D	0	229	26	8.66667	0.710898	1	1890.36	5' GGAATCTTGATGATGCTGC '3 o|||||o|||||||||||| 3' TTAATCTCTTAGGACTACTACGACGACGTTGA '5	1.5	-31.3	-33.3	0.93994	0.0467359
1370	>Mir172_19	BnaC09g35430D	0	1198	96	96	2.62485	1	1890.36	5' GGAATCTTGATGATGCTGC '3 o|||||o|||||||||||| 3' TCACACTCTTAGGACTACTACGACGTAAACTA '5	1.5	-31.3	-33.3	0.93994	0.0103511
1371	>Mir172_19	BnaCnng39690D	0	1189	7	7	0.191396	1	1890.36	5' GGAATCTTGATGATGCTGC '3 o|||||o|||||||||||| 3' CTCCTCTCTTAGGACTACTACGACGTCGTAAA '5	1.5	-31.3	-33.3	0.93994	0.0109076
1372	>Mir172_19	BnaCnng71740D	0	589	28	14	0.765582	1	1890.36	5' GGAATCTTGATGATGCTGC '3 o|||||o|||||||||||| 3' CTCCTCTCTTAGGACTACTACGACGTCGTAAA '5	1.5	-31.3	-33.3	0.93994	0.0208481
1373	>Mir395_7	BnaA03g36860D	3	336	3	1.5	0.0820267	1	1890.36	5' CTGAAGTGTTTGGGGGGACTC '3 ||||| ||||||o||o|||| 3' CAACTTTACTTCTCAAACCTCCTTGAGCCTAA '5	4	-29.6	-41.5	0.713253	0.0395065
1374	>Mir395_7	BnaA06g36560D	1	345	2	1	0.0546845	1	1890.36	5' CTGAAGTGTTTGGGGGGACTC '3 ||||||||||||o||o|||| 3' CAACTTTACTTCACAAACCTCCTTGAGACTGA '5	2	-33.8	-41.5	0.814458	0.00864549
1375	>Mir395_7	BnaC07g17320D	3	1383	2	1	0.0546845	1	1890.36	5' CTGAAGTGTTTGGGGGGACTC '3 ||||||||||||o||o|||| 3' CAACTTTACTTCACAAACCTCCTTGAGACTGA '5	2	-33.8	-41.5	0.814458	0.0082372
1376	>Mir160_13	BnaA01g06910D	0	1202	1278	639	34.9434	1	1890.36	5' TGCCTGGCTCCCTGTATGCCATC '3 |||||||||||||||| o|| | 3' CGTAATACGGACCGAGGGACATTTGGGTGCCC '5	3.5	-39.5	-49.4	0.799595	0.00548997
1377	>Mir160_13	BnaA03g49980D	0	1859	1037	518.5	28.3539	1	1890.36	5' TGCCTGGCTCCCTGTATGCCATC '3 |||||||||||||||| o|| | 3' CGTAATACGGACCGAGGGACATTTGGGTGCCC '5	3.5	-39.5	-49.4	0.799595	0.00403469
1378	>Mir160_13	BnaA07g13830D	0	1304	1282	641	35.0527	1	1890.36	5' TGCCTGGCTCCCTGTATGCCATC '3 ||||||||||||||||| || | 3' ACTCGAACGGACCGAGGGACATAAGGGCGTCC '5	3	-38.5	-49.4	0.779352	0.00293901
1379	>Mir160_13	BnaA07g20790D	0	1247	351	175.5	9.59712	1	1890.36	5' TGCCTGGCTCCCTGTATGCCATC '3 ||||||||||||||o|||||| | 3' AGTATTACGGACCGAGGGACGTACGGTCGTCC '5	1.5	-46.2	-49.4	0.935223	0.00123495
1380	>Mir160_13	BnaA07g33740D	0	302	6272	3136	171.49	1	1890.36	5' TGCCTGGCTCCCTGTATGCCATC '3 ||||||||||||||o||||| | 3' AGCATTACGGACCGAGGGACGTACGGCCGTCC '5	2.5	-45.3	-49.4	0.917004	0.00622566
1381	>Mir160_13	BnaC01g08330D	0	1217	1278	639	34.9434	1	1890.36	5' TGCCTGGCTCCCTGTATGCCATC '3 |||||||||||||||| o|| | 3' CGTAATACGGACCGAGGGACATTTGGGTGCCC '5	3.5	-39.5	-49.4	0.799595	0.00543625
1382	>Mir160_13	BnaC04g15900D	0	1289	1282	641	35.0527	1	1890.36	5' TGCCTGGCTCCCTGTATGCCATC '3 ||||||||||||||||| || | 3' ACTCGAACGGACCGAGGGACATAAGGACGTCC '5	3	-38.6	-49.4	0.781377	0.00296077
1383	>Mir160_13	BnaC06g20640D	0	1244	351	175.5	9.59712	1	1890.36	5' TGCCTGGCTCCCTGTATGCCATC '3 ||||||||||||||o|||||| | 3' AGTATTACGGACCGAGGGACGTACGGTCGTCC '5	1.5	-46.2	-49.4	0.935223	0.00123724
1384	>Mir160_13	BnaC06g38360D	0	1220	6272	3136	171.49	1	1890.36	5' TGCCTGGCTCCCTGTATGCCATC '3 ||||||||||||||o||||| | 3' AGCATTACGGACCGAGGGACGTACGGCCGTCC '5	2.5	-45.3	-49.4	0.917004	0.00253887
1385	>Mir160_13	BnaC07g42330D	0	1901	1037	518.5	28.3539	1	1890.36	5' TGCCTGGCTCCCTGTATGCCATC '3 |||||||||||||||| o|| | 3' CGTAATACGGACCGAGGGACATTTGGGTGCCC '5	3.5	-39.5	-49.4	0.799595	0.00396746
1386	>Mir156_17	BnaA02g14580D	0	687	8	2.66667	0.218738	1	1890.36	5' TGACAGAAGAAAGAGAGCAC '3 |||||||||| ||||||||| 3' GACTCGACTGTCTTCTCTCTCTCGTGTTCATC '5	2	-31	-34.7	0.893372	0.0133468
1387	>Mir156_17	BnaA06g36780D	2	1326	16	16	0.437476	1	1890.36	5' TGACAGAAGAAAGAGAGCAC '3 |||||||||| ||||||||| 3' ACTTAAACTGTCTTCTCTCTCTCGTGGTAGTT '5	2	-31	-34.7	0.893372	0.0413689
1388	>Mir156_17	BnaA07g08830D	2	1029	5	5	0.136711	1	1890.36	5' TGACAGAAGAAAGAGAGCAC '3 |||||||||| ||||||||| 3' TCTGCAACTGTCTTCTCTCTCTCGTGACATCT '5	2	-31	-34.7	0.893372	0.0232548
1389	>Mir156_17	BnaA09g16340D	0	936	12	12	0.328107	1	1890.36	5' TGACAGAAGAAAGAGAGCAC '3 |||||||||| ||||||||| 3' ACTTAAACTGTCTTCTCTCTCTCGTGGTAGTT '5	2	-31	-34.7	0.893372	0.0112068
1390	>Mir156_17	BnaAnng25050D	0	945	10	5	0.273422	1	1890.36	5' TGACAGAAGAAAGAGAGCAC '3 |||||||||| ||||||||| 3' TCTGCAACTGTCTTCTCTCTCTCGTGACATCT '5	2	-31	-34.7	0.893372	0.0126457
1391	>Mir156_17	BnaC02g14000D	0	687	8	2.66667	0.218738	1	1890.36	5' TGACAGAAGAAAGAGAGCAC '3 |||||||||| ||||||||| 3' GACTCGACTGTCTTCTCTCTCTCGTGTTCATC '5	2	-31	-34.7	0.893372	0.0133468
1392	>Mir156_17	BnaC02g19100D	0	702	8	2.66667	0.218738	1	1890.36	5' TGACAGAAGAAAGAGAGCAC '3 |||||||||| ||||||||| 3' GACTCGACTGTCTTCTCTCTCTCGTGTTCATC '5	2	-31	-34.7	0.893372	0.0131444
1393	>Mir156_17	BnaC03g57620D	0	1002	10	5	0.273422	1	1890.36	5' TGACAGAAGAAAGAGAGCAC '3 |||||||||| ||||||||| 3' TCTGCAACTGTCTTCTCTCTCTCGTGACATCT '5	2	-31	-34.7	0.893372	0.0119814
1394	>Mir156_17	BnaC05g21270D	2	1005	3	1.5	0.0820267	1	1890.36	5' TGACAGAAGAAAGAGAGCAC '3 |||||||||| |||o||||| 3' TCTTCAACTGTCTTCTCTCTTTCGTGCCACCT '5	2.5	-28.4	-34.7	0.818444	0.0436889
1395	>Mir156_17	BnaC05g21280D	2	1005	5	5	0.136711	1	1890.36	5' TGACAGAAGAAAGAGAGCAC '3 |||||||||| |||||o||| 3' TCTGCAACTGTCTTCTCTCTCTTGTGACATCT '5	2.5	-28.6	-34.7	0.824207	0.014645
1396	>Mir156_17	BnaC07g17030D	2	1317	8	8	0.218738	1	1890.36	5' TGACAGAAGAAAGAGAGCAC '3 |||||||||| ||||||||| 3' ACTTAAACTGTCTTCTCTCTCTCGTGGTAGTT '5	2	-31	-34.7	0.893372	0.016839
1397	>Mir156_17	BnaC09g27080D	3	888	2	2	0.0546845	1	1890.36	5' TGACAGAAGAAAGAGAGCAC '3 |||||||||| ||||||||| 3' TCTCCTACTGTCTTCTCTCTCTCGTGTTAGTC '5	2	-31	-34.7	0.893372	0.0361406
1398	>Mir156_17	BnaCnng61400D	0	693	18	18	0.49216	1	1890.36	5' TGACAGAAGAAAGAGAGCAC '3 |||||||||| || |||||| 3' GACTCGACTGTCTTCTCTCACTCGTGTTCATA '5	3	-25.6	-34.7	0.737752	0.0199993
1399	>Mir5654_1	BnaA07g25500D	3	842	2	2	0.0546845	1	1890.36	5' AAATCCCAAGCATCATCCA '3 |||o|||||o||o| |||| 3' AAACATTTTGGGGTTTGTGG-AGGTAAAAGGAA '5	4	-23.9	-31.9	0.749216	0.00151286
1400	>Mir858_3	BnaA01g02240D	2	300	3	1.5	0.0820267	1	1890.36	5' TTCGTTGTCTGTTCGACCT '3 o|||||o||||||| ||o 3' GAACTAGAGCAATAGACAAGAAGGGCCATTAG '5	4	-23.9	-32.6	0.733129	0.0418057
1401	>Mir838_1	BnaA01g19000D	2	400	4	0.666667	0.109369	1	1890.36	5' TCTTCTTCTTCTTGCACA '3 |||||||||||||| ||| 3' AAGATTAGAAGAAGAAGAAC-TGTCCGAATTCC '5	1	-21.7	-28.4	0.764085	0.0199046
1402	>Mir838_1	BnaA06g07950D	2	49	4	0.666667	0.109369	1	1890.36	5' TCTTCTTCTTCTTGCACA '3 |||||||||||||| ||| 3' AAGATTAGAAGAAGAAGAAC-TGTCCGAATTCC '5	1	-21.7	-28.4	0.764085	0.014989
1403	>Mir1885_9	BnaA02g35050D	2	130	3	3	0.0820267	1	1890.36	5' CATCAATGAAAGGTATGATTCC '3 ||||o||||||||||||||| 3' AGAGCAAC-AGTTGCTTTCCATACTAAGGGAAC '5	3	-30.6	-34.1	0.897361	0.0418793
1404	>Mir1885_9	BnaA09g14980D	2	133	1211	1211	33.1114	1	1890.36	5' CATCAATGAAAGGTATGATTCC '3 |||||||||||||||||||||| 3' AGAGCAGTAGTTACTTTCCATACTAAGGGAAC '5	0	-34.1	-34.1	1	0.00801068
1405	>Mir1885_9	BnaC09g39420D	0	121	6	6	0.164053	1	1890.36	5' CATCAATGAAAGGTATGATTCC '3 |||||||||||| ||||||| 3' ACAGCAATAGTTACTTTCCTGACTAAGGTAAC '5	3	-27.8	-34.1	0.815249	0.0147056
1406	>Mir1885_2	BnaA09g14980D	2	132	42	42	1.14837	1	1890.36	5' ATCAATGAAAGGTATGATTCC '3 ||||||||||||||||||||| 3' GAGCAGTAGTTACTTTCCATACTAAGGGAACG '5	0	-31.5	-31.5	1	0.00801068
