# Supplementary material for: Identification of Brassica napus small RNAs responsive to infection by a necrotrophic pathogen
Source: BMC Plant Biol. 2021 Aug 11;21:366. doi: 10.1186/s12870-021-03148-6 (PMC8356391; doi:10.1186/s12870-021-03148-6)
Supplement: Supplementary file 6 — Additional file 6: Supplementary Table 3. Targets of conserved microRNAs based on degradome sequencing data from the infected sample. Table includes genes targeted by multiple miRNAs and multiple genes targeted by the same miRNA. Targets only found in the infected sample are included. [file 12870_2021_3148_MOESM6_ESM.xlsx]

## Sheet: Table_S3
Supplementary Table 3. Targets of conserved microRNAs based on degradome sequencing data from the infected sample. Table includes genes targeted by multiple miRNAs and multiple genes targeted by the same miRNA. Targets only found in the infected sample are included.
miRNA	Gene ID	Category	Cleavage Position	Duplex	Alignment Score	Duplex MFE	Perfect MFE	MFE Ratio	p-value
mir167_2	BnaA04g07950D	0	2282	5' TGAAGCTGCCAGCATGATCT '3 o ||||||||||| |||||| 3' TGCTTATG-TTCGACGGTCGGACTAGATTCCCC '5	2.5	-29.4	-37.6	0.781915	0.00286416
mir167_2	BnaA07g25390D	0	2174	5' TGAAGCTGCCAGCATGATCT '3 o ||||||||||| |||||| 3' TGCTTATG-TTCGACGGTCGGACTAGATTTCCG '5	2.5	-29.4	-37.6	0.781915	0.00300429
mir167_2	BnaA08g17390D	0	2282	5' TGAAGCTGCCAGCATGATCT '3 o ||||||||||| |||||| 3' TGTTTATG-TTCGACGGTCGGACTAGAGTGTCC '5	2.5	-29.4	-37.6	0.781915	0.00275265
mir167_2	BnaA09g26170D	0	2333	5' TGAAGCTGCCAGCATGATCT '3 o ||||||||||| |||||| 3' TGTTTATG-TTCGACGGTCGGACTAGAGTGTCC '5	2.5	-29.4	-37.6	0.781915	0.00268611
mir167_2	BnaA10g15250D	2	1139	5' TGAAGCTGCCAG-CATGATCT '3 |||||||||||| || ||||| 3' ACTAAGACTTCGACGGTCCGTTCTAGAAGTAG '5	3	-29.7	-37.6	0.789894	0.0468663
mir167_2	BnaC05g23210D	0	2324	5' TGAAGCTGCCAGCATGATCT '3 o ||||||||||| |||||| 3' TGTTTATG-TTCGACGGTCGGACTAGAGTGTCC '5	2.5	-29.4	-37.6	0.781915	0.00269542
mir167_2	BnaC06g27170D	0	2168	5' TGAAGCTGCCAGCATGATCT '3 o ||||||||||| |||||| 3' TGCTTATG-TTCGACGGTCGGACTAGATTTCCG '5	2.5	-29.4	-37.6	0.781915	0.00301205
mir167_2	BnaC09g37680D	2	1133	5' TGAAGCTGCCAG-CATGATCT '3 |||||||||||| || ||||| 3' ACTAAGACTTCGACGGTCCGTTCTAGAAGTAG '5	3	-29.7	-37.6	0.789894	0.0338313
mir167_2	BnaCnng25410D	0	2267	5' TGAAGCTGCCAGCATGATCT '3 o ||||||||||| |||||| 3' TGCTTATG-TTCGACGGTCGGACTAGATTCCCC '5	2.5	-29.4	-37.6	0.781915	0.00288184
mir172_7	BnaA01g34730D	0	592	5' AGAATCTTGATGATGCTGC '3 ||||||o|||||||||||| 3' CTCCTCTCTTAGGACTACTACGACGTCGTAAA '5	1	-31.3	-31.6	0.990506	0.00729924
mir172_7	BnaA10g12950D	1	1198	5' AGAATCTTGATGATGCTGC '3 ||||||o|||||||||||| 3' TCACACTCTTAGGACTACTACGACGTAAACTC '5	1	-31.3	-31.6	0.990506	0.00744044
mir172_7	BnaC03g26480D	0	1180	5' AGAATCTTGATGATGCTGC '3 ||||||o|||||||||||| 3' TTAATCTCTTAGGACTACTACGACGACGTTGA '5	1	-31.3	-31.6	0.990506	0.00404203
mir172_7	BnaC09g35430D	0	1198	5' AGAATCTTGATGATGCTGC '3 ||||||o|||||||||||| 3' TCACACTCTTAGGACTACTACGACGTAAACTA '5	1	-31.3	-31.6	0.990506	0.00370919
mir172_7	BnaCnng71740D	0	589	5' AGAATCTTGATGATGCTGC '3 ||||||o|||||||||||| 3' CTCCTCTCTTAGGACTACTACGACGTCGTAAA '5	1	-31.3	-31.6	0.990506	0.00749622
mir319_12	BnaC03g24100D	2	414	5' TGGACTGAAGGGAGCTCCTT '3 ||||||| |||o||| |||| 3' AACTTTCACCTGAC-TCCTTCGTGGAAAGTTCG '5	4	-28	-39.8	0.703518	0.0183221
mir156_36	BnaA07g19630D	0	26	5' TGCTCACTGCTCTTTCTG '3 o|||||| ||||||o|| 3' TGCGAAGGCGAGTG-CGAGAAGGAAGAGGGCAA '5	4	-25.5	-32.3	0.789474	0.00195312
mir160_1	BnaA01g06910D	0	1202	5' TGCCTGGCTCCCTGTATGCCA '3 |||||||||||||||| o|| 3' CGTAATACGGACCGAGGGACATTTGGGTGCCC '5	2.5	-39.5	-45.4	0.870044	0.00548997
mir160_1	BnaA03g12820D	0	82	5' TGCCTGGCTCCCTGTATGCCA '3 o|||||o|||||||o o|||| 3' GTACTGGCGGACTGAGGGACG-GCGGTGGCGGC '5	3.5	-37.9	-45.4	0.834802	0.0123265
mir160_1	BnaA03g49980D	0	1859	5' TGCCTGGCTCCCTGTATGCCA '3 |||||||||||||||| o|| 3' CGTAATACGGACCGAGGGACATTTGGGTGCCC '5	2.5	-39.5	-45.4	0.870044	0.00403469
mir160_1	BnaA07g13830D	0	1304	5' TGCCTGGCTCCCTGTATGCCA '3 ||||||||||||||||| || 3' ACTCGAACGGACCGAGGGACATAAGGGCGTCC '5	2	-38.5	-45.4	0.848018	0.00293901
mir160_1	BnaA07g20790D	0	1247	5' TGCCTGGCTCCCTGTATGCCA '3 ||||||||||||||o|||||| 3' AGTATTACGGACCGAGGGACGTACGGTCGTCC '5	0.5	-45.4	-45.4	1	0.00123495
mir160_1	BnaA07g33740D	0	302	5' TGCCTGGCTCCCTGTATGCCA '3 ||||||||||||||o||||| 3' AGCATTACGGACCGAGGGACGTACGGCCGTCC '5	1.5	-45.3	-45.4	0.997797	0.00622566
mir160_1	BnaC01g08330D	0	1217	5' TGCCTGGCTCCCTGTATGCCA '3 |||||||||||||||| o|| 3' CGTAATACGGACCGAGGGACATTTGGGTGCCC '5	2.5	-39.5	-45.4	0.870044	0.00543625
mir160_1	BnaC04g15900D	0	1289	5' TGCCTGGCTCCCTGTATGCCA '3 ||||||||||||||||| || 3' ACTCGAACGGACCGAGGGACATAAGGACGTCC '5	2	-38.6	-45.4	0.85022	0.00296077
mir160_1	BnaC06g20640D	0	1244	5' TGCCTGGCTCCCTGTATGCCA '3 ||||||||||||||o|||||| 3' AGTATTACGGACCGAGGGACGTACGGTCGTCC '5	0.5	-45.4	-45.4	1	0.00123724
mir160_1	BnaC06g38360D	0	1220	5' TGCCTGGCTCCCTGTATGCCA '3 ||||||||||||||o||||| 3' AGCATTACGGACCGAGGGACGTACGGCCGTCC '5	1.5	-45.3	-45.4	0.997797	0.00253888
mir160_1	BnaC07g42330D	0	1901	5' TGCCTGGCTCCCTGTATGCCA '3 |||||||||||||||| o|| 3' CGTAATACGGACCGAGGGACATTTGGGTGCCC '5	2.5	-39.5	-45.4	0.870044	0.00396746
mir160_1	BnaCnng57590D	0	76	5' TGCCTGGCTCCCTGTATGCCA '3 o|||||o|||||||o o|||| 3' GTACTGGCGGACTGAGGGACG-GCGGTGGCGGC '5	3.5	-37.9	-45.4	0.834802	0.0124029
mir156_21	BnaA07g08840D	2	1083	5' TGACAGAAGAGAGGGAGC '3 |||||||||||||o|||| 3' TCTTCAACTGTCTTCTCTCTCTCGTGCCACCT '5	0.5	-32.2	-35.2	0.914773	0.0103716
mir156_21	BnaC07g11380D	3	1029	5' TGACAGAAGAGAGGGAGC '3 |||||||||||||o|||| 3' TCTTCAACTGTCTTCTCTCTCTCGTGCCACCT '5	0.5	-32.2	-35.2	0.914773	0.0271603
mir165_3	BnaA06g01940D	3	562	5' TCGGACCAGGCTTCATCCCC '3 o||||||||||||||| || 3' ACCTTAGGCCTGGTCCGAAGTAAGGTCCGTAG '5	2.5	-33.4	-43.2	0.773148	0.0059904
mir165_3	BnaA08g01600D	3	565	5' TCGGACCAGGCTTCATCCCC '3 o||||||||||||||| || 3' ACCTTAGGCCTGGTCCGAAGTAAGGTCCGTAG '5	2.5	-33.4	-43.2	0.773148	0.00401123
mir165_3	BnaC03g55030D	0	574	5' TCGGACCAGGCTTCATCCCC '3 o||||||||||||||| || 3' GGCTTAGGCCTGGTCCGAAGTATGGTCCGTAG '5	2.5	-33.4	-43.2	0.773148	0.00218914
mir165_3	BnaC03g69040D	3	565	5' TCGGACCAGGCTTCATCCCC '3 o||||||||||||||| || 3' ACCTTAGGCCTGGTCCGAAGTAAGGTCCGTAG '5	2.5	-33.4	-43.2	0.773148	0.00232666
mir165_3	BnaC06g05240D	3	562	5' TCGGACCAGGCTTCATCCCC '3 o||||||||||||||| || 3' ACCTTAGGCCTGGTCCGAAGTAAGGTCCGTAG '5	2.5	-33.4	-43.2	0.773148	0.0059904
mir166_6	BnaC09g00550D	2	874	5' TCGGACCAGGCTTCATTCCC '3 | o|||||||||o|||||| 3' ATAGAGGA-TCTGGTCCGAGGTAAGGTGGGTAG '5	4	-32.4	-40.8	0.794118	0.0167711
mir1885_1	BnaA09g14980D	2	133	5' CATCAATGAAAGGTATGATTCC '3 |||||||||||||||||||||| 3' AGAGCAGTAGTTACTTTCCATACTAAGGGAAC '5	0	-34.1	-34.1	1	0.00267023
mir159_5	BnaA03g22590D	0	883	5' TTTGGATTGAAGGGAGCTC '3 ||||| |||||||||||| 3' GTTTTGTAACCTTACTTCCCTCGAGGTTGAAG '5	3	-30.2	-33.6	0.89881	0.00309957
mir159_5	BnaA05g27620D	2	946	5' T-TTGGATTGAAGGGAGCTC '3 | ||||| |||||||||||| 3' GACTTATAACCTTACTTCCCTCGAGGTCGAAG '5	3	-30	-33.6	0.892857	0.0080294
mir159_5	BnaCnng31260D	0	946	5' T-TTGGATTGAAGGGAGCTC '3 | ||||| |||||||||||| 3' GACTTATAACCTTACTTCCCTCGAGGTCGAAG '5	3	-30	-33.6	0.892857	0.00267648
mir159_5	BnaCnng49390D	0	949	5' T-TTGGATTGAAGGGAGCTC '3 | ||||| |||||||||||| 3' GACTTATAACCTTACTTCCCTCGAGGTCGAAG '5	3	-30	-33.6	0.892857	0.00280014
mir162_2	BnaA10g00800D	2	2853	5' TCGATAA-ACCTCTGCATCC '3 ||||||| |||||||||||| 3' TCTGTAGCTATTATGGAGACGTAGGTCGAGTA '5	2	-30.5	-33.3	0.915916	0.000737871
mir162_2	BnaC05g00860D	2	2844	5' TCGATAA-ACCTCTGCATCC '3 ||||||| |||||||||||| 3' TCTGTAGCTATTATGGAGACGTAGGTCGAGTA '5	2	-30.5	-33.3	0.915916	0.00184723
mir408_3	BnaA02g05230D	2	626	5' ATGCACTGCCTCTTCCCTG '3 ||||||||||||||||| 3' GATTTGCACGTGACGGAGAAGGGAAGCAACGA '5	2	-35.9	-37.9	0.94723	0.0376471
mir845_4	BnaC06g22820D	1	1542	5' TGCTCTGATACCAATTGTT '3 || |||||||||||o|| o 3' ATCTCGACTAGACTATGGTTGAC-GTTTAAGTG '5	4	-21	-29.6	0.709459	0.00470588
mir396_2	BnaA03g53450D	1	207	5' CTCAAGAAAGCTGTGGGA '3 |||||||||||||o|o 3' GAACTCAAGTTCTTTCGACATCTGAGACTCTA '5	3	-24.9	-32.2	0.773292	0.00173762
mir5723_5	BnaA05g00110D	2	2476	5' GTGCTGCAATATCTCTGC '3 | |||||||o||||||| 3' GTCGTTAC-CGACGTTGTAGAGACAAGCAGAGT '5	3	-26.4	-32.2	0.819876	0.00617496
mir164_6	BnaA04g09470D	0	652	5' TGGAGAAGCAGGGCACGTG '3 o||||||||||| |||||| 3' GAACCAGCCTCTTCGTCCAGTGCACTCATCTG '5	2.5	-32	-39.3	0.814249	0.0128503
mir164_6	BnaA05g26240D	0	628	5' TGGAGAAGCAGGGCACGTG '3 |||||||||||||||| || 3' TGTCTAACCTCTTCGTCCCGTGAACGACCAAC '5	1	-34	-39.3	0.86514	0.0084951
mir164_6	BnaA06g31080D	0	613	5' TGGAGAAGCAGGGCACGTG '3 o||||||||||| ||||| 3' AAACCAGCCTCTTCGTCCAGTGCAATCTGTTG '5	3.5	-30.5	-39.3	0.776081	0.0130931
mir164_6	BnaA08g00130D	0	670	5' TGGAGAAGCAGGGCACGTG '3 |||||||||||||||| || 3' TGTTTAACCTCTTCGTCCCGTGAACGAGTAAC '5	1	-34	-39.3	0.86514	0.00736839
mir164_6	BnaAnng06380D	0	664	5' TGGAGAAGCAGGGCACGTG '3 ||||||||||||||||||o 3' AAACCAACCTCTTCGTCCCGTGCATTCAGACA '5	0.5	-37.7	-39.3	0.959288	0.00417754
mir164_6	BnaAnng07000D	0	643	5' TGGAGAAGCAGGGCACGTG '3 ||||||||||||||||||o 3' AAACCAACCTCTTCGTCCCGTGCATTTGGCCA '5	0.5	-37.7	-39.3	0.959288	0.00416449
mir164_6	BnaC02g01470D	0	637	5' TGGAGAAGCAGGGCACGTG '3 ||||||||||||||||||o 3' AAACCAACCTCTTCGTCCCGTGCATTCAGCCA '5	0.5	-37.7	-39.3	0.959288	0.00429876
mir164_6	BnaC04g31690D	0	652	5' TGGAGAAGCAGGGCACGTG '3 o||||||||||| |||||| 3' GAACCAGCCTCTTCGTCCAGTGCACTCATCTG '5	2.5	-32	-39.3	0.814249	0.0128503
mir164_6	BnaC05g40360D	0	613	5' TGGAGAAGCAGGGCACGTG '3 |||||||||||||||| || 3' TGTCTAACCTCTTCGTCCCGTGAACGACCAAC '5	1	-34	-39.3	0.86514	0.0086526
mir164_6	BnaC06g12550D	0	652	5' TGGAGAAGCAGGGCACGTG '3 o||||||||||| |||||| 3' GAACCAGCCTCTTCGTCCAGTGCACTCAGCTG '5	2.5	-32	-39.3	0.814249	0.0128955
mir164_6	BnaC07g49940D	0	643	5' TGGAGAAGCAGGGCACGTG '3 ||||||||||||||||||o 3' AAACCAACCTCTTCGTCCCGTGCATTTGGCCA '5	0.5	-37.7	-39.3	0.959288	0.00413864
mir858_5	BnaA03g21790D	2	300	5' TTCGTTGTCTGTTCGACCT '3 |||||||||||||| ||| 3' AAACTAAAGCAACAGACAAGAGGGACCATCTA '5	2	-27.3	-32.6	0.837423	0.0134162
mir858_5	BnaC03g26060D	2	300	5' TTCGTTGTCTGTTCGACCT '3 |||||||||||||| ||| 3' AAACTAAAGCAACAGACAAGAGGGACCATCTA '5	2	-27.3	-32.6	0.837423	0.00191663
mir5139_1	BnaA02g31560D	1	329	5' AACCTGGCTCTGATACCA '3 ||||||||||o|| | | 3' TTCGGTTTGGACCGAGGCTTT-TTCTTTCGTTG '5	4	-23.4	-33.3	0.702703	0.00535474
mir169_7	BnaC05g44870D	3	2444	5' GGCAGTCTCCTTGGCTAT '3 ||||o||||||| o|||o 3' CGGTCTCCGTTAGAGGAA-TGATGCAGGAATTC '5	3	-24.8	-35	0.708571	0.00854093
mir400_5	BnaA01g27650D	0	993	5' TATGAGAGTATTATAAGT '3 |||||||||| ||||||| 3' AGGTACATACTCTCATCATATTCAGTGATATA '5	2	-18.9	-22.8	0.828947	0.00531384
mir400_5	BnaA09g10620D	0	672	5' TATGAGAGTATTATAAGT '3 ||||||||| |||||||| 3' GGGTAAATACTCTCACAATATTCAGTGATATA '5	2	-18.5	-22.8	0.811404	0.00689355
mir400_5	BnaA09g12140D	0	801	5' TATGAGAGTATTATAAGT '3 ||||||||||||||| || 3' GGGGAAATACTCTCATAATATGCAGTGGTTTA '5	1	-18.6	-22.8	0.815789	0.00308523
mir400_5	BnaA09g49860D	0	357	5' T-ATGAGAGTATTATAAGT '3 | ||||||||||||||||| 3' GGGCAATTACTCTCATAATATTCAGTGGTCTA '5	1	-22	-22.8	0.964912	0.00462694
mir400_5	BnaC01g35180D	0	993	5' TATGAGAGTATTATAAGT '3 |||||||||| ||||||| 3' AGGTACATACTCTCATCATATTCAGTGATATA '5	2	-18.9	-22.8	0.828947	0.00449059
mir400_5	BnaC08g44830D	0	357	5' T-ATGAGAGTATTATAAGT '3 | ||||||||||||||||| 3' GGGCAATTACTCTCATAATATTCAGTGGTCTA '5	1	-22	-22.8	0.964912	0.00461094
mir400_5	BnaC09g10910D	0	672	5' TATGAGAGTATTATAAGT '3 ||||||||| |||||||| 3' GGGTAAATACTCTCACAATATTCAGTGATATA '5	2	-18.5	-22.8	0.811404	0.00689355
mir400_5	BnaC09g12100D	0	738	5' TATGAGAGTATTATAAGT '3 ||||||||||||||| || 3' GGGGAAATACTCTCATAATATGCAGTGGTTTA '5	1	-18.6	-22.8	0.815789	0.00302915
mir396_4	BnaA04g26640D	2	1855	5' TCAAGAAAGCTGTGGGAAA '3 o||| |||||||||o||| 3' AATTCCGGTTGTTTCGACACTCTTACCGTTGT '5	4	-24.1	-31.5	0.765079	0.00875274
mir394_3	BnaA09g27990D	0	1157	5' TTTGGCATTCTGTCCACCT '3 |||||||||||||| |||| 3' GTATACAAACCGTAAGACAGTTGGAGGAAGGT '5	1	-27.3	-33.9	0.80531	0.0014498
mir394_3	BnaC05g21250D	0	1163	5' TTTGGCATTCTGTCCACCT '3 |||||||||||||| |||| 3' GTATACAAACCGTAAGACAGTTGGAGGAAGGT '5	1	-27.3	-33.9	0.80531	0.00144352
mir824_4	BnaA01g02900D	0	600	5' TAGACCATTTGTGAGAAGG '3 ||||||||||||||||||o 3' GTACGGATCTGGTAAACACTCTTCTCTTTAAA '5	0.5	-29.5	-31.3	0.942492	0.00566972
mir824_4	BnaA03g51000D	0	600	5' TAGACCATTTGTGAGAAGG '3 ||||||||||||||||||o 3' GTACAGATCTGGTAAACACTCTTCTCTTTAAA '5	0.5	-29.5	-31.3	0.942492	0.00566972
mir824_4	BnaC01g04170D	0	600	5' TAGACCATTTGTGAGAAGG '3 ||||||||||||||||||o 3' GTACGGATCTGGTAAACACTCTTCTCTTTAAA '5	0.5	-29.5	-31.3	0.942492	0.00566972
mir824_4	BnaC07g44870D	0	600	5' TAGACCATTTGTGAGAAGG '3 ||||||||||||||||||o 3' GTACAGATCTGGTAAACACTCTTCTCTTCAAA '5	0.5	-29.5	-31.3	0.942492	0.00566972
mir157_5	BnaA01g11220D	3	1104	5' GCTCTCTATACTTCTGTC '3 o ||o||||||o|||||| 3' AAGAAATT-AGGGATATGGAGACAGGTGTGATC '5	3.5	-24	-30.5	0.786885	0.0142744
mir393_1	BnaA02g28290D	0	1513	5' TCCAAAGGGATCGCATTGATCC '3 |||||||||||||||||| | | 3' TGCTGTAGGTTTCCCTAGCGTAACAAAGTATG '5	2	-32.7	-40.8	0.801471	0.00350569
mir393_1	BnaA08g24570D	0	1558	5' TCCAAAGGGATCGCATTGATCC '3 |||||||||||||||||| | | 3' TGCTGTAGGTTTCCCTAGCGTAACAAAGCATG '5	2	-32.7	-40.8	0.801471	0.00341588
mir393_1	BnaA09g40340D	0	1528	5' TCCAAAGGGATCGCATTG-ATCC '3 |||||||o|||||||||| ||| 3' TTCTGTAGGTTTCTCTAGCGTAACAGAGGTCG '5	3	-33.4	-40.8	0.818627	0.00451339
mir393_1	BnaC02g36370D	0	1513	5' TCCAAAGGGATCGCATTGATCC '3 |||||||||||||||||| | | 3' TGCTGTAGGTTTCCCTAGCGTAACAAAGTATG '5	2	-32.7	-40.8	0.801471	0.00350569
mir393_1	BnaC08g15770D	0	1543	5' TCCAAAGGGATCGCATTGATCC '3 |||||||||||||||||| | | 3' TGCTGTAGGTTTCCCTAGCGTAACAAAGCATG '5	2	-32.7	-40.8	0.801471	0.00343347
mir393_1	BnaC08g29060D	0	1519	5' TCCAAAGGGATCGCATTGATCC '3 |||||||||||||||||| | | 3' TGCTGTAGGTTTCCCTAGCGTAAC-AAGACATG '5	2	-32.7	-40.8	0.801471	0.00348735
mir393_1	BnaC08g32660D	0	1528	5' TCCAAAGGGATCGCATTG-ATCC '3 |||||||o|||||||||| ||| 3' TTCTGTAGGTTTCTCTAGCGTAACAGAGGTCG '5	3	-33.4	-40.8	0.818627	0.00451339
mir393_1	BnaC08g40890D	0	1519	5' TCCAAAGGGATCGCATTGATCC '3 |||||||||||||||||| | | 3' TGCTGTAGGTTTCCCTAGCGTAAC-AAGACATG '5	2	-32.7	-40.8	0.801471	0.00348128
mir172_10	BnaA06g25630D	2	51	5' GAATCTTGATGATGCTGC '3 | ||||o||||||||| 3' AACTCAGC-TAGAGCTACTACGAAAAGAGCCAA '5	4	-21.7	-30	0.723333	0.0336037
mir390_3	BnaA09g41710D	3	189	5' CTGTCCATCCTGAGTTTCA '3 ||||||||||| ||| | | 3' GAAACTGACAGGTAGGAGTCATAATAATAATA '5	4	-24	-33.6	0.714286	0.0371714
mir160_4	BnaC01g23210D	0	1972	5' TGCCTGGCTCCCTGTATG '3 || ||o||||||||||| 3' CTTAAAACTGATCGAGGGACATAAAGGTCACG '5	4	-26.1	-37.1	0.703504	0.00505246
mir6030_2	BnaA07g17000D	0	405	5' TCCACCCATACCATACAGAC '3 ||||||||||||||| || | 3' GGGATGAGGTGGGTATGGTATTTCGGGGTATT '5	2	-28	-37.5	0.746667	0.00300429
mir6030_2	BnaA09g46490D	0	546	5' TCCACCCATACCATACAGAC '3 ||| |||||||| ||||||| 3' CGGTTGAGGGGGGTATGGCATGTCTGGGTGGT '5	4	-28.3	-37.5	0.754667	0.0107382
mir6030_2	BnaAnng03870D	0	486	5' TCCACCCATACCATACAGAC '3 |||||||||||||||||o|| 3' CGGTTGAGGTGGGTATGGTATGTTTGGGTTTT '5	0.5	-34.9	-37.5	0.930667	0.00391964
mir6030_2	BnaC08g21550D	0	549	5' TCCACCCATACCATACAGAC '3 |||||||||||||||||o|| 3' CGGTTGAGGTGGGTATGGTATGTTTGGGTTTT '5	0.5	-34.9	-37.5	0.930667	0.00291015
mir6030_2	BnaC08g40560D	0	549	5' TCCACCCATACCATACAGAC '3 ||| |||||||| ||||||| 3' CGGTTGAGGGGGGTATGGCATGTCTGGGTGTT '5	4	-28.3	-37.5	0.754667	0.0108253
mir6030_2	BnaC08g41340D	0	555	5' TCCACCCATACCATACAGAC '3 |||||||||||| || |||| 3' GGGATGAGGTGGGTATGGCATATCTGGGTACT '5	3	-26.9	-37.5	0.717333	0.00483675
mir6030_2	BnaC08g48650D	0	453	5' TCCACCCATACCATACAGAC '3 |||||||||||||||||o|| 3' CGGTTGAGGTGGGTATGGTATGTTTGGATTTT '5	0.5	-34.9	-37.5	0.930667	0.00264463
mir6030_2	BnaCnng64090D	0	549	5' TCCACCCATACCATACAGAC '3 |||||||||||||||||o|| 3' CGGTTGAGGTGGGTATGGTATGTTTGGGTTTT '5	0.5	-34.9	-37.5	0.930667	0.00153404
mir156_27	BnaC03g16490D	1	856	5' TTGACAGAAGAAAGAGAGC '3 |||||||||| ||||||| 3' TACTACTACTGTCTTCTCTCTCTCGCGTTAGT '5	3	-27.5	-31.4	0.875796	0.00989112
mir156_27	BnaC05g21280D	0	1006	5' TTGACAGAAGAAAGAGAGC '3 ||||||||||| |||||o| 3' TTCTGCAACTGTCTTCTCTCTCTTGTGACATC '5	2.5	-25.3	-31.4	0.805732	0.00368154
mir156_27	BnaC07g11390D	0	1024	5' TTGACAGAAGAAAGAGAGC '3 ||||||||||| ||||||| 3' TTCTGCAACTGTCTTCTCTCTCTCGTGACATC '5	2	-27.7	-31.4	0.882166	0.00272479
mir838_2	BnaA06g15300D	3	2662	5' TCTTCTTCTTCTTGCACA '3 |||||||||||||o || 3' TCATGAAGAAGAAGAAGAATCGGTTGGCGTTG '5	2.5	-20.1	-28.4	0.707746	0.0483491
mir838_2	BnaC04g00940D	3	442	5' TCTTCTTCTTCTTGCACA '3 ||||||||||||| || | 3' TTGCAGAGAAGAAGAAGAAGGTTTCAAATAAG '5	2	-20.7	-28.4	0.728873	0.0380576
mir838_2	BnaC05g16890D	3	5437	5' TCTTCTTCTTCTTGCACA '3 |||||||||||||o || 3' TCATGAAGAAGAAGAAGAATCGGTTGGCGTTG '5	2.5	-20.1	-28.4	0.707746	0.00733972
mir396_8	BnaA03g23060D	0	344	5' TCCACAGGCTTTCTTGAAC '3 ||||||||||||||||||| 3' TCCGGAAGGTGTCCGAAAGAACTTGCTACCGC '5	0	-33.2	-33.2	1	0.00171453
mir396_8	BnaA07g25420D	0	1569	5' TCCACAGGCTTTCTTGAAC '3 o||||||o |||||||||| 3' TTAGAGAGGGTGTCT-AAAGAACTTGAGCAGCG '5	3.5	-23.6	-33.2	0.710843	0.00190431
mir396_8	BnaC03g27220D	0	1079	5' TCCACAGGCTTTCTTGAAC '3 ||||||||||||||||||| 3' TCCGGAAGGTGTCCGAAAGAACTTGCTACCGC '5	0	-33.2	-33.2	1	0.00135547
mir396_8	BnaC05g40210D	0	601	5' TCCACAGGCTTTCTTGAAC '3 ||||| o||||||||||| 3' TAGGTGGTGGTGT-TGAAAGAACTTGCAACAAA '5	4	-23.8	-33.2	0.716867	0.00576035
mir396_8	BnaC07g46760D	0	704	5' TCCACAGGCTTTCTTGAAC '3 ||||||o|||||||||||| 3' ACCTGAAGGTGTTCGAAAGAACTTGCCACTGC '5	1	-30.5	-33.2	0.918675	0.00228833
mir390_8	BnaA06g09370D	1	84	5' AAGCTCAGGAGGGATAGC '3 ||||||||||||||o | 3' AAGTCCTTCGAGTCCTCCCTGGAGCAGCTGTC '5	2.5	-29.3	-35.2	0.832386	0.0133554
mir390_8	BnaC05g49670D	3	186	5' AAGCTCAGGAGGGATAGC '3 ||||||||||||||o | 3' AAGTCCTTCGAGTCCTCCCTGGAGCAGCTGCC '5	2.5	-29.3	-35.2	0.832386	0.0166547
mir5718_2	BnaA07g29140D	2	1543	5' TCAGAACCAAACACAG-AACA '3 ||| ||||||||||| |||| 3' TATGGGTGTCGTGGTTTGTGTCGTTGTGAGGT '5	4	-23.2	-32.5	0.713846	0.0407509
mir5718_2	BnaC09g08970D	0	49	5' TCAGAACCAAACACAGAACA '3 |||||||||||| ||||| | 3' TTGACAAGTCTTGGTTTGGGTCTTATTCCTCC '5	3	-24	-32.5	0.738462	0.000722022
mir171_2	BnaA03g21080D	0	782	5' TGATTGAGCCGCGCCAATATC '3 ||||||||||||||||||||| 3' TCTACCACTAACTCGGCGCGGTTATAGGGAAC '5	0	-39	-39	1	0.00341588
mir171_2	BnaAnng18540D	0	668	5' TGATTGAGCCGCGCCAATATC '3 ||||||||||||||||||||| 3' TCGACAACTAACTCGGCGCGGTTATAGGGGAC '5	0	-39	-39	1	0.00358744
mir171_2	BnaAnng18550D	0	668	5' TGATTGAGCCGCGCCAATATC '3 ||||||||||||||||||||| 3' TCGACAACTAACTCGGCGCGGTTATAGGGGAC '5	0	-39	-39	1	0.00358744
mir171_2	BnaC03g25140D	0	671	5' TGATTGAGCCGCGCCAATATC '3 ||||||||||||||||||||| 3' TCTACCACTAACTCGGCGCGGTTATAGGGAAC '5	0	-39	-39	1	0.00363967
mir171_2	BnaC04g22080D	0	683	5' TGATTGAGCCGCGCCAATATC '3 ||||||||||||||||||||| 3' TCCAAAACTAACTCGGCGCGGTTATAGGGAAC '5	0	-39	-39	1	0.00357462
mir171_2	BnaCnng57010D	1	773	5' TGATTGAGCCGCGCCAATATC '3 ||||||||||||||||||||| 3' TCTACCACTAACTCGGCGCGGTTATAGGGAAC '5	0	-39	-39	1	0.00673021
mir167_9	BnaA05g29840D	3	1437	5' TAAGCTGCCAGCATGATC '3 | |o||||||o|||o|o| 3' AGAGAACA-TTGACGGTTGTATTGGACCTCTAC '5	4	-23.7	-32.8	0.722561	0.013596
mir167_9	BnaC05g52200D	3	1422	5' TAAGCTGCCAGCATGATC '3 | |o||||||o|||o|o| 3' AGAGAACA-TTGACGGTTGTATTGGACCTCTAC '5	4	-23.7	-32.8	0.722561	0.0109965
mir1885_2	BnaA02g35050D	3	127	5' CAATGAAAGGTATGATTC '3 |||o|||||||||||||| 3' GCAACAGTTGCTTTCCATACTAAGGGAACGAA '5	1	-24.8	-25.2	0.984127	0.0402937
mir7782_1	BnaA04g09240D	3	1432	5' ACC-TGCTCTGATACCATG '3 ||| ||| ||||||||||| 3' GTGAATGGCACGTGACTATGGTACGCATAAGA '5	4	-25.1	-32.8	0.765244	0.0108324
mir164_4	BnaC02g01640D	3	2482	5' TGGAGAAGCAGGGCACGT '3 o||||||||||o||| oo 3' AAAAGAGCCTCTTCGTCTCGTCTGCAGAACTT '5	3.5	-27.5	-36.7	0.749319	0.0492478
mir3630_2	BnaA02g03560D	0	1246	5' GGAATCTCTCTGATG-CAC '3 ||||||||||||||| | 3' TGTACTCCTTAGAGAGACTACCCAGCTACGGT '5	3	-25.5	-32.5	0.784615	0.00209205
mir5654_1	BnaA09g47120D	1	1378	5' ATAAATCCCAAGCATCATCCA '3 ||| ||||||||||||||| | 3' ATGTCTTATCTAGGGTTCGTAGTAGCTAGAAT '5	3	-27	-34.3	0.787172	0.00354505
mir5654_1	BnaA09g47950D	3	52	5' ATAAATCCCAAGCATCATCCA '3 ||| ||||||||||||||| | 3' ATGTCTTATCTAGGGTTCGTAGTAGATGCATT '5	3	-26.9	-34.3	0.784257	0.00498131
mir1885_2	BnaA08g10100D	3	2174	5' ACATCTTCTCCGCGGAAGCTC '3 ||||||||o||||||||||| 3' TACGCCTGTAGAAGGGGCGCCTTCGAACCTTT '5	2	-38.1	-41.2	0.924757	0.00171168
mir1885_2	BnaA09g03400D	3	190	5' ACATCTTCTCCGCGGAAGCTC '3 ||||| |||||||o||o||| 3' AGCTGAAGTAGACGAGGCGCTTTTGAGAGTCG '5	4	-30.8	-41.2	0.747573	0.00819668
mir1885_2	BnaCnng44780D	3	445	5' ACATCTTCTCCGCGGAAGCTC '3 ||||| |||||||o||o||| 3' AGCTGAAGTAGACGAGGCGCTTTTGAGAGTCG '5	4	-30.8	-41.2	0.747573	0.0145159
mir156_5	BnaA01g29520D	0	195	5' TGACAGAAGAGAGTGAGC '3 ||||||| |||||o||| 3' CCTCAGTCTGTCTTGTCTCATTCGGAGAACTT '5	3.5	-26.5	-32.9	0.805471	0.0045662
mir858_4	BnaC05g04250D	0	301	5' TTTCGTTGTCTGTTCGACCT '3 ||||||||||||||| ||o 3' AAAAATAAAGCAACAGACAAGAAGGGCCATTA '5	2.5	-26.7	-33.5	0.797015	0.00543846
mir156_18	BnaC06g34330D	3	2572	5' TGCTCACCTCTCTTTCTG '3 | ||||||||||o|o| o 3' TTGGGAGA-GAGTGGAGAGGAGGTTGAAATGAA '5	4	-24.8	-32.5	0.763077	0.0100503
mir395_11	BnaC05g22230D	3	625	5' GTTCCCTTTAACGCTTCAT '3 ||||||o| ||||||||| 3' GGAAGGAAAGGGAGAGTGCGAAGTACAGTTCA '5	4	-24.3	-30.2	0.804636	0.0445288
mir5083_1	BnaA03g25480D	2	882	5' GACTACAATTATC-TGATC '3 o||o||||||||| |||| 3' TCATTCTTGGTGTTAATAGCACTATTAAGGGG '5	3.5	-18.4	-26	0.707692	0.0126449
mir162_10	BnaC01g05560D	3	1136	5' CGATAAA-CCTCTGCATCC '3 |o||||| |||||||||| 3' GTTCGGTTATTTAGGAGACGTAGACGACGATG '5	4	-23.6	-31.4	0.751592	0.00972673
mir171_3	BnaA07g01720D	0	449	5' TGATTGAGCCGCGTCAATATC '3 ||||||||||| | ||||||| 3' TCGGCAACTAACTCGGCACTGTTATAGTGTAC '5	3	-27.5	-36.9	0.745257	0.00547756
mir171_3	BnaC07g03310D	0	455	5' TGATTGAGCCGCGTCAATATC '3 ||||||||||| | ||||||| 3' TCGGCAACTAACTCGGCACTGTTATAGTGTAC '5	3	-27.5	-36.9	0.745257	0.00545515
mir172_12	BnaA03g51300D	0	569	5' ATCTTGATGATGCTGCAT '3 | |||||o||||||| || 3' GAATCCTTGAACTGCTACGAC-TAGTACTCCAG '5	4	-20.6	-28.9	0.712803	0.0013836
mir172_12	BnaA06g13270D	2	164	5' ATCTTGATGATGCTGCAT '3 |||o||||||o||o| || 3' GCCAACTAGGACTACTGCGGCCTAAAGAGTTC '5	3.5	-22.1	-28.9	0.764706	0.0236337
mir9408_1	BnaA10g29670D	3	159	5' TTTCATCTTAGAGAATGTTG '3 |oo||o|||||||||| ||| 3' ACGGTAAGGGTGGAATCTCTTA-AACCTCAGTC '5	4	-20.1	-27.9	0.72043	0.0285714
mir396_3	BnaA09g34200D	0	904	5' GCTCAAGAAAGCTGTGGGA '3 |||||| ||||||||||o| 3' ATTCAACGAGTTGTTTCGACACCTTGCCGGTA '5	2.5	-28.9	-35.6	0.811798	0.000331044
mir396_3	BnaC08g25110D	2	904	5' GCTCAAGAAAGCTGTGGGA '3 |||||| ||||||||||o| 3' ATTCAACGAGTTGTTTCGACACCTTGCCGGTA '5	2.5	-28.9	-35.6	0.811798	0.00288855
mir5711_3	BnaA01g03400D	0	1069	5' TGTTTTGTGGGTTT-CTAC '3 ||||o||||||||| || 3' GTCCGAACAAGACACCCAAATCATAGAGATAG '5	4	-19.5	-27.4	0.711679	0.00198807
mir5711_3	BnaC01g04680D	0	1069	5' TGTTTTGTGGGTTT-CTAC '3 ||||o||||||||| || 3' GTCCGAACAAGACACCCAAATCATAGAGATAG '5	4	-19.5	-27.4	0.711679	0.00198807
mir390_1	BnaC08g16190D	3	204	5' AAGCTCAGGAGGGATAGCGCC '3 ||||||||||||||o || | 3' AAGTCCTTCGAGTCCTCCCTGGAGCAGCTGTC '5	3.5	-31.2	-44.3	0.704289	0.0482488
mir156_9	BnaA07g26380D	0	44	5' GACAGAAGATAGAGAGCA '3 o||||||||||||||o | 3' CGCCGATTGTCTTCTATCTCTT-TATCAACACT '5	2	-23	-31	0.741935	0.00174825
mir4995_3	BnaA05g25810D	3	1428	5' CAGTGGCTTGGTTAAGGG '3 |||||||||oo||||| 3' TGGCGCCA-CACCGAACCGGTTCCCTCTATAAA '5	4	-29.9	-33.5	0.892537	0.0106323
mir824_3	BnaCnng37500D	2	75	5' TAGACCATTTGTGAGAAG '3 |o||||||||||||| | 3' TCGCAGTTTTGGTAAACACTCT-CGTCTTTGGC '5	3	-21.9	-28	0.782143	0.043509
mir824_3	BnaCnng61190D	0	123	5' TAGACCATTTGTGAGAAG '3 |o||||||||||||| | 3' TCGCAGTTTTGGTAAACACTCT-CGTCTTTGGC '5	3	-21.9	-28	0.782143	0.00564173
mir166_17	BnaC05g23260D	3	1473	5' CGGACCAGGCTTCATTCCCC '3 |||||| |||||||oo| || 3' ACCGCGTGCCTGG-CCGAAGTGGGTGGATGGCC '5	4	-29.8	-42.2	0.706161	0.0256074
mir838_1	BnaC02g30110D	3	1619	5' TTTTCTTCTTCTTCTTGCACA '3 ||||||||o||||| |||||| 3' TAATCAAAAAGAAGGAGAAGCACGTGTTGAGA '5	2	-26.7	-31.2	0.855769	0.0132196
mir838_1	BnaC05g15780D	0	311	5' TTTTCTTCTTCTTCTTGCACA '3 ||o||||||||||||| | | 3' CCAAACAAGAGAAGAAGAAGAAGGAGCACGAA '5	4	-22.8	-31.2	0.730769	0.0333302
mir161_1	BnaA04g10910D	0	718	5' TCAATGCACTGAAAGTGACTA '3 ||||o||| |||||||||||| 3' GCAGCTAGTTGCGTAACTTTCACTGATGTAGT '5	3	-27.4	-34	0.805882	0.00210084
mir161_1	BnaA07g16740D	1	544	5' TCAATGCACTGAAAGTGACTA '3 ||||o||| |||||||||||| 3' GCAGCTAGTTGCGTAACTTTCACTGATGCAGT '5	3	-27.4	-34	0.805882	0.00478087
mir161_1	BnaC04g33130D	1	721	5' TCAATGCACTGAAAGTGACTA '3 ||||o||| |||||||||||| 3' GCAGCTAGTTGCGTAACTTTCACTGATGCAGT '5	3	-27.4	-34	0.805882	0.00419873
mir403_6	BnaC03g13140D	3	2191	5' TTTTGTGCGTGAATCTAAT '3 o||o||o||||||||o| | 3' GAGAAGGAAGCATGCACTTAGGT-AGTCGACGA '5	4	-22.6	-26.4	0.856061	0.0479626
mir396_5	BnaC01g34490D	3	1361	5' TCCACAGCTTTCTTGAACTG '3 ||||||||||||||o| || 3' GGTAGTAGGTGTCGAAAGAATTCAACTCAATT '5	2.5	-25.1	-34.1	0.73607	0.00524246
mir5654_4	BnaA04g15160D	3	856	5' AAATCCCAAGCATCATCCA '3 |||||||||| |||||| 3' TCTGTCCTTAGGGTTCG-AGTAGGAGAAGATAA '5	4	-27.2	-31.9	0.852665	0.0189427
