# Supplementary material for: Identification of Brassica napus small RNAs responsive to infection by a necrotrophic pathogen
Source: BMC Plant Biol. 2021 Aug 11;21:366. doi: 10.1186/s12870-021-03148-6 (PMC8356391; doi:10.1186/s12870-021-03148-6)
Supplement: Supplementary file 7 — Additional file 7: Supplementary Table 4. Genes targeted by conserved miRNAs only in the infected sample. [file 12870_2021_3148_MOESM7_ESM.xlsx]

## Sheet: Table_S4
Supplementary Table 4. Genes targeted by conserved miRNAs only in the infected sample.
miRNA	Target gene	Interpro domain	Interpro description
miR166_2	BnaC09g00550D	IPR001356	Homeodomain
	BnaC09g00550D	IPR009057	Homeodomain-like
miR1885_1	BnaA09g03400D	IPR019269	Biogenesis of lysosome-related organelles complex-1, subunit 2
miR824_5	BnaCnng37500D	IPR000719	Protein kinase, catalytic domain
	BnaCnng37500D	IPR001611	Leucine-rich repeat
	BnaCnng37500D	IPR002290	Serine/threonine- / dual specificity protein kinase, catalytic domain
	BnaCnng37500D	IPR008271	Serine/threonine-protein kinase, active site
	BnaCnng37500D	IPR011009	Protein kinase-like domain
	BnaCnng37500D	IPR013210	Leucine-rich repeat-containing N-terminal, type 2
	BnaCnng37500D	IPR013320	Concanavalin A-like lectin/glucanase, subgroup
	BnaCnng37500D	IPR017441	Protein kinase, ATP binding site
	BnaCnng37500D	IPR020635	Tyrosine-protein kinase, catalytic domain
miR165_1	BnaC05g23260D	IPR002921	Lipase, class 3
miR172_6	BnaA06g13270D	IPR007650	Protein of unknown function DUF581
miR172_7	BnaA06g25630D	IPR005123	Oxoglutarate/iron-dependent dioxygenase
	BnaA06g25630D	IPR006620	Prolyl 4-hydroxylase, alpha subunit
miR1885_1	BnaCnng44780D	IPR019269	Biogenesis of lysosome-related organelles complex-1, subunit 2
miR390_1	BnaC05g49670D	IPR001965	Zinc finger, PHD-type
	BnaC05g49670D	IPR011011	Zinc finger, FYVE/PHD-type
	BnaC05g49670D	IPR013083	Zinc finger, RING/FYVE/PHD-type
	BnaC05g49670D	IPR019786	Zinc finger, PHD-type, conserved site
	BnaC05g49670D	IPR019787	Zinc finger, PHD-finger
	BnaC05g49670D	IPR021998	Protein of unknown function DUF3594
miR838_2	BnaC05g15780D	IPR000167	Dehydrin
miR167_4	BnaC05g52200D	IPR000504	RNA recognition motif domain
	BnaC05g52200D	IPR012677	Nucleotide-binding, alpha-beta plait
miR390_7	BnaA09g41710D	IPR004401	YbaB-like DNA-binding protein
miR5654_1	BnaA04g15160D	IPR002934	Nucleotidyl transferase domain
	BnaA04g15160D	IPR007010	Poly(A) polymerase, RNA-binding domain
	BnaA04g15160D	IPR007012	Poly(A) polymerase, central domain
	BnaA04g15160D	IPR011068	Nucleotidyltransferase, class I, C-terminal-like
miR167_13	BnaC09g37680D	IPR013894	Domain of unknown function DUF1767
miR167_4	BnaA05g29840D	IPR000504	RNA recognition motif domain
	BnaA05g29840D	IPR012677	Nucleotide-binding, alpha-beta plait
miR403_13	BnaC03g13140D	IPR000719	Protein kinase, catalytic domain
	BnaC03g13140D	IPR002290	Serine/threonine- / dual specificity protein kinase, catalytic domain
	BnaC03g13140D	IPR003613	U box domain
	BnaC03g13140D	IPR006016	UspA
	BnaC03g13140D	IPR008271	Serine/threonine-protein kinase, active site
	BnaC03g13140D	IPR011009	Protein kinase-like domain
	BnaC03g13140D	IPR013083	Zinc finger, RING/FYVE/PHD-type
	BnaC03g13140D	IPR014729	Rossmann-like alpha/beta/alpha sandwich fold
	BnaC03g13140D	IPR017441	Protein kinase, ATP binding site
	BnaC03g13140D	IPR020635	Tyrosine-protein kinase, catalytic domain
miR164_12	BnaC06g12550D	IPR003441	No apical meristem (NAM) protein
miR396_11	BnaA04g26640D	IPR013032	EGF-like, conserved site
	BnaA04g26640D	IPR021910	Protein of unknown function DUF3522
miR156_21	BnaA01g29520D	IPR001623	DnaJ domain
miR172_6	BnaA03g51300D	IPR000490	Glycoside hydrolase, family 17
	BnaA03g51300D	IPR012946	X8
	BnaA03g51300D	IPR013781	Glycoside hydrolase, catalytic domain
	BnaA03g51300D	IPR017853	Glycoside hydrolase, superfamily
miR164_9	BnaC02g01640D	IPR000253	Forkhead-associated (FHA) domain
	BnaC02g01640D	IPR008984	SMAD/FHA domain
	BnaC02g01640D	IPR010347	Tyrosyl-DNA phosphodiesterase
	BnaC02g01640D	IPR014905	HIP116, Rad5p N-terminal
miR4995_4	BnaA05g25810D	IPR002313	Lysine-tRNA ligase, class II
	BnaA05g25810D	IPR004364	Aminoacyl-tRNA synthetase, class II (D/K/N)
	BnaA05g25810D	IPR004365	Nucleic acid binding, OB-fold, tRNA/helicase-type
	BnaA05g25810D	IPR006195	Aminoacyl-tRNA synthetase, class II
	BnaA05g25810D	IPR012340	Nucleic acid-binding, OB-fold
	BnaA05g25810D	IPR018149	Lysyl-tRNA synthetase, class II, C-terminal
	BnaA05g25810D	IPR018150	Aminoacyl-tRNA synthetase, class II (D/K/N)-like
miR824_5	BnaCnng61190D	IPR001611	Leucine-rich repeat
	BnaCnng61190D	IPR013210	Leucine-rich repeat-containing N-terminal, type 2
miR390_1	BnaA06g09370D	IPR001965	Zinc finger, PHD-type
	BnaA06g09370D	IPR011011	Zinc finger, FYVE/PHD-type
	BnaA06g09370D	IPR013083	Zinc finger, RING/FYVE/PHD-type
	BnaA06g09370D	IPR019786	Zinc finger, PHD-type, conserved site
	BnaA06g09370D	IPR019787	Zinc finger, PHD-finger
	BnaA06g09370D	IPR021998	Protein of unknown function DUF3594
miR156_32	BnaA07g19630D	IPR012876	Protein of unknown function DUF1677, plant
miR396_14	BnaC01g34490D	IPR001360	Glycoside hydrolase, family 1
	BnaC01g34490D	IPR013781	Glycoside hydrolase, catalytic domain
	BnaC01g34490D	IPR017853	Glycoside hydrolase, superfamily
miR858_2	BnaC03g26060D	IPR001005	SANT/Myb domain
	BnaC03g26060D	IPR009057	Homeodomain-like
	BnaC03g26060D	IPR017930	Myb domain
miR156_7	BnaA07g26380D	IPR001063	Ribosomal protein L22/L17
	BnaA07g26380D	IPR005721	Ribosomal protein L22/L17, eukaryotic/archaeal
	BnaA07g26380D	IPR018260	Ribosomal protein L22/L17, conserved site
miR156_29	BnaC06g34330D	IPR000368	Sucrose synthase
	BnaC06g34330D	IPR001296	Glycosyl transferase, family 1
	BnaC06g34330D	IPR012820	Sucrose synthase, plant/cyanobacteria
miR395_9	BnaC05g22230D	IPR012479	HCNGP-like
miR396_9	BnaC08g25110D	IPR000330	SNF2-related
	BnaC08g25110D	IPR001650	Helicase, C-terminal
	BnaC08g25110D	IPR011989	Armadillo-like helical
	BnaC08g25110D	IPR014001	Helicase, superfamily 1/2, ATP-binding domain
	BnaC08g25110D	IPR016024	Armadillo-type fold
	BnaC08g25110D	IPR022707	Domain of unknown function DUF3535
miR7782	BnaA04g09240D	IPR004651	Histidine biosynthesis, HisF
	BnaA04g09240D	IPR006062	Histidine biosynthesis
	BnaA04g09240D	IPR010139	Imidazole glycerol phosphate synthase, subunit H
	BnaA04g09240D	IPR011060	Ribulose-phosphate binding barrel
	BnaA04g09240D	IPR013785	Aldolase-type TIM barrel
	BnaA04g09240D	IPR017926	Glutamine amidotransferase type 1
miR838_1	BnaC05g16890D	IPR000571	Zinc finger, CCCH-type
miR169_7	BnaC05g44870D	IPR006895	Zinc finger, Sec23/Sec24-type
	BnaC05g44870D	IPR006896	Sec23/Sec24, trunk domain
	BnaC05g44870D	IPR006900	Sec23/Sec24, helical domain
	BnaC05g44870D	IPR007123	Gelsolin domain
	BnaC05g44870D	IPR012990	Sec23/Sec24 beta-sandwich
miR5139_2	BnaA02g31560D	IPR001965	Zinc finger, PHD-type
	BnaA02g31560D	IPR011011	Zinc finger, FYVE/PHD-type
	BnaA02g31560D	IPR013083	Zinc finger, RING/FYVE/PHD-type
	BnaA02g31560D	IPR019786	Zinc finger, PHD-type, conserved site
	BnaA02g31560D	IPR019787	Zinc finger, PHD-finger
	BnaA02g31560D	IPR021998	Protein of unknown function DUF3594
miR838_1	BnaA06g15300D	IPR000261	EPS15 homology (EH)
	BnaA06g15300D	IPR000571	Zinc finger, CCCH-type
	BnaA06g15300D	IPR002048	Calcium-binding EF-hand
	BnaA06g15300D	IPR011992	EF-hand-like domain
miR1885_1	BnaA08g10100D	IPR000157	Toll/interleukin-1 receptor homology (TIR) domain
	BnaA08g10100D	IPR000767	Disease resistance protein
	BnaA08g10100D	IPR001611	Leucine-rich repeat
	BnaA08g10100D	IPR002182	NB-ARC
	BnaA08g10100D	IPR003593	AAA+ ATPase domain
	BnaA08g10100D	IPR006553	Leucine-rich repeat, cysteine-containing subtype
	BnaA08g10100D	IPR011713	Leucine-rich repeat 3
miR396_9	BnaA09g34200D	IPR000330	SNF2-related
	BnaA09g34200D	IPR011989	Armadillo-like helical
	BnaA09g34200D	IPR014001	Helicase, superfamily 1/2, ATP-binding domain
	BnaA09g34200D	IPR016024	Armadillo-type fold
	BnaA09g34200D	IPR022707	Domain of unknown function DUF3535
miR162_2	BnaC01g05560D	IPR002934	Nucleotidyl transferase domain
	BnaC01g05560D	IPR007010	Poly(A) polymerase, RNA-binding domain
	BnaC01g05560D	IPR007012	Poly(A) polymerase, central domain
	BnaC01g05560D	IPR011068	Nucleotidyltransferase, class I, C-terminal-like
	BnaC01g05560D	IPR014492	Poly(A) polymerase
miR157_9	BnaA01g11220D	IPR000719	Protein kinase, catalytic domain
	BnaA01g11220D	IPR000858	S-locus glycoprotein
	BnaA01g11220D	IPR001245	Serine-threonine/tyrosine-protein kinase catalytic domain
	BnaA01g11220D	IPR001480	Bulb-type lectin domain
	BnaA01g11220D	IPR002290	Serine/threonine- / dual specificity protein kinase, catalytic domain
	BnaA01g11220D	IPR003609	Apple-like
	BnaA01g11220D	IPR008271	Serine/threonine-protein kinase, active site
	BnaA01g11220D	IPR011009	Protein kinase-like domain
	BnaA01g11220D	IPR013227	PAN-2 domain
	BnaA01g11220D	IPR017441	Protein kinase, ATP binding site
	BnaA01g11220D	IPR020635	Tyrosine-protein kinase, catalytic domain
	BnaA01g11220D	IPR021820	S-locus receptor kinase, C-terminal
	BnaA01g11220D	IPR022126	S-locus, receptor kinase
miR5723_4	BnaA05g00110D	IPR011989	Armadillo-like helical
	BnaA05g00110D	IPR013721	STAG
	BnaA05g00110D	IPR016024	Armadillo-type fold
	BnaA05g00110D	IPR020839	Stromalin conservative domain
miR858_2	BnaA03g21790D	IPR001005	SANT/Myb domain
	BnaA03g21790D	IPR009057	Homeodomain-like
	BnaA03g21790D	IPR017930	Myb domain
miR390_2	BnaC08g16190D	IPR001965	Zinc finger, PHD-type
	BnaC08g16190D	IPR011011	Zinc finger, FYVE/PHD-type
	BnaC08g16190D	IPR013083	Zinc finger, RING/FYVE/PHD-type
	BnaC08g16190D	IPR019786	Zinc finger, PHD-type, conserved site
	BnaC08g16190D	IPR019787	Zinc finger, PHD-finger
	BnaC08g16190D	IPR021998	Protein of unknown function DUF3594
miR3630_1	BnaA02g03560D	IPR001680	WD40 repeat
	BnaA02g03560D	IPR015943	WD40/YVTN repeat-like-containing domain
	BnaA02g03560D	IPR017986	WD40-repeat-containing domain
	BnaA02g03560D	IPR026962	Katanin p80 subunit B1
miR845_6	BnaC06g22820D	IPR004561	Isochorismate synthase
	BnaC06g22820D	IPR005801	ADC synthase
	BnaC06g22820D	IPR015890	Chorismate binding, C-terminal
miR5083_2	BnaA03g25480D	IPR000719	Protein kinase, catalytic domain
	BnaA03g25480D	IPR002290	Serine/threonine- / dual specificity protein kinase, catalytic domain
	BnaA03g25480D	IPR002902	Gnk2-homologous domain
	BnaA03g25480D	IPR008271	Serine/threonine-protein kinase, active site
	BnaA03g25480D	IPR011009	Protein kinase-like domain
	BnaA03g25480D	IPR013320	Concanavalin A-like lectin/glucanase, subgroup
	BnaA03g25480D	IPR017441	Protein kinase, ATP binding site
	BnaA03g25480D	IPR020635	Tyrosine-protein kinase, catalytic domain
miR167_13	BnaA10g15250D	IPR013894	Domain of unknown function DUF1767
