# Supplementary material for: Identification of Brassica napus small RNAs responsive to infection by a necrotrophic pathogen
Source: BMC Plant Biol. 2021 Aug 11;21:366. doi: 10.1186/s12870-021-03148-6 (PMC8356391; doi:10.1186/s12870-021-03148-6)
Supplement: Supplementary file 8 — Additional file 8: Supplementary Table 5. Conserved micro RNA sequences with evidence of differential expression during infection. [file 12870_2021_3148_MOESM8_ESM.xlsx]

## Sheet: Table_S5
Supplementary Table 5. Conserved micro RNA sequences with evidence of differential expression during infection.
Sequence	miRNA	Base mean	log2(fold change)	log2(fold change) standard error	Statistic	P value	P adjusted
TTTGGATTGAAGGGAGCTCT	miR159_27	3031.83	1.57918	0.523958	3.01395	0.00257872	0.033675
CACGTGTTCTACTACTCCAAC	miR164_4	441.965	-3.59024	0.8829	-4.06641	4.77e-05	0.00117764
CAAGTTGACCTTGGCTCTGT	miR169_2	16.121	4.65589	1.03434	4.5013	6.75e-06	0.000249899
GCAAGTTGACCTTGGCTCTG	miR169_4	25.6654	4.88302	1.07409	4.5462	5.46e-06	0.000242526
GCAAGTTGACCTTGGCTCTGT	miR169_5	208.97	4.63146	0.703833	6.58034	4.69e-11	1.04e-08
GAATCTTGATGATGCTGCA	miR172_8	18.9114	4.1525	1.00761	4.12113	3.77e-05	0.00104623
GCAGCACCATTAAGATTCACA	miR172_16	36.927	-2.58881	0.693142	-3.73488	0.000187802	0.0041692
AAGCTCAGGAGGGATAGCGCC	miR390_2	146.197	-1.70095	0.578214	-2.94173	0.00326383	0.0377679
CTGAAGTGTTTGGGGGAACT	miR395_3	11.1283	7.00582	1.45584	4.81223	1.49e-06	8.28e-05
CTGAAGTGTTTGGGGGAACTC	miR395_4	142.041	2.19603	0.676253	3.24735	0.00116486	0.0184714
CTGAAGTGTTTGGGGGGACT	miR395_6	2.89328	6.06986	1.92243	3.15739	0.00159188	0.0220873
CTGAAGTGTTTGGGGGGACTC	miR395_7	200.57	3.39975	0.79997	4.24984	2.14e-05	0.000678436
GTTCCCTTTAACGCTTCA	miR395_8	3.12262	6.13136	1.85783	3.30028	0.000965889	0.0164944
GTTCCTCTGAGCACTTCATTG	miR395_10	22.8369	3.8751	1.22408	3.16573	0.00154693	0.0220873
TGAAGTGTTTGGGGGAACTCC	miR395_15	7.3534	3.02043	1.03128	2.92882	0.00340252	0.0377679
TTGTGTTCTCAGGTCACCCCT	miR398_12	4.29404	5.658	1.92134	2.94482	0.00323148	0.0377679
AACCTGGCTCTGATACCA	miR5139_2	41.4617	2.76729	0.750199	3.68874	0.000225367	0.00416929
GTCGTTGTAGTATAGTGG	miR6300_1	25.7403	4.69855	0.777757	6.04116	1.53e-09	1.7e-07
AACCTGGCTCTGATACCA	miR8155_1	41.4617	2.76729	0.750199	3.68874	0.000225367	0.00416929
TCCCCGGCAACGGCGCCA	miR8175_3	30.6972	3.52162	0.680819	5.17263	2.31e-07	1.71e-05
