# Supplementary material for: Identification of Brassica napus small RNAs responsive to infection by a necrotrophic pathogen
Source: BMC Plant Biol. 2021 Aug 11;21:366. doi: 10.1186/s12870-021-03148-6 (PMC8356391; doi:10.1186/s12870-021-03148-6)
Supplement: Supplementary file 9 — Additional file 9: Supplementary Table 6. Known and novel miRNAs identified in this study. [file 12870_2021_3148_MOESM9_ESM.xlsx]

## Sheet: Novel miRNAs
Supplementary Table 6A. Novel miRNAs identified in the Brassica napus genome using miRDeep2.
provisional id	miRDeep2 score	total read count	mature read count	loop read count	star read count	significant randfold p-value	consensus mature sequence	consensus star sequence	consensus precursor sequence	precursor coordinate	miRBASE-hit
chrC03_20091	4493.6	8812	8336	0	476	yes	gcaaguagacuuuggcucugu	ugagccaaagaugacuugccg	ugagccaaagaugacuugccgauuuuacagaugaauuaaucuaaacugauauugguaaucggcaaguagacuuuggcucugu	chrC03:59566443..59566525:+	No
chrC08_32233	3933	7711	6694	988	29	yes	uuucauuuuccgucggaauguccg	aauauuccgauggauuaauguuuc	aauauuccgauggauuaauguuuccucggaauuccgucgguauauuccgaggaaauuccgagguuuucauuuuccgucggaauguccg	chrC08:26088105..26088193:+	No
chrC03_20095	2185	4283	3808	0	475	yes	gcaagucgacuuuggcucugu	ugagccaaagaugacuugccg	ugagccaaagaugacuugccgauuuuaccaaagaauuuaaaacugauaauggugacuggcaagucgacuuuggcucugu	chrC03:59573937..59574016:+	No
chrA06_8280	2184.9	4283	3808	0	475	yes	gcaagucgacuuuggcucugu	ugagccaaagaugacuugccg	ugagccaaagaugacuugccgauuuuaccaacaaaccuaaaauugauauuggcuaccggcaagucgacuuuggcucugu	chrA06:508602..508681:-	No
chrC06_27181	2184.9	4283	3808	0	475	yes	gcaagucgacuuuggcucugu	ugagccaaagaugacuugccg	ugagccaaagaugacuugccgauuuuaccaacaaaccuaaaauugauauuggcuaccggcaagucgacuuuggcucugu	chrC06:7025516..7025595:+	No
chrC06_27179	2184.9	4283	3808	0	475	yes	gcaagucgacuuuggcucugu	ugagccaaagaugacuugccg	ugagccaaagaugacuugccgauuuuaccaacaaaccuaaaauugauauuggcuaccggcaagucgacuuuggcucugu	chrC06:7025228..7025307:+	No
chrC06_27183	2184.9	4283	3808	0	475	yes	gcaagucgacuuuggcucugu	ugagccaaagaugacuugccg	ugagccaaagaugacuugccgauuuuaccaacaaaccuaaaauugauauuggcuaccggcaagucgacuuuggcucugu	chrC06:7026012..7026091:+	No
chrC08_random_40399	1493.2	2926	2920	0	6	yes	guagucuggugguauaggaaccuc	guguccgccaucacaaguucgagu	guagucuggugguauaggaaccucagcugagguguccgccaucacaaguucgagu	chrC08_random:1921942..1921997:-	No
chrC05_26057	1083.9	2123	2107	0	16	yes	ucguggucuggugguauagaaacc	gugcccgccaucacgaguucgagu	ucguggucuggugguauagaaaccucagcugaggugcccgccaucacgaguucgagu	chrC05:8728588..8728645:-	No
chrA08_10325	982.5	1923	1864	0	59	yes	ugugugcuuaaguaauuuuua	aaaauuacuuaagaacacaca	aaaauuacuuaagaacacacauaugucaauucauaaucagccaugguauugacauaugugugugcuuaaguaauuuuua	chrA08:4620852..4620931:+	No
chrC08_33084	828.8	1629	1608	20	1	yes	gacauauauagcuguagacuaaau	uuugauuuugcagagauuuuuuu	uuugauuuugcagagauuuuuuuguuaugaguuuuuuuaaggaaagcaaagcuugauugauugacauauauagcuguagacuaaau	chrC08:18105898..18105984:-	No
chrC04_22252	727.8	1431	1407	21	3	yes	aagaguuaggaugaagaagcuauc	caacuucuucgucauucuaauca	aagaguuaggaugaagaagcuaucccacuuucaaaucaggugauccuaguuuuccuguuugggaauaugacaacuucuucgucauucuaauca	chrC04:17453765..17453858:+	No
chrA03_4098	569.3	1123	1122	0	1	yes	uggugaucucaacgaauuuaagaa	uuagacuaaaucagauccuugugu	uggugaucucaacgaauuuaagaaaacauuaauuuuaaguauucuuagacuaaaucagauccuugugu	chrA03:27162646..27162714:+	No
chrAnn_random_42430	524.7	1036	834	0	202	yes	ucaaaucuguaugacguguauua	augcagaucaugcagaacaaaugc	augcagaucaugcagaacaaaugcagaucaaaucuguaugacguguauua	chrAnn_random:20056200..20056250:-	No
chrC01_15521	484.2	951	950	0	1	yes	uaucgguuguuggcguuuugcaac	acucaaaccguuuuaaacc	uaucgguuguuggcguuuugcaacaaucacucaaaccguuuuaaacc	chrC01:11802271..11802318:-	No
chrC03_21389	465	908	900	0	8	yes	aguguagaaccucuauccaaaagu	uuuggguaggaguucuacacu	aguguagaaccucuauccaaaaguucuaaaaacaaaacuuuuagaauuuuuggguaggaguucuacacu	chrC03:47751927..47751996:-	No
chrAnn_random_41661	281	569	479	87	3	yes	auuguggacuaggcuuggauaca	cuuccuaaagcuauccacauggu	cuuccuaaagcuauccacauggucaaaauaaucaggaccaaucaaagugccaugucauuguggacuaggcuuggauaca	chrAnn_random:40707865..40707944:+	No
chrA03_3718	245.8	493	490	0	3	yes	uuggacauacauauaauucugaau	ucgaguuaaagaauguccucu	uuggacauacauauaauucugaauuuuaugauauacuaugauauaguauauacguacaaaaucgauucgaguuaaagaauguccucu	chrA03:16555155..16555242:+	No
chrC01_14702	245.8	493	490	0	3	yes	uuggacauacauauaauucugaau	ucgaguuaaagaauguccucu	uuggacauacauauaauucugaauuuuaugauauacuaugauauaguauauacguacaaaaucgauucgaguuaaagaauguccucu	chrC01:15215792..15215879:+	No
chrA08_10230	245.8	493	490	0	3	yes	uuggacauacauauaauucugaau	ucgaguuaaagaauguccucu	uuggacauacauauaauucugaauuuuaugauauacuaugauauaguauauacguacaaaaucgauucgaguuaaagaauguccucu	chrA08:1590279..1590366:+	No
chrC04_22590	245.8	493	490	0	3	yes	uuggacauacauauaauucugaau	ucgaguuaaagaauguccucu	uuggacauacauauaauucugaauuuuaugauauacuaugauauaguauauacguacaaaaucgauucgaguuaaagaauguccucu	chrC04:30925299..30925386:+	No
chrC02_17448	171.2	332	323	5	4	yes	acaauagucgucggaauauaccga	cgguguauuccgacggaca	cgguguauuccgacggacaauagucgucgguauauaccgacggacaauagucgucggaauauaccga	chrC02:9204760..9204827:-	No
chrC02_17773	162.8	317	145	0	172	yes	aucaauguuggcucaauuaug	ucauugagugcagcguugaugu	ucauugagugcagcguugaugugauuuacuuuuuuuauuguugaauggauuaaagcaauuuacaucaauguuggcucaauuaug	chrC02:22515981..22516065:-	No
chrC09_35016	130.8	255	83	0	172	yes	aucaauguuggcucaauuaug	ucauugagugcagcguugaugu	ucauugagugcagcguugaugugauuuacuuuuuucauuguugaauggauuaaagcaauuuacaucaauguuggcucaauuaug	chrC09:40959622..40959706:+	No
chrC05_26808	128.6	250	249	0	1	yes	aaaggauugagccgaguuu	cucggcucaaucuuuuuuuuacua	cucggcucaaucuuuuuuuuacuaaaaggauugagccgaguuu	chrC05:36747960..36748003:-	No
chrC01_15798	128.6	250	249	0	1	yes	aaaggauugagccgaguuu	cucggcucaaucuuuuuuuuacua	cucggcucaaucuuuuuuuuacuaaaaggauugagccgaguuu	chrC01:25554145..25554188:-	No
chrA10_14122	128.6	250	249	0	1	yes	aaaggauugagccgaguuu	cucggcucaaucuuuuuuuuacua	cucggcucaaucuuuuuuuuacuaaaaggauugagccgaguuu	chrA10:11205007..11205050:-	No
chrC09_36254	128.6	250	249	0	1	yes	aaaggauugagccgaguuu	cucggcucaaucuuuuuuuuacua	cucggcucaaucuuuuuuuuacuaaaaggauugagccgaguuu	chrC09:29441961..29442004:-	No
chrA01_1556	128.6	250	249	0	1	yes	aaaggauugagccgaguuu	cucggcucaaucuuuuuuuuacua	cucggcucaaucuuuuuuuuacuaaaaggauugagccgaguuu	chrA01:23097974..23098017:-	No
chrC03_random_39398	104.9	205	203	0	2	yes	uuuuuauggucucuugugauguug	auuauucaagaagauuaugagauc	auuauucaagaagauuaugagaucuuucgauuuuuuauggucucuugugauguug	chrC03_random:5500552..5500607:-	No
chrA07_10146	104.9	205	203	0	2	yes	uuuuuauggucucuugugauguug	auuauucaagaagauuaugagauc	auuauucaagaagauuaugagaucuuucgauuuuuuauggucucuugugauguug	chrA07:23159464..23159519:-	No
chrC07_random_40119	82.9	165	157	4	4	yes	aaucucuuuuuaggaacucuuaag	uaagagaucuuccugaauagauu	uaagagaucuuccugaauagauugaauccugaauggaugaugaacaacucaaucucuuuuuaggaacucuuaag	chrC07_random:2233566..2233640:+	No
chrA07_9389	41.1	81	78	2	1	yes	cuuacauaucucaggagcuuu	agcugcuaagcuaugaauccc	agcugcuaagcuaugaaucccauaagcccuuauccuuacauauaaaaaggauuugguuauauggcuuacauaucucaggagcuuu	chrA07:17173279..17173364:+	No
chrC06_27693	39.9	79	76	2	1	yes	cuuacauaucucaggagcuuu	agcugcuaagcuaugaauccc	agcugcuaagcuaugaaucccauaagcccuaauccuuauuuauaaaaaggauuugguuauauggcuuacauaucucaggagcuuu	chrC06:25305958..25306043:+	No
chrC06_28283	38	93	91	0	2	yes	uuuuucugaauauuguacgggu	aguacaaauucagaaacagaaagu	uuuuucugaauauuguacgggucaaucuaguacaaauucagaaacagaaagu	chrC06:10657815..10657867:-	No
chrA06_8067	31.8	65	64	0	1	yes	aacuguauacgcggacgccuaaac	gcuaugcguucucuaugc	gcuaugcguucucuaugcggugacauagcgccuagcgccuaacuguauacgcggacgccuaaac	chrA06:17755345..17755409:+	No
chrCnn_random_46563	12.7	41	40	0	1	yes	aagugaucuuagaguuuuggguga	auugggaaauaagaguagaacu	aagugaucuuagaguuuugggugacugaaaaaaaaaaaaagaaaaaaaaaagaguuggucauugggaaauaagaguagaacu	chrCnn_random:29251761..29251843:-	No
chrC02_random_38931	2.9	52	52	0	0	yes	uaaaggaucgcaaacaaagaug	ucuuuguuugcgauccuuuaga	uaaaggaucgcaaacaaagauggucuugaauucaucuuucuccagcuugauuggauccaagaccaucuuuguuugcgauccuuuaga	chrC02_random:3106887..3106974:-	No
chrC02_random_38778	2.8	52	52	0	0	yes	uaaaggaucgcaaacaaagaug	ucuuuguuugcgauccuuuaga	uaaaggaucgcaaacaaagauggucuuggauccaaucaagcuggagaaagaugaauucaagaccaucuuuguuugcgauccuuuaga	chrC02_random:3106889..3106976:+	No
chrAnn_random_41963	2.7	152	150	0	2	yes	uugguuuaacuuggauuuuga	ucaaaauccaaguuaaaccaa	uugguuuaacuuggauuuugaugaaaugaauuauauauuaacuuauauaauuuauuucaucaaaauccaaguuaaaccaa	chrAnn_random:2662755..2662835:-	No
chrC06_28306	2.7	43	41	0	2	yes	guugauuguuggguaccucugaug	agagcuacccaacaaucgacgaag	agagcuacccaacaaucgacgaagccuaaauugggcuagaauucgucgauuguugauuguuggguaccucugaug	chrC06:11330266..11330341:-	No
chrA10_13760	2.6	133	133	0	0	yes	gaucgacuguucaaccuauuuguc	caaauagguugaacgucugaucaa	gaucgacuguucaaccuauuuguccgcuaaguugauguaacggacaaauagguugaacgucugaucaa	chrA10:13094234..13094302:+	No
chrC07_31470	2.6	266	256	0	10	yes	aagaaccgucuuuaacugaggaaa	uuuuauuuaagagacagu	uuuuauuuaagagacaguucuuagcuuuucuuaguuaaaaucuaagaaaaguuaagaaccgucuuuaacugaggaaa	chrC07:39994078..39994155:-	No
chrAnn_random_43093	2.6	82	82	0	0	yes	cggauuuuagcugcguagcua	gcuacgcugcugaauccgcu	cggauuuuagcugcguagcuaaugaaaaaucauucaaaggaaugaagggugauuguucauuggcuacgcugcugaauccgcu	chrAnn_random:44030327..44030409:-	No
chrAnn_random_40726	2.5	185	181	0	4	yes	uugguuuaacuuggauuuuga	ucaaaauccaaguuaaaccaa	uugguuuaacuuggauuuugaugaaauaaauuauauaaguuaauauauaauucauuucaucaaaauccaaguuaaaccaa	chrAnn_random:2662755..2662835:+	No
chrC05_25810	2.5	154	151	0	3	yes	gaagacgaaaagauuguugugguc	gaccacaacaaucuuuucgucuuc	gaccacaacaaucuuuucgucuuccucacugcucagaaaaucuacgaggaagacgaaaagauuguugugguc	chrC05:3330545..3330617:-	No
chrC07_30998	2.5	21312	21283	29	0	yes	ucgcgaucuuagauccucuaa	agaaaaucuaauauggcgaua	agaaaaucuaauauggcgauagucuugcucucuaugaagugucuaugagaacaagauuaucgcgaucuuagauccucuaa	chrC07:24636712..24636792:-	No
chrA09_11448	2.5	478	471	7	0	yes	auauggucuuuuagcuuuuaacua	guuaaaagcuaagaguccguaucu	auauggucuuuuagcuuuuaacuauaaaagauaagacacgucucuuagauuuuuuaguuaaaagcuaagaguccguaucu	chrA09:4772641..4772721:+	No
chrA06_7718	2.5	94	94	0	0	yes	uuucugccgguaacuuggagc	accauaaaguuacuggcagaacgg	uuucugccgguaacuuggagcauuauuauaccauaaaguuacuggcagaacgg	chrA06:8018957..8019010:+	No
chrC07_31411	2.4	122	122	0	0	yes	ucucaagcugugggccuaaug	uuagguccacagauugaaaac	ucucaagcugugggccuaaugauuauugugaccaaauacgcauuagguccacagauugaaaac	chrC07:38721155..38721218:-	No
chrA06_random_37799	2.4	82	82	0	0	yes	cggauuuuagcugcguagcua	gcuacacugcugaauccgcu	cggauuuuagcugcguagcuaaugaaaaaucauucaaaggaaugaagggugauuguucauuggcuacacugcugaauccgcu	chrA06_random:790036..790118:-	No
chrC04_22003	2.4	37	37	0	0	yes	cucuuggagcagagcuaccauc	uggcugcgaugcucaagacca	uggcugcgaugcucaagaccaaauacauuagaugaaacauuuuaugaugguuugcucuuggagcagagcuaccauc	chrC04:7406230..7406306:+	No
chrA08_10718	2.3	105	105	0	0	yes	ccgggugaagaucuucaaauc	uaugcagaucuucuucuggua	uaugcagaucuucuucugguaagauguagacauucccgaaccuuugaaugccuaaauuuuaccgggugaagaucuucaaauc	chrA08:426438..426520:-	No
chrAnn_random_40694	2.3	534	524	8	2	yes	aaacugucuuuaacuuuuaac	guuaaaagacgguuucuu	aaacugucuuuaacuuuuaacuaaaaaacuaagaaccggcuucugaacuuuuuuaguuaaaaguuaaaagacgguuucuu	chrAnn_random:306544..306624:+	No
chrA06_7696	2.3	1178	1170	4	4	yes	uauuuggacgacuuacauguaagu	acuuacauguaagucgucu	uauuuggacgacuuacauguaagucgucuguuuuaaauuauucaccaggcgacuuacauguaagucgucu	chrA06:7434645..7434715:+	No
chrCnn_random_43869	2.3	371	364	7	0	yes	cuuaucucgaacgacuuucucg	ugaaggucguccuggauaagca	ugaaggucguccuggauaagcaaagucguccagauuuauuuucuagauucuggucaaaccuugcuuaucucgaacgacuuucucg	chrCnn_random:21775995..21776080:+	No
chrA05_6899	2.3	74	74	0	0	yes	ugggguugugauuucaggcu	ccucaaauaaacaaucccaac	ccucaaauaaacaaucccaacagauuacaaaucauuuggccuugaauuucauuuguaauauguugggguugugauuucaggcu	chrA05:19856650..19856733:+	No
chrCnn_random_47324	2.3	86	86	0	0	yes	uaugacacaugcagagccgug	cgacuuugcauguaucauaua	cgacuuugcauguaucauauaauuuuuuuauaugauacauucauggaaaaaaaaauuauaugacacaugcagagccgug	chrCnn_random:55936868..55936947:-	No
chrAnn_random_40803	2.2	53	44	0	9	yes	acggaagcauaaaacagaucu	auaucuguuuuaugcuuccgc	auaucuguuuuaugcuuccgcaaaguaccuuaguuagcauaauuuuuaacuaaguuaauucacggaagcauaaaacagaucu	chrAnn_random:3753957..3754039:+	No
chrC07_29652	2.2	372	356	13	3	yes	ucuuagauucgguuaauagacggu	aacuaagaaucaucucuu	ucuuagauucgguuaauagacgguucuuaacuuuuuuuagauuuuaacuaagaaagacuaagaaccgucuauuaacuaagaaucaucucuu	chrC07:19585235..19585326:+	No
chrCnn_random_46920	2.1	364	364	0	0	yes	cuuaucucgaacgacuuucucg	ugaaggucguccuggauaagca	ugaaggucguccuggauaagcaaagucguccagauuuauuuccuaaauucugguuaaaccuugcuuaucucgaacgacuuucucg	chrCnn_random:40893983..40894068:-	No
chrA06_8945	2.1	358	358	0	0	yes	uaaaaaaacuaacagacgucu	acgucucuuaguauuuuuagu	uaaaaaaacuaacagacgucucuuauauuucuucugagagaugucucuuaguguuuuuaguuaagagacgucucuuaguauuuuuagu	chrA06:23870664..23870752:-	No
chrA08_10734	2.1	8811	8336	0	475	yes	gcaaguagacuuuggcucugu	ugagccaaagaugacuugccg	ugagccaaagaugacuugccgauuuuaccgauggauuaaucuaaacugauauugguagucggcaaguagacuuuggcucugu	chrA08:762586..762668:-	No
chrCnn_random_47588	2.1	366	364	2	0	yes	cuuaucucgaacgacuuucucg	ugaaagucguccaugauaagca	ugaaagucguccaugauaagcaaagucguccagauuuauuuccuagauuuuggucaaaccuugcuuaucucgaacgacuuucucg	chrCnn_random:64325059..64325144:-	No
chrC09_34689	2.1	855	849	0	6	yes	agacggaguguaacauauguuaac	ugucucccuccgucacgguuu	ugucucccuccgucacgguuuuuuagacggaguguaacauauguuaac	chrC09:29745179..29745227:+	No
chrA07_random_37872	2.1	22	22	0	0	yes	guggaugugcuuagagaga	ucuuggacggauuauuugcau	guggaugugcuuagagagacggcggagcaaggcguuucgccgguuucuuggacggauuauuugcau	chrA07_random:9735..9801:+	No
chrC02_18364	2	85	85	0	0	yes	cgacgaucucuccggcgugaagac	acucagagucggagaagaccucguuaga	acucagagucggagaagaccucguuagaacgacgaucucuccggcgugaagac	chrC02:45988732..45988785:-	No
chrA09_12530	2	146	143	0	3	yes	agacugagaguaacauauguuaac	guuagcauaugucacucucugu	guuagcauaugucacucucugucacgguuuuuuagacugagaguaacauauguuaac	chrA09:6104062..6104119:-	No
chrC03_19865	2	165	163	0	2	yes	auauccggagacucuaaaacaugg	ccauguuuuagaguuuccgga	ccauguuuuagaguuuccggacuauuuauuacuuuuauuuagacucuaaaacauggucccauauucgucauauccggagacucuaaaacaugg	chrC03:51593070..51593163:+	No
chrC05_25125	2	91	91	0	0	yes	auuuguggcuucugaauauccaga	uggauauccaggauaucuagcauaucc	uggauauccaggauaucuagcauauccggaucaguagaaucaauacccggaucaggauuuguggcuucugaauauccaga	chrC05:22421977..22422057:+	No
chrC08_33159	1.9	521	516	3	2	yes	uuccggcgaauguuuugauuc	cuuuaccggcggaauaaaacg	uuccggcgaauguuuugauuccggcgaucuauucucguggcggccggagucuuuaccggcggaauaaaacg	chrC08:20149629..20149700:-	No
chrC02_random_38995	1.9	87	87	0	0	yes	uuguggaaccucauaaauaag	uauauauaggauuccacaaaa	uuguggaaccucauaaauaagaguuuuuaagaauucuuaaaacccucuuuugaaaacucuuauauauaggauuccacaaaa	chrC02_random:4823894..4823975:-	No
chrA05_6803	1.9	1746	1604	0	142	yes	uugacagaauauagagagc	gcucucuauacuucugucacc	uugacagaauauagagagcaggaagagccugcugcaucucuagcuacucuuuugugcucucuauacuucugucacc	chrA05:16843102..16843178:+	No
chrCnn_random_47652	1.8	76	73	3	0	yes	uuuguucaugacuguauuuuu	aaaugcagucaugaacaaaaa	aaaugcagucaugaacaaaaaagaaaacauuacugcauauauagaguaauuuuuauuuuguucaugacuguauuuuu	chrCnn_random:66155158..66155235:-	No
chrCnn_random_47133	1.8	262	137	5	120	yes	guacccggaucuggaucuuuaucc	auucggauccggaguucucgg	guacccggaucuggaucuuuauccggugaauccauaauuuuacuaucuuuauucggauccggaguucucgg	chrCnn_random:48276500..48276571:-	No
chrCnn_random_44632	1.8	1183	1171	6	6	yes	uauuuggacgacuuacauguaagu	aaguuagucgucuagacc	uauuuggacgacuuacauguaagucgucuguuuuaaauuauucaccagacgacuuacaaguuagucgucuagacc	chrCnn_random:49160844..49160919:+	No
chrC03_21705	1.7	1182	1175	7	0	yes	uauuuggacgacuuacauguaagu	uuacaacuaagucgucuguu	uuacaacuaagucgucuguuuuaaauuauuuaagcgggaaaauaauuuuuuuaaaaauuuuaggcgggaauauuuggacgacuuacauguaagu	chrC03:57443870..57443964:-	No
chrC05_26863	1.7	34	31	0	3	yes	aacgggugaucgcauguugacaug	ucagaaugugauggaaucaaggg	aacgggugaucgcauguugacauggaacguuggaguuaauccaucaugcguucucugucagaaugugauggaaucaaggg	chrC05:38032519..38032599:-	No
chrC01_15711	1.7	34	31	0	3	yes	aacgggugaucgcauguugacaug	ucagaaugugauggaaucaaggg	aacgggugaucgcauguugacauggaacguuggagcuaauccaucaugcguucucugucagaaugugauggaaucaaggg	chrC01:22390929..22391009:-	No
chrC04_24132	1.7	218	213	0	5	yes	cgaucucuggcaguuguguguga	gacagagugucgaacccg	gacagagugucgaacccgcgaucucuggcaguuguguguga	chrC04:38815598..38815639:-	No
chrA09_11507	1.6	66	66	0	0	yes	augaagcucugaucugaaaaaauc	aaguguuagaucauuugucu	aaguguuagaucauuugucuuguaucuuuugcuuuugaugaagcucugaucugaaaaaauc	chrA09:7391254..7391315:+	No
chrC09_35006	1.6	46	46	0	0	yes	auuuuccuguaucugaauccgauc	ccgguuuggauccgggaaauaugc	auuuuccuguaucugaauccgaucugaagcccgauuuuuuggguaauuaccgguuuggauccgggaaauaugc	chrC09:40855060..40855133:+	No
chrA05_7282	1.6	36	35	1	0	yes	acgaagugacuuauaauaauc	guauuauaaagucacuacguuu	guauuauaaagucacuacguuugguaaucaacuguugcuuuccguaacgaagugacuuauaauaauc	chrA05:13278375..13278442:-	No
chrC09_random_40536	1.6	205	204	1	0	yes	cauuguccaacugguuaaaccca	gguucguccauuugaacaaaaau	cauuguccaacugguuaaacccaacuuuguccauggauguaguuggguucguccauuugaacaaaaau	chrC09_random:1811790..1811858:+	No
chrC04_22136	1.6	941	936	5	0	yes	ucguggucuggugguaaaagaacc	uucgaaccccgaccacagca	ucguggucuggugguaaaagaaccucggcugaaguguccgccagcacgaguucgaaccccgaccacagca	chrC04:12205545..12205615:+	No
chrA10_14137	1.5	34	31	0	3	yes	aacgggugaucgcauguugacaug	ucagaaugugauggaaucaaggg	aacgggugaucgcauguugacauggaauguuggagcuaauccaucaugcguucucugucagaaugugauggaaucaaggg	chrA10:11738175..11738255:-	No
chrC02_18082	1.5	5475	5475	0	0	yes	caugugacuugugcuuuaguaua	uuuuaaagcacaagccaugug	uuuuaaagcacaagccaugugucagaguuugauuggccaugugacuugugcuuuaguaua	chrC02:38140685..38140745:-	No
chrC03_18766	1.4	92	92	0	0	yes	uuucagaucuggauuuagauaugc	guguuagucuagucgucugugcag	uuucagaucuggauuuagauaugcagguuuuugagaucugaaaaacuuccaggcuagaagacuuguguguuagucuagucgucugugcag	chrC03:12047066..12047156:+	No
chrC09_35653	1.3	65	65	0	0	yes	uuuuaaauuuuuguaggauccacg	gggauccacauuuugucaaaaaac	uuuuaaauuuuuguaggauccacgcaucagugggauccacauuuugucaaaaaac	chrC09:8613166..8613221:-	No
chrA05_7037	1.3	95	95	0	0	yes	agaucuuguggaguuucucuuguc	cuugacuaagcuuuuuuuagguuuag	agaucuuguggaguuucucuugucuucuccucuuucuuggcuugacuaagcuuuuuuuagguuuag	chrA05:4594604..4594670:-	No
chrC08_33261	1.3	186	168	13	5	yes	uugaaccggauucaaccaugaacc	augaaccggccacguagc	uugaaccggauucaaccaugaaccgauuauauagccggauuagaucaaauaauugguucgaccaugaaccggccacguagc	chrC08:22548542..22548623:-	No
chrA03_3464	1.3	331	331	0	0	yes	aacuuuggcuaagagaugguucuu	gagccgucucuuagacuaucauuaa	aacuuuggcuaagagaugguucuuaacuuuuuuuagauuuuaauuaagaaaagcuaugugagccgucucuuagacuaucauuaa	chrA03:5420293..5420377:+	No
chrA01_442	1.2	332	332	0	0	yes	caaauggucuuggccuaguggua	ccacuuagccaugccauauugau	caaauggucuuggccuagugguaaaagguuucugguugaagcuuucgcccuagguucgauucucuuuggccacuuagccaugccauauugau	chrA01:14886601..14886693:+	No
chrA02_2868	1.2	47	47	0	0	yes	gcguguauuugcuacuugacuugc	acaaggcgaguacucgcua	acaaggcgaguacucgcuauuuugcguguauuugcuacuugacuugc	chrA02:11463875..11463922:-	No
chrC05_24631	1.2	47	47	0	0	yes	gcguguauuugcuacuugacuugc	cgggcacaaggcaaucacucgcua	cgggcacaaggcaaucacucgcuauuuugcguguauuugcuacuugacuugc	chrC05:3387152..3387204:+	No
chrAnn_random_40793	1.2	315	216	90	9	yes	auggacagacgacuuacgagaguu	aaguauaacuaguccaga	aaguauaacuaguccagacgacuuuucaauaagucuucuggacgacuuacugcaaagucguauggacagacgacuuacgagaguu	chrAnn_random:3427050..3427135:+	No
chrC05_25094	1.2	376	376	0	0	yes	cuauaggacaaguugaau	ucaacaugcuuaagaagcgac	cuauaggacaaguugaauccacgaacaaaaccguggucaacaugcuuaagaagcgac	chrC05:20598366..20598423:+	No
chrA09_11437	1.2	207	202	5	0	yes	cuuuuggucuuuguaacucuc	ggguuugaggauaucggauuugggc	ggguuugaggauaucggauuugggccuaagcggguugguuuuuuuaaguugggcuuuguguuugggccuuuuggucuuuguaacucuc	chrA09:4404509..4404597:+	No
chrA07_9324	1.1	115	115	0	0	yes	aucuggucucgcuguaacagcaug	cucuguuacuaagcagaucuaugg	aucuggucucgcuguaacagcaugguaaaguccugguuacuuaacucuguuacuaagcagaucuaugg	chrA07:15010010..15010078:+	No
chrAnn_random_41879	1	2931	2928	0	3	yes	cgaauccggauaguaaaauguugg	uccgaaaaucuggauaucc	uccgaaaaucuggauaucccggucgaauccggauaguaaaauguugg	chrAnn_random:47153904..47153951:+	No
chrAnn_random_43194	0.9	314	314	0	0	yes	aaugguuguaguuaaaagaaagug	cuuuguucauuuugggccauuag	cuuuguucauuuugggccauuagauuuauuuuaaucaaugguuguaguuaaaagaaagug	chrAnn_random:47137151..47137211:-	No
chrC05_24795	0.9	513	505	7	1	yes	cuuagcguguggauuccgaauagg	cuuuuucgguuggguuca	cuuuuucgguuggguucacuuugagcaacuuuauccaaggauacuagagauguucuuagcguguggauuccgaauagg	chrC05:9050431..9050509:+	No
chrA06_random_37856	0.9	314	314	0	0	yes	aaugguuguaguuaaaagaaagug	cuuuguucauuuugggccauuag	cuuuguucauuuugggccauuagauuuauuuuaaucaaugguuguaguuaaaagaaagug	chrA06_random:1941387..1941447:-	No
chrCnn_random_46837	0.8	38	38	0	0	yes	aaaaaucuacuguacgagaauacu	uauucucacgcggaggguuag	aaaaaucuacuguacgagaauacuuacgacuucuuuguaaguauucucacgcggaggguuag	chrCnn_random:37979967..37980029:-	No
chrC07_29847	0.8	42	42	0	0	yes	cgggcuucugacucugguaagagg	ucuuauccgguuuugacucccgua	ucuuauccgguuuugacucccguaguucgggcuucugacucugguaagagg	chrC07:26015263..26015314:+	No
chrA03_4874	0.8	87	86	0	1	yes	aaggauuugggcuacggaccc	ugaaccgucuaaagcuuagcc	ugaaccgucuaaagcuuagcccaauucacaauuuuuuaauuguaaaaaagcuaaggauuugggcuacggaccc	chrA03:25114937..25115010:-	No
chrCnn_random_46081	0.8	197	197	0	0	yes	auucgaacucugguggcuucaccg	augaucaccacuaggcuacgagucc	auucgaacucugguggcuucaccguauuaggcuuuugcccucaaaugaucaccacuaggcuacgagucc	chrCnn_random:14031937..14032006:-	No
chrC09_35727	0.8	34	31	0	3	yes	aacgggugaucgcauguugacaug	ucagaaugugauggaaucaaggg	aacgggugaucgcauguugacauggaauguuggagcuaauccaucauguguucucugucagaaugugauggaaucaaggg	chrC09:12142819..12142899:-	No
chrA01_884	0.7	119	107	0	12	yes	aucugacggaucuaugauuuu	guauccggauucagaucu	guauccggauucagaucuuuaucugacggaucuaugauuuu	chrA01:5349334..5349375:-	No
chrA07_9567	0.7	691	690	1	0	yes	auauucguucuucuuguuuccaga	uggaaaauagaagaauuaugg	auauucguucuucuuguuuccagaauagucaccagucggacaauguuuuggaaaauagaagaauuaugg	chrA07:255492..255561:-	No
chrCnn_random_45763	0.7	41	41	0	0	yes	acuuugauugaucuuugaaugaga	uucuucauauuaaaaacgauau	acuuugauugaucuuugaaugagaaguuaauuuaaauguucacccaaaggggugaacauacuuuuucuucauauuaaaaacgauau	chrCnn_random:4901627..4901713:-	No
chrA02_1768	0.7	50	50	0	0	yes	guacgguuggcuaacguagagcgg	gucuaaacgggcgcuuagaccguauuu	guacgguuggcuaacguagagcggcuaaacgccgucuaaacgggcgcuuagaccguauuu	chrA02:8771742..8771802:+	No
chrCnn_random_47876	0.7	57	57	0	0	yes	cagucucacguggcucuguagaag	caaacagucccauugacccuguc	caaacagucccauugacccugucgcauaagguuuuugugaaacagucucacguggcucuguagaag	chrCnn_random:71997667..71997733:-	No
chrC02_random_38972	0.7	191	190	1	0	yes	agugggucuggucuuuaauggaca	uccauuauggauccuauguc	uccauuauggauccuaugucaguccauguaaacauggguguuagugggucuggucuuuaauggaca	chrC02_random:4219288..4219354:-	No
chrC07_30835	0.7	181	181	0	0	yes	cuuuauaucugucaaguaguuugc	acgcuacauggagaggugaaagac	cuuuauaucugucaaguaguuugcaaacgcuacauggagaggugaaagac	chrC07:18179458..18179508:-	No
chrCnn_random_43870	0.6	365	364	1	0	yes	cuuaucucgaacgacuuucucg	aguaagucgucuggcuaaaguu	cuuaucucgaacgacuuucucguaagucgucuaucuggacgacuuucaaguaagucgucuggcuaaaguu	chrCnn_random:21776058..21776128:+	No
chrA07_random_37891	0.6	32	32	0	0	yes	auugcuucugcugccuauuuaagc	uuaagagggagcuuagccaaaa	uuaagagggagcuuagccaaaaaauuaauauaauaguggguggguuccacaaaaaauuuaagcaccauugcuucugcugccuauuuaagc	chrA07_random:618331..618421:+	No
chrA08_10410	0.5	247	247	0	0	yes	acccagaucugcgguugaaccggu	cgacaauccagaaaaaaaucugguucg	acccagaucugcgguugaaccgguaaauccgacaauccagaaaaaaaucugguucg	chrA08:6940668..6940724:+	No
chrC08_32739	0.4	82	82	0	0	yes	gcauauugggcuugagaauauca	auuucuucuccucgugucu	gcauauugggcuugagaauaucaauuguggcccacuaguuucuacaaacuccaccuugggcccaaaugauuucuucuccucgugucu	chrC08:295034..295121:-	No
chrCnn_random_43819	0.4	433	433	0	0	yes	cuaagcguguuugggcuaggacca	uuccaggcuaagccacuuggac	uuccaggcuaagccacuuggacuuuggauauuuugggucuaagcguguuugggcuaggacca	chrCnn_random:20164420..20164482:+	No
chrC05_25645	0.3	50	50	0	0	yes	aguuugaucuuuggauaguaguag	acuacaauuucccaucuagauaac	acuacaauuucccaucuagauaacgacugauaaacagucguaguuugaucuuuggauaguaguag	chrC05:41105903..41105968:+	No
chrC02_17955	0.3	211	211	0	0	yes	aauacucuuuggaucuagacagug	cuuagaugaaaagguauuca	aauacucuuuggaucuagacaguguguugaaagaaauacacuuagaugaaaagguauuca	chrC02:34180406..34180466:-	No
chrA04_6151	0.3	31	31	0	0	yes	aaugauacugucugauucucaauc	gagaggcucgguaccagcuuuguucg	aaugauacugucugauucucaauccuuggugaagcuuuuaaaggagagaggcucgguaccagcuuuguucg	chrA04:11950260..11950331:-	No
chrA08_10490	0.3	97	97	0	0	yes	aucagaucugacuaugaaccgguc	ccggucaaauaguuggauuagauga	aucagaucugacuaugaaccggucacauagccagguagaucaaauaacuaguucgaccauguaccggucaaauaguuggauuagauga	chrA08:8933004..8933092:+	No
chrA10_13493	0.3	104	104	0	0	yes	uuugguugcugaauacgag	cgcuuucaugaccaaagc	cgcuuucaugaccaaagcuuccccuucagcuuugguugcugaauacgag	chrA10:2998402..2998451:+	No
chrC07_30406	0.3	211	211	0	0	yes	aauacucuuuggaucuagacagug	cuuagaugaaaagguauuca	aauacucuuuggaucuagacaguguguugaaagaaauacacuuagaugaaaagguauuca	chrC07:43107921..43107981:+	No
chrC02_16267	0.2	168	168	0	0	yes	aagagaucuucagcauagugc	auuaugcauuggagaaaaaugau	auuaugcauuggagaaaaaugauaacaagagaucuucagcauagugc	chrC02:7702455..7702502:+	No
chrA06_7592	0.1	78	78	0	0	yes	cuacuugcgcgugcuguuagaca	uuuagcagccucucguguaccgguggaa	cuacuugcgcgugcuguuagacagucaugcucugcauauaacaaauguuuuagcagccucucguguaccgguggaa	chrA06:3549439..3549515:+	No
chrCnn_random_44926	0.1	20	19	0	1	yes	agcgguucucucugauuuuagca	uuuucacuuuggaaccucuccuug	agcgguucucucugauuuuagcauuuuuuauuuauuuuuuuugcuuuuucacuuuggaaccucuccuug	chrCnn_random:59663278..59663347:+	No
chrA05_7030	0.1	38	38	0	0	yes	aaaguauuggaacucagauguaug	uaauuguggaguucuaagcuuuac	uaauuguggaguucuaagcuuuacggaaaauccaauccaaaguauuggaacucagauguaug	chrA05:3998557..3998619:-	No
chrC08_32244	0.1	20	19	0	1	yes	agcgguucucucugauuuuagca	uuuucacuuuggaaccucuccuug	agcgguucucucugauuuuagcauuuuuuauuuauuuuuuuugcuuuuucacuuuggaaccucuccuug	chrC08:26228697..26228766:+	No
chrC03_21684	0	236	236	0	0	yes	ucuggucuuguaguuucaucuug	ggauguauagcugcuugaucaaugauu	ggauguauagcugcuugaucaaugauuuaguuuuuguuuuacuuaaucuggucuuguaguuucaucuug	chrC03:56833074..56833143:-	No
chrC09_34379	0	56	56	0	0	yes	gaaguuaucuagagcacugaagug	cugaagugaccauuuuagaaacuuguc	cugaagugaccauuuuagaaacuugucuucugcaguaugaagcugcacggaaugugaaguuaucuagagcacugaagug	chrC09:16192847..16192926:+	No
chrC03_21618	0	48	48	0	0	yes	ucuguugucauuuuuguagcuaac	uagcuacaaauuuagcuauaaauucgaaa	uagcuacaaauuuagcuauaaauucgaaauuauauauucuguugucauuuuuguagcuaac	chrC03:54897095..54897156:-	No
chrA08_10920	0	9	9	0	0	yes	auuccaaugauuucuuuugacuga	agaggagaucacuuggauauca	agaggagaucacuuggauaucacucacgauuccaaugauuucuuuugacuga	chrA08:6588711..6588763:-	No

## Sheet: Known miRNAs
Supplementary Table 6B. Mature miRNAs identified in the Brassica napus genome using miRProf.
miRNA family	Mature Sequence
mir-218	TGCTTGATCTAACCATGC
mir1140	ACAGCCTAAACCAATCGG
Mir11592_1	ACAGCCTAAACCAATCGGAG
Mir11592_2	GAACCGAACCGAACCGAA
mir1511	ACCTGGCTCTGATACCATA
Mir156_1	ACAGAAGATAGAGAGCACA
Mir156_2	CAGAAGATAGAGAGCACA
Mir156_3	CTCACTGCTCTTTCTGTCAGA
Mir156_4	CTGACAGAAGAGAGTGAGC
Mir156_5	CTGACAGAAGAGAGTGAGCAC
Mir156_6	GACAGAAGAGAGTGAGCACT
Mir156_7	GACAGAAGATAGAGAGCA
Mir156_8	GCTCACTGCTCTATCTGTC
Mir156_9	GCTCACTGCTCTATCTGTCA
Mir156_10	GCTCACTGCTCTATCTGTCAG
Mir156_11	GCTCACTGCTCTATCTGTCAGA
Mir156_12	GCTCACTGCTCTTTCTGTC
Mir156_13	GCTCACTGCTCTTTCTGTCAG
Mir156_14	GCTCACTGCTCTTTCTGTCAGA
Mir156_15	GCTTACTCTCTCTCTGTCACC
Mir156_16	GTTGACAGAAGAGAGTGAGCAC
Mir156_17	TGACAGAAGAAAGAGAGCAC
Mir156_18	TGACAGAAGAGAGCGAGCAC
Mir156_19	TGACAGAAGAGAGGGAGC
Mir156_20	TGACAGAAGAGAGGGAGCA
Mir156_21	TGACAGAAGAGAGTGAGC
Mir156_22	TGACAGAAGAGAGTGAGCA
Mir156_23	TGACAGAAGAGAGTGAGCAC
Mir156_24	TGACAGAAGAGAGTGAGCACA
Mir156_25	TGACAGAAGAGAGTGAGCACT
Mir156_26	TGACAGAAGATAGAGAGC
Mir156_27	TGACAGAAGATAGAGAGCA
Mir156_28	TGACAGAAGATAGAGAGCAC
Mir156_29	TGCTCACCTCTCTTTCTG
Mir156_30	TGCTCACCTCTCTTTCTGTCA
Mir156_31	TGCTCACCTCTCTTTCTGTCAG
Mir156_32	TGCTCACTGCTCTTTCTG
Mir156_33	TGCTCACTGCTCTTTCTGTC
Mir156_34	TGCTCACTGCTCTTTCTGTCAG
Mir156_35	TGCTCACTGCTCTTTCTGTCAGA
Mir156_36	TTGACAGAAGAAAGAGAGC
Mir156_37	TTGACAGAAGAAAGAGAGCAC
Mir156_38	TTGACAGAAGAGAGTGAGC
Mir156_39	TTGACAGAAGAGAGTGAGCA
Mir156_40	TTGACAGAAGAGAGTGAGCAC
Mir156_41	TTGACAGAAGATAGAGAGC
Mir156_42	TTGACAGAAGATAGAGAGCA
Mir157_1	CAGAAGATAGAGAGCACT
Mir157_2	CTCTAGCCTTCTGTCATC
Mir157_3	CTCTATACTTCTGTCACC
Mir157_4	CTCTCTAGCCTTCTGTCATC
Mir157_5	CTCTCTAGCCTTCTGTCATCA
Mir157_6	GACAGAAGATAGAGAGCA
Mir157_7	GCTCTCTAGCCTTCTGTCAT
Mir157_8	GCTCTCTAGCCTTCTGTCATC
Mir157_9	GCTCTCTATACTTCTGTC
Mir157_10	GCTCTCTATACTTCTGTCA
Mir157_11	GCTCTCTATACTTCTGTCACC
Mir157_12	TGACAGAAGATAGAGAGC
Mir157_13	TGACAGAAGATAGAGAGCA
Mir157_14	TGACAGAAGATAGAGAGCAC
Mir157_15	TTGACAGAAGATAGAGAGC
Mir157_16	TTGACAGAAGATAGAGAGCA
Mir158_1	CTTTGTCTATCGTTTGGAAAAG
Mir158_2	TTTGTCTATCGTTTGGAAAAG
mir159_1	AGCTGCTAAGCTATGGAT
mir159_2	AGCTGCTAAGCTATGGATC
mir159_3	AGCTGCTAAGCTATGGATCC
mir159_4	AGCTGCTAAGCTATGGATCCC
mir159_5	CTTGGACTGAAGGGAGCTCC
mir159_6	CTTGGACTGAAGGGAGCTCCC
mir159_7	GGATTGAAGGGAGCTCTA
mir159_8	TGGACTGAAGGGAGCTCC
mir159_9	TGGACTGAAGGGAGCTCCC
mir159_10	TGGATTGAAGGGAGCTCC
mir159_11	TGGATTGAAGGGAGCTCT
mir159_12	TGGATTGAAGGGAGCTCTA
mir159_13	TTGGACTGAAGGGAGCTC
mir159_14	TTGGACTGAAGGGAGCTCC
mir159_15	TTGGACTGAAGGGAGCTCCC
mir159_16	TTGGACTGAAGGGAGCTCCT
mir159_17	TTGGATTGAAGGGAGCTCC
mir159_18	TTGGATTGAAGGGAGCTCT
mir159_19	TTTGGACTGAAGGGAGCT
mir159_20	TTTGGACTGAAGGGAGCTC
mir159_21	TTTGGACTGAAGGGAGCTCC
mir159_22	TTTGGACTGAAGGGAGCTCCT
mir159_23	TTTGGATTGAAGGGAGCT
mir159_24	TTTGGATTGAAGGGAGCTC
mir159_25	TTTGGATTGAAGGGAGCTCC
mir159_26	TTTGGATTGAAGGGAGCTCCT
mir159_27	TTTGGATTGAAGGGAGCTCT
mir159_28	TTTGGATTGAAGGGAGCTCTA
Mir160_1	CCTGGCTCCCTGTATGCC
Mir160_2	CCTGGCTCCCTGTATGCCA
Mir160_3	CCTGGCTCCCTGTATGCCATC
Mir160_4	GCGTACGAGGAGCCAAGC
Mir160_5	GCGTATGAGGAGCCAAGC
Mir160_6	GCGTATGAGGAGCCAAGCAT
Mir160_7	GCGTATGAGGAGCCAAGCATA
Mir160_8	TGCCTGGCTCCCTGTATG
Mir160_9	TGCCTGGCTCCCTGTATGC
Mir160_10	TGCCTGGCTCCCTGTATGCC
Mir160_11	TGCCTGGCTCCCTGTATGCCA
Mir160_12	TGCCTGGCTCCCTGTATGCCAT
Mir160_13	TGCCTGGCTCCCTGTATGCCATC
Mir161_1	GTCACTTTCAATGCGTTGATC
Mir161_2	TCAATGCACTGAAAGTGACTA
Mir161_3	TCACTTTCAATGCGTTGATC
Mir162_1	ATAAACCTCTGCATCCAG
Mir162_2	CGATAAACCTCTGCATCC
Mir162_3	CGATAAACCTCTGCATCCA
Mir162_4	CGATAAACCTCTGCATCCAG
Mir162_5	GATAAACCTCTGCATCCAG
Mir162_6	GGAGGCAGCGGTTCATCGATC
Mir162_7	TCGATAAACCTCTGCATC
Mir162_8	TCGATAAACCTCTGCATCC
Mir162_9	TCGATAAACCTCTGCATCCA
Mir162_10	TCGATAAACCTCTGCATCCAG
Mir162_11	TGGAGGCAGCGGTTCATCGATC
Mir164_1	CACGTGTTCTACTACTCC
Mir164_2	CACGTGTTCTACTACTCCA
Mir164_3	CACGTGTTCTACTACTCCAA
Mir164_4	CACGTGTTCTACTACTCCAAC
Mir164_5	CGTGTTCTACTACTCCAA
Mir164_6	CGTGTTCTACTACTCCAAC
Mir164_7	GGAGAAGCAGGGCACGTG
Mir164_8	GGAGAAGCAGGGCACGTGC
Mir164_9	TGGAGAAGCAGGGCACGT
Mir164_10	TGGAGAAGCAGGGCACGTG
Mir164_11	TGGAGAAGCAGGGCACGTGC
Mir164_12	TGGAGAAGCAGGGCACGTGCA
Mir164_13	TGGAGAAGCAGGGCACGTGCAA
Mir164_14	TGGAGAAGCAGGGCACGTGCG
Mir165_1	CGGACCAGGCTTCATCCCCC
Mir165_2	GGACCAGGCTTCATCCCCC
Mir165_3	TCGGACCAGGCTTCATCC
Mir165_4	TCGGACCAGGCTTCATCCC
Mir165_5	TCGGACCAGGCTTCATCCCC
Mir165_6	TCGGACCAGGCTTCATCCCCC
Mir166_1	CGGACCAGGCTTCATCCCCC
Mir166_2	CGGACCAGGCTTCATTCCC
Mir166_3	CGGACCAGGCTTCATTCCCC
Mir166_4	CGGACCAGGCTTCATTCCCCC
Mir166_5	CGGACCAGGCTTCATTCCCCT
Mir166_6	CTCGGACCAGGCTTCATTCC
Mir166_7	CTCGGACCAGGCTTCATTCCC
Mir166_8	GAATGTTGTCTGGCTCGA
Mir166_9	GAATGTTGTCTGGCTCGAGG
Mir166_10	GGAATGTTGTTTGGCTCGA
Mir166_11	GGACCAGGCTTCATCCCCC
Mir166_12	GGACCAGGCTTCATTCCCC
Mir166_13	TCGGACCAGGCTTCATCC
Mir166_14	TCGGACCAGGCTTCATCCC
Mir166_15	TCGGACCAGGCTTCATCCCC
Mir166_16	TCGGACCAGGCTTCATCCCCC
Mir166_17	TCGGACCAGGCTTCATTCC
Mir166_18	TCGGACCAGGCTTCATTCCC
Mir166_19	TCGGACCAGGCTTCATTCCCC
Mir166_20	TCGGACCAGGCTTCATTCCCCC
Mir166_21	TCGGACCAGGCTTCATTCCCCT
Mir166_22	TCTCGGACCAGGCTTCATTCC
Mir166_23	TTCGGACCAGGCTTCATTCC
Mir166_24	TTCGGACCAGGCTTCATTCCC
Mir166_25	TTCGGACCAGGCTTCATTCCCC
Mir167_1	CATGTTCGCAGTTTCACC
Mir167_2	GAAGCTGCCAGCATGATC
Mir167_3	GAAGCTGCCAGCATGATCTAA
Mir167_4	TAAGCTGCCAGCATGATC
Mir167_5	TAAGCTGCCAGCATGATCTT
Mir167_6	TAAGCTGCCAGCATGATCTTG
Mir167_7	TGAAGCTGCCAGCATGATC
Mir167_8	TGAAGCTGCCAGCATGATCT
Mir167_9	TGAAGCTGCCAGCATGATCTA
Mir167_10	TGAAGCTGCCAGCATGATCTAA
Mir167_11	TGAAGCTGCCAGCATGATCTG
Mir167_12	TGAAGCTGCCAGCATGATCTGG
Mir167_13	TGAAGCTGCCAGCATGATCTT
Mir168_1	CCCGCCTTGCATCAACTG
Mir168_2	CCCGCCTTGCATCAACTGA
Mir168_3	CCCGCCTTGCATCAACTGAA
Mir168_4	CCCGCCTTGTATCAAGTG
Mir168_5	CCCGCCTTGTATCAAGTGA
Mir168_6	CCCGCCTTGTATCAAGTGAA
Mir168_7	CCCGCCTTGTATCAAGTGAAT
Mir168_8	CCGCCTTGCATCAACTGA
Mir168_9	CCGCCTTGCATCAACTGAA
Mir168_10	CCGCCTTGTATCAAGTGAAT
Mir168_11	CGCTTGGTGCAGGTCGGGA
Mir168_12	CGCTTGGTGCAGGTCGGGAA
Mir168_13	CGCTTGGTGCAGGTCGGGAAC
Mir168_14	GCTTGGTGCAGGTCGGGAAC
Mir168_15	TCCCGCCTTGCATCAACT
Mir168_16	TCCCGCCTTGCATCAACTGAA
Mir169_1	AAGTTGACCTTGGCTCTGT
Mir169_2	CAAGTTGACCTTGGCTCTGT
Mir169_3	CAGCCAAGGATGACTTGCC
Mir169_4	GCAAGTTGACCTTGGCTCTG
Mir169_5	GCAAGTTGACCTTGGCTCTGT
Mir169_6	GCAGTCTCCTTGGCTATT
Mir169_7	GGCAGTCTCCTTGGCTAT
Mir169_8	GGCAGTCTCCTTGGCTATC
Mir169_9	GGCAGTCTCCTTGGCTATT
Mir169_10	TAGCCAAGGATGACTTGCCTA
Mir169_11	TAGCCAAGGATGACTTGCCTG
Mir169_12	TGAGCCAAAGATGACTTGCCG
Mir170_1	TATTGGCCTGGTTCACTC
Mir170_2	TATTGGCCTGGTTCACTCA
Mir170_3	TATTGGCCTGGTTCACTCAG
Mir170_4	TATTGGCCTGGTTCACTCAGA
Mir171_1	GATTGAGCCGCGCCAATATC
Mir171_2	TATTGGCCTGGTTCACTC
Mir171_3	TATTGGCCTGGTTCACTCA
Mir171_4	TATTGGCCTGGTTCACTCAG
Mir171_5	TATTGGCCTGGTTCACTCAGA
Mir171_6	TGAGCCGTGCCAATATCACG
Mir171_7	TGATTGAGCCGCGCCAAT
Mir171_8	TGATTGAGCCGCGCCAATA
Mir171_9	TGATTGAGCCGCGCCAATATC
Mir171_10	TGATTGAGCCGCGCCAATATCT
Mir171_11	TGATTGAGCCGCGTCAATA
Mir171_12	TGATTGAGCCGCGTCAATATC
Mir171_13	TGATTGAGCCGTGCCAATATC
Mir171_14	TTGAGCCGTGCCAATATCAC
Mir171_15	TTGAGCCGTGCCAATATCACG
Mir172_1	AATCTTGATGATGCTGCAT
Mir172_2	AGAATCTTGATGATGCTGC
Mir172_3	AGAATCTTGATGATGCTGCA
Mir172_4	AGAATCTTGATGATGCTGCAG
Mir172_5	AGAATCTTGATGATGCTGCAT
Mir172_6	ATCTTGATGATGCTGCAT
Mir172_7	GAATCTTGATGATGCTGC
Mir172_8	GAATCTTGATGATGCTGCA
Mir172_9	GAATCTTGATGATGCTGCAT
Mir172_10	GAGAATCTTGATGATGCTGCA
Mir172_11	GAGAATCTTGATGATGCTGCAT
Mir172_12	GCAGCACCATCAAGATTC
Mir172_13	GCAGCACCATTAAGATTC
Mir172_14	GCAGCACCATTAAGATTCA
Mir172_15	GCAGCACCATTAAGATTCAC
Mir172_16	GCAGCACCATTAAGATTCACA
Mir172_17	GCAGCATCATTAAGATTCACA
Mir172_18	GGAATCTTGATGATGCTG
Mir172_19	GGAATCTTGATGATGCTGC
Mir172_20	GGAATCTTGATGATGCTGCA
Mir172_21	GGAATCTTGATGATGCTGCAT
Mir1863_1	GCTCTGATACCATGTTAG
Mir1863_2	GCTCTGATACCATGTTAGA
Mir1885_1	ACATCTTCTCCGCGGAAGCTC
Mir1885_2	ATCAATGAAAGGTATGATTCC
Mir1885_3	CAATGAAAGGTATGATTC
Mir1885_4	CAATGAAAGGTATGATTCC
Mir1885_5	CATCAATGAAAGGTATGA
Mir1885_6	CATCAATGAAAGGTATGAT
Mir1885_7	CATCAATGAAAGGTATGATT
Mir1885_8	CATCAATGAAAGGTATGATTC
Mir1885_9	CATCAATGAAAGGTATGATTCC
Mir1885_10	TCAATGAAAGGTATGATT
Mir1885_11	TCAATGAAAGGTATGATTC
Mir1885_12	TCAATGAAAGGTATGATTCC
mir2936	GAGAGAGAGAACACAGACG
Mir319_1	ATTGGACTGAAGGGAGCTCC
Mir319_2	CTTGGACTGAAGGGAGCTCC
Mir319_3	CTTGGACTGAAGGGAGCTCCC
Mir319_4	CTTGGACTGAAGGGAGCTCCT
Mir319_5	GACTGAAGGGAGCTCCTT
Mir319_6	GAGCTTTCTTCGGTCCACTC
Mir319_7	TGGACTGAAGGGAGCTCC
Mir319_8	TGGACTGAAGGGAGCTCCC
Mir319_9	TGGACTGAAGGGAGCTCCTT
Mir319_10	TGGACTGAAGGGAGCTCCTTC
Mir319_11	TTGGACTGAAGGGAGCTC
Mir319_12	TTGGACTGAAGGGAGCTCC
Mir319_13	TTGGACTGAAGGGAGCTCCC
Mir319_14	TTGGACTGAAGGGAGCTCCT
Mir319_15	TTGGACTGAAGGGAGCTCCTT
Mir319_16	TTGGACTGAAGGGAGCTCCTTC
Mir319_17	TTTGGACTGAAGGGAGCT
Mir319_18	TTTGGACTGAAGGGAGCTC
Mir319_19	TTTGGACTGAAGGGAGCTCC
Mir319_20	TTTGGACTGAAGGGAGCTCCT
Mir3630_1	GGAATCTCTCTGATGCAC
Mir3630_2	GGGAATCTCTCTGATGCA
Mir3630_3	TGGGAATCTCTCTGATGCAC
Mir384_1	TTGGCATTCTGTCCACCTC
Mir384_2	TTGGCATTCTGTCCACCTCC
Mir390_1	AAGCTCAGGAGGGATAGC
Mir390_2	AAGCTCAGGAGGGATAGCGCC
Mir390_3	AGCTCAGGAGGGATAGCGCC
Mir390_4	CGCTGTCCATCCTGAGTTT
Mir390_5	CGCTGTCCATCCTGAGTTTC
Mir390_6	CTCAGGAGGGATAGCGCC
Mir390_7	CTGTCCATCCTGAGTTTCA
Mir390_8	GCTGTCCATCCTGAGTTTC
Mir390_9	GCTGTCCATCCTGAGTTTCA
mir391_1	ACGGTATCTCTCCTACGT
mir391_2	ACGGTATCTCTCCTACGTAG
mir391_3	ACGGTATCTCTCCTACGTAGC
mir391_4	CGGTATCTCTCCTACGTAG
mir391_5	TCGCAGGAGAGATAGCGCC
mir391_6	TCGCAGGAGAGATAGCGCCA
Mir393_1	ATCATGCGATCTCTTCGG
Mir393_2	ATCATGCGATCTCTTCGGA
Mir393_3	TCCAAAGGGATCGCATTG
Mir393_4	TCCAAAGGGATCGCATTGA
Mir393_5	TCCAAAGGGATCGCATTGAT
Mir393_6	TCCAAAGGGATCGCATTGATC
Mir393_7	TCCAAAGGGATCGCATTGATCC
Mir394_1	TTGGCATTCTGTCCACCTC
Mir394_2	TTGGCATTCTGTCCACCTCC
Mir394_3	TTTGGCATTCTGTCCACCT
Mir394_4	TTTGGCATTCTGTCCACCTC
Mir394_5	TTTGGCATTCTGTCCACCTCC
Mir395_1	AAGTGTTTGGGGGGACTC
Mir395_2	CTGAAGTGTTTGGAGGAACTC
Mir395_3	CTGAAGTGTTTGGGGGAACT
Mir395_4	CTGAAGTGTTTGGGGGAACTC
Mir395_5	CTGAAGTGTTTGGGGGGA
Mir395_6	CTGAAGTGTTTGGGGGGACT
Mir395_7	CTGAAGTGTTTGGGGGGACTC
Mir395_8	GTTCCCTTTAACGCTTCA
Mir395_9	GTTCCCTTTAACGCTTCAT
Mir395_10	GTTCCTCTGAGCACTTCATTG
Mir395_11	TGAAGTGTTTGGAGGAAC
Mir395_12	TGAAGTGTTTGGGGGAAC
Mir395_13	TGAAGTGTTTGGGGGAACT
Mir395_14	TGAAGTGTTTGGGGGAACTC
Mir395_15	TGAAGTGTTTGGGGGAACTCC
Mir395_16	TGAAGTGTTTGGGGGGACTC
Mir396_1	AAGCTCAAGAAAGCTGTGGG
Mir396_2	AAGCTCAAGAAAGCTGTGGGA
Mir396_3	CAAGAAAGCTGTGGAAGA
Mir396_4	CAAGAAAGCTGTGGGAAA
Mir396_5	CAATAAAGCTGTGGGAAG
Mir396_6	CACAGCTTTCTTGAACTG
Mir396_7	CCACAGCTTTCTTGAACTG
Mir396_8	CTCAAGAAAGCTGTGGGA
Mir396_9	GCTCAAGAAAGCTGTGGGA
Mir396_10	TCAAGAAAGCTGTGGGAA
Mir396_11	TCAAGAAAGCTGTGGGAAA
Mir396_12	TCAAGAAAGCTGTGGGAAAA
Mir396_13	TCAATAAAGCTGTGGGAAG
Mir396_14	TCCACAGCTTTCTTGAACTG
Mir396_15	TCCACAGGCTTTCTTGAAC
Mir396_16	TCCACAGGCTTTCTTGAACGG
Mir397_1	ATTGAGTGCAGCGTTGATG
Mir397_2	TCATTGAGTGCAGCGTTGATG
Mir397_3	TCATTGAGTGCAGCGTTGATGT
Mir398_1	GGGTCGACATGAGAACAC
Mir398_2	GGGTCGACATGAGAACACA
Mir398_3	GGGTCGACATGAGAACACAT
Mir398_4	GGGTCGACATGAGAACACATG
Mir398_5	GTGTTCTCAGGTCACCCCT
Mir398_6	GTGTTCTCAGGTCACCCCTT
Mir398_7	GTTCTCAGGTCACCCCTT
Mir398_8	TCGACATGAGAACACATG
Mir398_9	TGTGTTCTCAGGTCACCCCT
Mir398_10	TGTTCTCAGGTCACCCCT
Mir398_11	TTGTGTTCTCAGGTCACCCC
Mir398_12	TTGTGTTCTCAGGTCACCCCT
Mir399_1	GGGCAAGATCTCTATTGGCAG
Mir399_2	GGGCAAGATCTCTATTGGCAGG
Mir399_3	TGCCAAAGGAGAGTTGCCCTG
Mir400_1	GACTTATAATGATCTCATG
Mir400_2	GACTTATAATGATCTCATGA
Mir400_3	GACTTATAATGATCTCATGAA
Mir400_4	TATGAGAGTATTATAAGT
Mir400_5	TATGAGAGTATTATAAGTC
Mir400_6	TATGAGAGTATTATAAGTCA
Mir400_7	TATGAGAGTATTATAAGTCAC
Mir403_1	AGATTCACGCACAAACTCG
Mir403_2	GTTTTGTGCGTGAATCTAATT
Mir403_3	TAGATTCACGCACAAACT
Mir403_4	TAGATTCACGCACAAACTC
Mir403_5	TAGATTCACGCACAAACTCG
Mir403_6	TAGATTCACGCACAAACTCGT
Mir403_7	TTAGATTCACGCACAAAC
Mir403_8	TTAGATTCACGCACAAACT
Mir403_9	TTAGATTCACGCACAAACTC
Mir403_10	TTAGATTCACGCACAAACTCG
Mir403_11	TTAGATTCACGCACAAACTCGT
Mir403_12	TTGTGCGTGAATCTAATT
Mir403_13	TTTTGTGCGTGAATCTAAT
Mir408_1	ACAGGGAACAAGCAGAGC
Mir408_2	ACAGGGAACAAGCAGAGCA
Mir408_3	ATGCACTGCCTCTTCCCT
Mir408_4	ATGCACTGCCTCTTCCCTG
Mir408_5	ATGCACTGCCTCTTCCCTGG
Mir408_6	ATGCACTGCCTCTTCCCTGGC
Mir408_7	TGCACTGCCTCTTCCCTG
Mir408_8	TGCACTGCCTCTTCCCTGG
Mir4995_1	AGGCAGTGGCTTGGTTAAG
Mir4995_2	AGGCAGTGGCTTGGTTAAGG
Mir4995_3	AGGCAGTGGCTTGGTTAAGGG
Mir4995_4	CAGTGGCTTGGTTAAGGG
Mir4995_5	GCAGTGGCTTGGTTAAGGG
Mir4995_6	GGCAGTGGCTTGGTTAAG
Mir4995_7	GGCAGTGGCTTGGTTAAGG
Mir5083_1	AGACTACAATTATCTGATCA
Mir5083_2	GACTACAATTATCTGATC
Mir5139_1	AAACCTGGCTCTGATACCA
Mir5139_2	AACCTGGCTCTGATACCA
Mir5139_3	CAACCTGGCTCTGATACC
Mir5139_4	CAACCTGGCTCTGATACCA
Mir5139_5	GAAACCTGGCTCTGATACC
Mir5139_6	GAAACCTGGCTCTGATACCA
Mir5139_7	TCAACCTGGCTCTGATACCA
Mir5654_1	AAATCCCAAGCATCATCCA
Mir5654_2	ATAAATCCCAAGCATCATC
Mir5654_3	ATAAATCCCAAGCATCATCC
Mir5654_4	ATAAATCCCAAGCATCATCCA
Mir5654_5	TAAATCCCAAGCATCATCCA
Mir5711_1	GTTTTGTGGGTTTCTACCG
Mir5711_2	TGTTTTGTGGGTTTCTAC
Mir5711_3	TGTTTTGTGGGTTTCTACC
Mir5711_4	TGTTTTGTGGGTTTCTACCG
Mir5711_5	TGTTTTGTGGGTTTCTACCGA
Mir5717_1	TGGATTGTTTGCCTTGGC
Mir5718_1	AGAACCAAACACAGAACAAG
Mir5718_2	CAGAACCAAACACAGAACAAG
Mir5718_3	TCAGAACCAAACACAGAA
Mir5718_4	TCAGAACCAAACACAGAAC
Mir5718_5	TCAGAACCAAACACAGAACA
Mir5718_6	TCAGAACCAAACACAGAACAA
Mir5718_7	TCAGAACCAAACACAGAACAAG
Mir5720_1	TGATTTGGTTGGAATATC
Mir5720_2	TTGTGATTTGGTTGGAATAT
Mir5721_1	AAAATGGAGTGAGAAATG
Mir5721_2	AAATGGAGTGAGAAATGG
Mir5721_3	AAATGGAGTGAGAAATGGA
Mir5723_1	AATGTGCTGCAATATCTCT
Mir5723_2	AATGTGCTGCAATATCTCTGC
Mir5723_3	ATGTGCTGCAATATCTCTGC
Mir5723_4	GTGCTGCAATATCTCTGC
Mir5723_5	TGTGCTGCAATATCTCTGC
Mir5725_1	ATTTGGCACAATCTGATCT
Mir5725_2	ATTTGGCACAATCTGATCTG
Mir5725_3	ATTTGGCACAATCTGATCTGC
Mir5725_4	TTTGGCACAATCTGATCTGC
Mir5726_1	CAAAGGTTGCTTGAATAAGG
Mir5726_2	CAAAGGTTGCTTGAATAAGGT
mir6029	TGGGGTTGTGATTTCAGGCT
Mir6030_1	CACCCATACCATACAGACC
Mir6030_2	CACCCATACCATACAGACCC
Mir6030_3	CCACCCATACCATACAGACC
Mir6030_4	CCACCCATACCATACAGACCC
Mir6030_5	TCCACCCATACCATACAG
Mir6030_6	TCCACCCATACCATACAGA
Mir6030_7	TCCACCCATACCATACAGAC
Mir6030_8	TCCACCCATACCATACAGACC
Mir6030_9	TCCACCCATACCATACAGACCC
Mir6034_1	TCTGATGTATATAGCTTTG
Mir6034_2	TCTGATGTATATAGCTTTGG
Mir6034_3	TCTGATGTATATAGCTTTGGG
Mir6034_4	TGATGTATATAGCTTTGGG
Mir6035_1	TGGAGTAGAAAATGCAGTCG
Mir6035_2	TGGAGTAGAAAATGCAGTCGT
mir6300	GTCGTTGTAGTATAGTGG
mir7782	ACCTGCTCTGATACCATG
Mir8005_1	AGAGTTTAAGGTTTAGAGT
Mir8005_2	GTTTAAGGTTTAGAGTTT
Mir8005_3	TTAGAGTTTAAGGTTTAGAGTTT
Mir8155_1	AACCTGGCTCTGATACCA
Mir8155_2	GTAACCTGGCTCTGATACC
Mir8155_3	GTAACCTGGCTCTGATACCA
Mir8155_4	TAACCTGGCTCTGATACC
Mir8175_1	ATCCCCGGCAACGGCGCCA
Mir8175_2	GATCCCCGGCAACGGCGCCA
Mir8175_3	TCCCCGGCAACGGCGCCA
Mir824_1	CCTTCTCATCGATGGTCT
Mir824_2	CTTCTCATCGATGGTCTAG
Mir824_3	CTTCTCATCGATGGTCTAGA
Mir824_4	GACCATTTGTGAGAAGGG
Mir824_5	TAGACCATTTGTGAGAAG
Mir824_6	TAGACCATTTGTGAGAAGG
Mir824_7	TAGACCATTTGTGAGAAGGG
Mir824_8	TAGACCATTTGTGAGAAGGGA
Mir824_9	TTCTCATCGATGGTCTAGA
mir827	TTAGATGACCATCAACAAA
mir828	TCTTGCTTAAATGAGTATTCCA
Mir838_1	TCTTCTTCTTCTTGCACA
Mir838_2	TTTTCTTCTTCTTCTTGCACA
Mir845_1	AACCGGCTCTGATACCAATT
Mir845_2	AACCGGCTCTGATACCAATTG
Mir845_3	AGCTCTGATACCAATTGAT
Mir845_4	CGGCTCTGATACCAATTGATG
Mir845_5	GGCTCTGATACCAATTGATG
Mir845_6	TGCTCTGATACCAATTGTT
Mir845_7	TGGCTCTGATACCAATTGATG
Mir858_1	TCGTTGTCTGTTCGACCTTG
Mir858_2	TTCGTTGTCTGTTCGACC
Mir858_3	TTCGTTGTCTGTTCGACCT
Mir858_4	TTCGTTGTCTGTTCGACCTT
Mir858_5	TTCGTTGTCTGTTCGACCTTG
Mir858_6	TTTCGTTGTCTGTTCGAC
Mir858_7	TTTCGTTGTCTGTTCGACC
Mir858_8	TTTCGTTGTCTGTTCGACCT
Mir858_9	TTTCGTTGTCTGTTCGACCTT
Mir9408_1	TTTCATCTTAGAGAATGTT
Mir9408_2	TTTCATCTTAGAGAATGTTG
Mir9409_1	TTGTTCATGACTGCATTTTC
Mir9409_2	TTTGTTCATGACTGCATTTTC
Mir9411_1	ACTGGACGACTTACACGG
Mir9411_2	ACTGGACGACTTACACGGAAG
Mir9411_3	TACTGGACGACTTACACG
Mir9411_4	TACTGGACGACTTACACGG
Mir9411_5	TACTGGACGACTTACACGGA
Mir9411_6	TACTGGACGACTTACACGGAA
Mir9411_7	TACTGGACGACTTACACGGAAG
Mir9411_8	TGGACGACTTACACGGAA
Mir9552_1	CTATCGGTCTACTCGGTCAGC
Mir9552_2	TGACCGAGTAGACCGATAGTC
mir9555	TTCCCGTAAAGCTTAGAACC
mir9558_1	AGAGATGTCTGGCTTGCA
mir9558_2	AGAGATGTCTGGCTTGCAAC
mir9558_3	AGAGATGTCTGGCTTGCAACA
mir9558_4	GAGATGTCTGGCTTGCAAC
mir9558_5	TTGCAAGCCAGACATTTCC
mir9558_6	TTGCAAGCCAGACATTTCCTT
mir9558_7	TTGCAAGCCAGACATTTCCTTT
Mir9563_1	AAAAGTTAAGAGACAAGT
Mir9563_2	AAGAACTCGTCTCTTAAC
Mir9563_3	AAGAACTCGTCTCTTAACT
Mir9563_4	AAGAACTCGTCTCTTAACTTT
Mir9563_5	AAGAACTCGTCTCTTAACTTTT
Mir9563_6	AAGAACTCGTCTCTTAACTTTTA
Mir9563_7	AGAACTCGTCTCTTAACT
Mir9563_8	AGAACTCGTCTCTTAACTTTT
mir9568	TCATCGTAAGAGATCTGCATT
