# Supplementary material for: Identification of Brassica napus small RNAs responsive to infection by a necrotrophic pathogen
Source: BMC Plant Biol. 2021 Aug 11;21:366. doi: 10.1186/s12870-021-03148-6 (PMC8356391; doi:10.1186/s12870-021-03148-6)
Supplement: Supplementary file 10 — Additional file 10: Supplementary Table 7. GO term enrichment analysis of 5918 transcripts possibly regulated by pha-siRNAs based on psRNA target analysis. [file 12870_2021_3148_MOESM10_ESM.xlsx]

## Sheet: Table_S7
Supplementary Table 7. GO term enrichment analysis of 5,918 transcripts possibly regulated by pha-siRNAs based on psRNA target analysis.
GO ID	Term	Total annotated	PHAS target genes annotated	Expected nodes annotated	P value
GO:0006355	regulation of transcription DNA-templated	3988	175	255.7	1e-30
GO:0055114	oxidation-reduction process	4402	200	282.25	2.2e-28
GO:0006886	intracellular protein transport	735	37	47.13	4.4e-05
GO:0005975	carbohydrate metabolic process	2580	130	165.42	2.7e-07
GO:0006812	cation transport	1084	55	69.5	0.00016
GO:0006629	lipid metabolic process	1595	84	102.27	5.6e-06
GO:0030001	metal ion transport	630	34	40.39	0.00017
GO:0006470	protein dephosphorylation	499	27	31.99	4.6e-06
GO:0006508	proteolysis	2177	124	139.58	1.7e-20
GO:0022900	electron transport chain	432	25	27.7	5.1e-05
GO:0016192	vesicle-mediated transport	735	47	47.13	0.00018
GO:0016567	protein ubiquitination	486	32	31.16	4.4e-10
GO:0016310	phosphorylation	4173	275	267.56	0.00015
GO:0043085	positive regulation of catalytic activit...	135	9	8.66	9.8e-05
GO:0071555	cell wall organization	847	58	54.31	4.7e-19
GO:0098869	cellular oxidant detoxification	283	20	18.15	4.4e-07
GO:0006396	RNA processing	986	76	63.22	1.6e-08
GO:0006511	ubiquitin-dependent protein catabolic pr...	373	31	23.92	5.1e-12
GO:0048544	recognition of pollen	119	10	7.63	4e-05
GO:0007018	microtubule-based movement	194	17	12.44	5e-08
GO:0010411	xyloglucan metabolic process	97	9	6.22	4.4e-05
GO:0001522	pseudouridine synthesis	64	7	4.1	0.00011
GO:0016579	protein deubiquitination	143	16	9.17	3.8e-09
GO:0016573	histone acetylation	71	8	4.55	2.9e-05
GO:0018298	protein-chromophore linkage	70	8	4.49	2.6e-05
GO:0006887	exocytosis	144	17	9.23	1.7e-06
GO:0000723	telomere maintenance	92	11	5.9	5.2e-07
GO:0071805	potassium ion transmembrane transport	80	10	5.13	1.1e-06
GO:0006606	protein import into nucleus	54	7	3.46	3.6e-05
GO:0009415	response to water	54	7	3.46	3.6e-05
GO:0015914	phospholipid transport	44	6	2.82	9.8e-05
GO:0006265	DNA topological change	48	7	3.08	1.6e-05
GO:0006364	rRNA processing	175	26	11.22	1.5e-14
GO:0006904	vesicle docking involved in exocytosis	40	6	2.56	5.6e-05
GO:0000154	rRNA modification	26	4	1.67	4.8e-05
GO:0046856	phosphatidylinositol dephosphorylation	52	8	3.33	2.7e-06
GO:0045489	pectin biosynthetic process	71	11	4.55	3.4e-08
GO:0006075	(1->3)-beta-D-glucan biosynthetic proces...	32	6	2.05	1.5e-05
GO:0030244	cellulose biosynthetic process	89	19	5.71	8.2e-16
GO:0048278	vesicle docking	44	10	2.82	8.3e-08
GO:0006013	mannose metabolic process	16	4	1.03	0.00013
GO:0051013	microtubule severing	13	4	0.83	5.3e-05
GO:0090481	pyrimidine nucleotide-sugar transmembran...	24	8	1.54	4e-09
GO:0032012	regulation of ARF protein signal transduction	15	5	0.96	3.7e-06
GO:0045292	mRNA cis splicing via spliceosome	17	6	1.09	1.6e-06
GO:0006421	asparaginyl-tRNA aminoacylation	12	5	0.77	1e-06
GO:0006424	glutamyl-tRNA aminoacylation	7	3	0.45	0.00016
GO:0006435	threonyl-tRNA aminoacylation	9	4	0.58	9.9e-06
GO:0030007	cellular potassium ion homeostasis	7	4	0.45	2.8e-06
GO:0035194	posttranscriptional gene silencing by RN...	11	9	0.71	6.3e-15
