# Supplementary material for: Identification of Brassica napus small RNAs responsive to infection by a necrotrophic pathogen
Source: BMC Plant Biol. 2021 Aug 11;21:366. doi: 10.1186/s12870-021-03148-6 (PMC8356391; doi:10.1186/s12870-021-03148-6)
Supplement: Supplementary file 11 — Additional file 11: Supplementary Table 8. GO term enrichment analysis of psRNA target-predicted targets of 1601 targets of miR1885-triggered ta-siRNAs. [file 12870_2021_3148_MOESM11_ESM.xlsx]

## Sheet: Table_S8
Supplementary Table 8. GO term enrichment analysis of psRNA target-predicted targets of 1,601 targets of miR1885-triggered ta-siRNAs.
GO ID	Term	Total annotated	Target genes annotated	Expected nodes annotated	P value
GO:0006782	protoporphyrinogen IX biosynthetic process	18	4	0.31	1.2e-06
GO:0006298	mismatch repair	31	4	0.54	1.2e-05
GO:0006004	fucose metabolic process	83	10	1.44	5.8e-12
GO:0045944	positive regulation of transcription	250	10	4.34	2.7e-07
GO:0006886	intracellular protein transport	735	24	12.77	6e-12
GO:0016192	vesicle-mediated transport	735	19	12.77	2.7e-09
GO:0006468	protein phosphorylation	3603	79	62.61	4.5e-30
GO:0010468	regulation of gene expression	4312	78	74.93	4.4e-06
GO:0006355	regulation of transcription DNA-templated	3988	68	69.3	1.3e-15
GO:0055114	oxidation-reduction process	4402	72	76.49	1.5e-20
