# Supplementary material for: Identification of Brassica napus small RNAs responsive to infection by a necrotrophic pathogen
Source: BMC Plant Biol. 2021 Aug 11;21:366. doi: 10.1186/s12870-021-03148-6 (PMC8356391; doi:10.1186/s12870-021-03148-6)
Supplement: Supplementary file 12 — Additional file 12: Supplementary Table 9. Primers used in this study. [file 12870_2021_3148_MOESM12_ESM.xlsx]

## Sheet: Table_S9
Supplementary Table 9. Primers used in this study
Primer	Sequence (5'-3')	Purpose
5 RACE adapter	GCUGAUGGCGAUGAAUGAACACUGCGUUUGCUGGCUUUGAUGAAA	Adapter ligation of cleaved mRNA
5 RACE outer primer	GCTGATGGCGATGAATGAACACTG	First outer PCR
5 RACE inner primer	CGCGGATCCGAACACTGCGTTTGCTGGCTTTGATG	Second inner PCR
Gene specific outer primer	AATCATCCACATATCCACCTCGG	First outer PCR
Gene specific inner primer	TGCTCCACCGTGTCACCAT	Second inner PCR
qPCR forward primer	GATCCAAGAAAAGGCGCCAGA	qPCR of novel sRNA target gene BnaA01g27570D
qPCR reverse primer	TCTGGGAAGTTGAGTTTGGCTTTAT	qPCR of novel sRNA target gene BnaA01g27570D
qPCR forward primer	GGATATCAGGAAGGATCTGTATGGAAA	qPCR of house keeping Actin-7 gene
qPCR reverse primer	CGAGCGCGGTGATCTCCTT	qPCR of house keeping Actin-7 gene
